# Supplementary material for: The association between blood glucose levels and lipids or lipid ratios in type 2 diabetes patients: A cross-sectional study
Source: Front Endocrinol (Lausanne). 2022 Sep 6;13:969080. doi: 10.3389/fendo.2022.969080 (PMC9485560; doi:10.3389/fendo.2022.969080)
Supplement: Supplementary file 1 [file Table_1.xls]

## Sheet: data
问卷编号	市	区县	民族未分组	职业0	平均每天吸烟数	开始吸烟年龄	戒烟多久了	饮酒年限	戒酒年限	曾饮酒年限	饮酒频率	一般每天吃几顿饭	是否吃早饭	平时吃饭放油	饭菜荤素搭配如何	经常吃甜食吗	最常喝哪种茶	通常喝八宝茶的频率	经常使用哪种交通工具	工作中的体力活动强度	娱乐活动的频率	久坐时间	午睡时长	生活满意度	不良事件	人们愿意互相帮助	人们彼此间能和睦相处	人们值得信任	们对客观事物看法	人们互相帮助的情况	照看房屋或财物的情况	互相咨询交流的情	一起聚会或参加集体活动的情况	互相交流的情况	随机血糖	餐后2小时	总胆红素	身高	体重	腰围	臀围	收缩压	舒张压	心电图	BMI	钾	钠	氯	二氧化碳结合率
1007041212	银川	兴庆	1	9	10	16	#NULL!	50	#NULL!	#NULL!	5	3	1	2	3	0	#NULL!	3	1	1	4	3	2	1	2	3	3	4	3	3	1	4	3	4	15.63	16.3	11.5	169	60	#NULL!	#NULL!	121	67	1.窦性心律；2.电轴不偏；3.无明显ST-T改变4.T波低平	21.0077	4.33	140	99	25.7
1009231241	银川	兴庆	1	4	8	15	#NULL!	30	#NULL!	#NULL!	5	3	1	1	1	0	1	3	1	1	1	1	#NULL!	1	2	3	4	3	4	2	2	2	2	2	9.8	8.1	18	170	76	#NULL!	#NULL!	118	80	正常心电图	26.2976	4.34	142	101	23.2
1111041641	固原	彭阳	1	4	#NULL!	#NULL!	#NULL!	#NULL!	#NULL!	#NULL!	#NULL!	3	1	1	3	0	#NULL!	3	1	1	1	4	2	2	2	3	3	3	3	1	1	1	2	2	10.9	10.3	37.9	175	77	#NULL!	#NULL!	139	100	正常心电图	25.1429	5.3	135	98.4	30.6
1207151451	银川	灵武	2	9	#NULL!	#NULL!	#NULL!	#NULL!	#NULL!	#NULL!	#NULL!	3	1	3	2	0	1	3	1	2	1	10	3	2	2	4	4	4	4	4	4	4	4	4	13.1	20.4	26.2	172	72	#NULL!	#NULL!	145	77	正常心电图	24.3375	3.52	136	102.4	21
1208161431	银川	灵武	1	1	#NULL!	#NULL!	#NULL!	#NULL!	#NULL!	#NULL!	#NULL!	3	1	2	1	0	4	2	2	3	1	3	#NULL!	2	2	4	4	3	4	1	1	1	1	1	13	24	19.2	164	65	#NULL!	#NULL!	125	78	ST-T改变	24.1672	3.57	136.3	103.1	23
1211151451	银川	灵武	1	9	#NULL!	#NULL!	21	#NULL!	2	30	#NULL!	3	1	1	2	0	1	3	1	2	4	1	1	2	2	5	5	5	5	4	4	4	4	4	6.9	#NULL!	11	176	78	#NULL!	#NULL!	135	86	QS波	25.1808	5.1	147	110	17.9
1211211451	银川	灵武	2	4	#NULL!	#NULL!	#NULL!	#NULL!	#NULL!	#NULL!	#NULL!	3	1	3	3	0	1	3	1	1	1	8	#NULL!	2	2	5	5	5	5	4	4	4	4	4	7.3	#NULL!	14	166	60	#NULL!	#NULL!	172	103	正常心电图	21.7738	4.1	143	104	25.4
1211211453	银川	灵武	1	4	#NULL!	#NULL!	#NULL!	#NULL!	#NULL!	#NULL!	#NULL!	3	1	1	3	0	#NULL!	#NULL!	1	1	2	6	2	2	2	5	5	5	5	4	4	4	4	4	9.3	#NULL!	12.6	160	86	#NULL!	#NULL!	130	80	考虑下壁心肌梗死	33.5937	3.89	139.9	99.2	23.2
1211221451	银川	灵武	2	4	#NULL!	#NULL!	10	#NULL!	#NULL!	#NULL!	#NULL!	3	1	1	3	0	3	3	1	1	1	6	2	2	2	5	5	5	5	4	4	4	4	4	6.5	#NULL!	19.3	175	75	#NULL!	#NULL!	127	81	考虑前间壁心肌梗死	24.4898	3.85	143.9	105.8	22.6
1211221453	银川	灵武	1	1	#NULL!	#NULL!	30	30	#NULL!	#NULL!	5	3	1	1	3	0	#NULL!	#NULL!	2	2	1	4	2	2	2	5	5	5	5	4	4	4	4	4	11.3	#NULL!	19.9	175	74	#NULL!	#NULL!	130	90	正常心电图	24.1633	4.13	141.1	101.8	21.8
1508081351	银川	西夏	1	9	6	13	#NULL!	#NULL!	12	34	#NULL!	3	1	3	2	0	#NULL!	3	4	1	4	4	2	1	2	5	5	5	5	4	4	4	4	4	11.2	17.3	16.4	170	70	#NULL!	#NULL!	135	79	1.窦性心律；2.完全性右束支传导阻滞；3.T波异常	24.2215	3.9	137.5	107.1	24.6
1508201374	银川	西夏	1	3	20	18	#NULL!	#NULL!	#NULL!	#NULL!	#NULL!	3	1	1	3	1	2	3	1	1	1	8	#NULL!	2	2	3	3	3	3	2	2	2	1	2	20.9	#NULL!	14.55	#NULL!	95	#NULL!	#NULL!	138	90	正常心电图	#NULL!	3.6	140.5	104.5	30.2
1509081373	银川	兴庆	1	9	#NULL!	#NULL!	#NULL!	#NULL!	#NULL!	#NULL!	#NULL!	3	1	1	3	0	#NULL!	3	1	1	4	5	2	2	2	3	3	3	3	2	2	2	1	2	18.1	21.1	16.51	180	84	#NULL!	#NULL!	151	80	1.窦性心律；2.ST-T异常	25.9259	3.55	138.4	105.2	25.6
1509181351	银川	兴庆	1	1	#NULL!	#NULL!	#NULL!	#NULL!	#NULL!	#NULL!	#NULL!	3	1	2	3	1	#NULL!	3	1	1	4	3	4	1	2	5	5	5	5	2	2	2	4	4	15.3	26	12.79	158	55	#NULL!	#NULL!	127	78	正常心电图	22.0317	3.85	136.4	103.7	28.7
1509181353	吴忠	同心	1	9	#NULL!	#NULL!	10	#NULL!	#NULL!	#NULL!	#NULL!	3	1	3	2	0	1	3	1	1	4	6	3	2	2	5	5	5	5	1	1	1	4	1	14.1	8.7	20.71	175	65	#NULL!	#NULL!	96	68	窦性心动过速	21.2245	3.58	134.1	98.6	26.3
1510141351	银川	金凤	1	9	10	#NULL!	#NULL!	50	#NULL!	#NULL!	3	3	1	2	1	1	1	3	4	1	4	7	2	1	2	5	5	5	5	4	4	4	4	4	8.8	8.9	7.2	175	75	#NULL!	#NULL!	145	90	正常心电图	24.4898	3.87	139.3	104.5	25.1
1510141355	固原	彭阳	1	2	#NULL!	#NULL!	#NULL!	#NULL!	#NULL!	#NULL!	#NULL!	3	2	1	3	1	5	3	4	3	4	6	3	3	2	5	5	5	5	1	1	1	1	1	18.9	20.4	9.5	178	78	#NULL!	#NULL!	96	67	正常心电图	24.6181	3.89	140.9	104.9	30.2
1511121372	银川	兴庆	1	7	#NULL!	#NULL!	#NULL!	#NULL!	#NULL!	#NULL!	#NULL!	3	1	2	3	1	3	2	1	1	4	2	2	1	1	5	5	5	5	4	4	4	4	4	14.9	13.9	27.92	173	75	#NULL!	#NULL!	148	81	1.窦性心律；2.T波异常	25.0593	4.11	139.7	102.7	27.4
1511131713	固原	隆德	2	4	#NULL!	#NULL!	#NULL!	#NULL!	#NULL!	#NULL!	#NULL!	3	1	1	3	0	3	3	4	1	4	8	1	1	2	5	5	5	5	1	2	2	4	4	12.7	15.3	15.6	174	75	#NULL!	#NULL!	150	91	正常心电图	24.7721	4.09	137.8	105.9	24.3
1511151374	银川	兴庆	1	3	#NULL!	#NULL!	#NULL!	#NULL!	#NULL!	#NULL!	#NULL!	3	1	1	2	0	4	3	1	1	1	2	1	1	2	5	5	5	5	4	4	4	4	4	10.11	15.4	10.12	167	70	#NULL!	#NULL!	169	91	1.窦性心律；2.T波异常	25.0995	#NULL!	#NULL!	#NULL!	#NULL!
2704091552	石嘴山	平罗	1	1	5	29	#NULL!	#NULL!	#NULL!	#NULL!	#NULL!	3	2	1	1	1	1	3	1	2	2	3	1	2	2	4	4	4	4	4	3	3	4	3	11.1	14.85	28.7	177	103	#NULL!	#NULL!	130	80	正常心电图	32.8769	3.9	141	105	66.9
2704101562	石嘴山	大武口	1	3	#NULL!	#NULL!	#NULL!	15	#NULL!	#NULL!	4	4	2	2	3	0	2	2	1	1	4	8	2	2	2	4	4	4	4	3	3	3	2	4	10.96	18.95	18.6	176	75	#NULL!	#NULL!	120	80	窦性心律	24.2123	3.9	139	101	28.7
2704271552	石嘴山	大武口	1	9	#NULL!	#NULL!	#NULL!	#NULL!	#NULL!	#NULL!	#NULL!	3	1	1	3	0	#NULL!	#NULL!	2	1	1	4	4	2	2	5	5	5	5	4	2	4	4	4	14.6	16	18.8	160	58	#NULL!	#NULL!	140	80	正常心电图	22.6562	3.7	139	101	28.1
2705071554	石嘴山	大武口	1	9	#NULL!	#NULL!	#NULL!	#NULL!	#NULL!	#NULL!	#NULL!	3	1	3	3	0	#NULL!	3	4	1	4	7	2	2	2	4	4	4	4	3	4	3	4	3	8.27	8.8	5.6	155	62	#NULL!	#NULL!	120	70		25.8065	4.1	141	106	23.2
2705101552	石嘴山	大武口	1	1	1	40	#NULL!	30	#NULL!	#NULL!	5	3	1	3	2	0	3	3	1	1	4	4	2	1	2	4	4	4	4	3	3	3	3	3	19.43	20.3	14.7	168	68	90	#NULL!	140	90	窦性心律	24.093	3.7	134	99	24.1
2705131551	石嘴山	大武口	1	9	#NULL!	#NULL!	#NULL!	#NULL!	#NULL!	#NULL!	#NULL!	3	1	1	3	0	#NULL!	3	4	1	4	2	2	1	2	4	4	3	4	3	2	3	3	3	12.5	10.6	19	155	69	#NULL!	#NULL!	140	90	正常心电图	28.7201	3.5	141	106	27.6
2705181551	石嘴山	大武口	2	3	#NULL!	#NULL!	#NULL!	#NULL!	#NULL!	#NULL!	#NULL!	3	1	3	3	0	#NULL!	2	2	2	2	8	2	3	2	4	4	4	4	3	2	3	3	3	14.62	15.6	13.6	176	80	85	#NULL!	130	80	窦性心律	25.8264	3.96	140	98.5	#NULL!
2705181552	石嘴山	大武口	1	9	20	20	#NULL!	20	#NULL!	#NULL!	3	3	1	1	1	0	1	2	4	2	2	5	2	2	2	4	4	4	4	3	2	3	3	3	8	8.9	15	180	100	#NULL!	#NULL!	130	80	窦性心律	30.8642	4.2	141	105	26.2
2705221557	石嘴山	大武口	1	9	#NULL!	#NULL!	#NULL!	#NULL!	#NULL!	#NULL!	#NULL!	3	1	1	3	0	1	3	4	2	2	6	1	2	2	4	4	4	4	3	2	4	3	3	7.5	9.5	11.4	170	60	#NULL!	#NULL!	100	60	窦性心律	20.7612	3.5	139	102	33.5
2705281551	石嘴山	大武口	1	3	#NULL!	#NULL!	#NULL!	#NULL!	#NULL!	#NULL!	#NULL!	3	2	3	3	1	1	3	4	2	3	5	#NULL!	2	2	4	4	4	4	2	2	3	3	3	13.2	14.2	17	160	64	#NULL!	#NULL!	110	70	窦性心律	25	3.4	144	108	#NULL!
2705281552	石嘴山	大武口	1	2	#NULL!	#NULL!	#NULL!	#NULL!	#NULL!	#NULL!	#NULL!	3	1	1	3	0	#NULL!	3	1	2	2	6	1	3	2	4	4	4	4	2	3	3	3	3	17.3	32.8	17.3	178	84	#NULL!	#NULL!	140	80	窦性心律	26.5118	3.6	138	101	28.6
2705281553	石嘴山	大武口	1	3	#NULL!	#NULL!	#NULL!	#NULL!	#NULL!	#NULL!	#NULL!	3	1	1	3	1	1	3	4	2	2	5	1	3	2	3	3	4	4	2	2	3	3	3	5.6	7.8	41.8	150	66	#NULL!	#NULL!	130	70	窦性心律	29.3333	3.5	140	107	27.6
2705281554	石嘴山	大武口	1	3	#NULL!	#NULL!	#NULL!	#NULL!	#NULL!	#NULL!	#NULL!	3	1	1	3	0	1	3	4	2	2	6	1	2	2	4	4	3	4	2	2	3	2	2	6.5	9.5	16.5	170	62	#NULL!	#NULL!	155	73	左前束支传导阻滞	21.4533	4.3	136	105	23.4
2706011553	石嘴山	大武口	1	2	#NULL!	#NULL!	#NULL!	4	#NULL!	#NULL!	5	3	1	1	1	0	1	3	1	2	3	7	#NULL!	2	2	2	4	2	4	4	3	2	3	3	16.5	17.2	16.7	150	60	#NULL!	#NULL!	140	70	正常心电图	26.6667	4.2	137.1	100	23.9
2708121552	石嘴山	大武口	1	6	#NULL!	#NULL!	#NULL!	#NULL!	#NULL!	#NULL!	#NULL!	3	1	1	3	0	1	3	2	1	4	3	3	2	2	5	5	5	5	4	4	4	4	4	13.4	14.5	29.7	168	85	#NULL!	#NULL!	120	80	正常心电图	30.1162	3.3	140	103	25.2
2708141553	石嘴山	大武口	1	4	#NULL!	#NULL!	#NULL!	#NULL!	#NULL!	#NULL!	#NULL!	3	1	2	3	0	1	3	1	1	3	8	2	2	2	5	5	5	5	4	4	4	4	4	9.6	19.5	11.2	165	90	#NULL!	#NULL!	120	80	正常心电图	33.0579	4.1	140	107	27.4
2708221552	石嘴山	大武口	1	4	#NULL!	#NULL!	#NULL!	#NULL!	#NULL!	#NULL!	#NULL!	3	1	3	3	0	1	3	4	1	2	6	3	2	2	5	5	4	5	4	4	4	3	4	11	16	17.3	160	69	#NULL!	#NULL!	131	82	正常心电图	26.9531	4.3	135	97	24.2
3808061264	吴忠	利通	1	9	#NULL!	#NULL!	#NULL!	19	#NULL!	#NULL!	3	3	1	1	3	0	1	3	4	1	4	3	2	1	2	4	4	4	4	1	1	3	3	3	#NULL!	#NULL!	19.1	170	60	#NULL!	#NULL!	171	103		20.7612	4.34	140.5	107	26.2
3808081321	吴忠	利通	1	4	#NULL!	#NULL!	#NULL!	#NULL!	#NULL!	#NULL!	#NULL!	3	4	2	1	0	5	3	2	1	1	5	#NULL!	1	2	4	4	4	3	2	2	4	4	2	#NULL!	#NULL!	#NULL!	#NULL!	#NULL!	#NULL!	#NULL!	#NULL!	#NULL!		#NULL!	#NULL!	#NULL!	#NULL!	#NULL!
3808131286	吴忠	青铜峡	2	1	#NULL!	#NULL!	#NULL!	#NULL!	#NULL!	#NULL!	#NULL!	3	1	3	3	0	5	3	4	1	2	3	2	2	2	5	5	5	5	4	4	4	4	4	#NULL!	#NULL!	10.6	#NULL!	#NULL!	#NULL!	#NULL!	#NULL!	#NULL!		#NULL!	4.08	140.3	108	23.5
3809031262	吴忠	利通	1	1	#NULL!	#NULL!	#NULL!	#NULL!	#NULL!	#NULL!	#NULL!	3	1	1	2	0	1	3	1	1	4	5	3	2	2	4	4	5	5	3	1	3	4	4	14.5	9	29.5	155	45	#NULL!	#NULL!	132	76	窦性心律；T波改变；Q波改变	18.7305	4.06	138.6	101.5	26.3
3810181285	吴忠	利通	1	1	#NULL!	#NULL!	#NULL!	#NULL!	#NULL!	#NULL!	#NULL!	2	1	2	2	0	5	3	1	1	1	3	4	2	2	5	5	5	5	4	4	4	4	4	13.5	26.1	#NULL!	160	69	#NULL!	#NULL!	149	105	完全性右束支传导阻滞；ST-T改变，右室高电压	26.9531	3.98	137.1	105.9	#NULL!
3811081261	吴忠	利通	2	1	#NULL!	#NULL!	#NULL!	#NULL!	#NULL!	#NULL!	#NULL!	3	1	1	2	0	#NULL!	3	1	1	4	4	1	2	2	5	5	5	5	3	2	3	4	4	9.6	18.5	32.6	164	50	98	#NULL!	128	96	正常心电图	18.5901	3.83	140.8	105	26.7
3811201265	吴忠	利通	2	1	#NULL!	#NULL!	#NULL!	#NULL!	#NULL!	#NULL!	#NULL!	3	1	1	2	0	1	3	1	1	4	3	1	2	2	4	5	5	4	3	1	3	4	4	12.5	#NULL!	#NULL!	170	70	80	#NULL!	135	82	窦性心律；T波改变；电轴左偏	24.2215	3.88	146.4	113.1	23.9
4405301401	中卫	沙坡头	1	3	#NULL!	#NULL!	#NULL!	#NULL!	#NULL!	#NULL!	3	3	1	2	3	0	5	3	2	1	2	#NULL!	2	2	2	4	4	4	4	3	2	2	4	3	17.6	25.3	16.8	178	83	#NULL!	#NULL!	110	90	正常心电图	26.1962	3.95	139.4	103.6	#NULL!
4406201402	中卫	沙坡头	1	#NULL!	10	#NULL!	#NULL!	#NULL!	#NULL!	#NULL!	2	3	1	2	1	0	1	3	1	1	1	#NULL!	2	2	2	4	4	4	4	3	3	3	4	3	8.1	#NULL!	11.7	173	84	#NULL!	#NULL!	170	100	正常心电图	28.0664	#NULL!	#NULL!	#NULL!	#NULL!
4407151381	中卫	沙坡头	1	1	#NULL!	#NULL!	#NULL!	#NULL!	#NULL!	#NULL!	#NULL!	3	1	1	3	0	1	3	4	1	1	5	2	3	2	4	3	3	4	3	2	2	3	2	7.8	#NULL!	19.8	174	78	#NULL!	#NULL!	120	70	正常心电图	25.763	3.78	139.9	104.7	21.6
4407201401	中卫	沙坡头	1	6	#NULL!	#NULL!	20	#NULL!	#NULL!	#NULL!	4	3	1	2	3	1	5	1	3	1	4	5	2	2	2	4	4	4	3	2	2	2	2	2	18.7	#NULL!	#NULL!	176	80	#NULL!	#NULL!	140	78	正常心电图	25.8264	3.99	137.8	105.1	28.3
4907141412	中卫	海原	2	1	#NULL!	#NULL!	#NULL!	#NULL!	#NULL!	#NULL!	#NULL!	3	1	1	2	0	1	1	1	2	2	3	2	2	1	4	4	4	4	3	3	3	3	3	9.8	11.4	6.6	170	75	#NULL!	#NULL!	120	80	正常心电图	25.9516	4.11	140.1	105.4	30.4
1007161233	银川	兴庆	1	3	20	23	#NULL!	20	#NULL!	#NULL!	1	3	2	2	1	0	1	3	1	1	4	4	3	2	2	2	2	2	2	1	1	1	1	2	14.5	14.1	19.6	168	90	107	102	123	82	窦性心律；ST-T轻度改变	31.8878	3.94	136	97	26.9
1009101211	银川	兴庆	1	9	#NULL!	#NULL!	#NULL!	#NULL!	#NULL!	#NULL!	#NULL!	3	2	3	3	0	#NULL!	#NULL!	4	1	1	4	2	2	2	4	4	4	4	1	1	1	1	1	17.1	#NULL!	21.5	168	73	90	95	159	98	正常心电图	25.8645	#NULL!	#NULL!	#NULL!	27.6
1009261212	银川	兴庆	1	9	#NULL!	#NULL!	23	#NULL!	#NULL!	#NULL!	#NULL!	3	1	3	3	0	1	3	4	1	1	4	1	1	2	5	5	5	5	1	1	2	3	2	16.5	#NULL!	9.6	178	80	102	105	102	69	正常心电图	25.2493	4.16	140	103	25.1
1012091211	银川	西夏	1	9	#NULL!	#NULL!	#NULL!	#NULL!	#NULL!	#NULL!	#NULL!	3	1	3	3	0	3	3	4	1	4	2	1	1	2	5	5	5	5	2	1	1	1	1	15.5	#NULL!	9.6	165	65	93	111	155	88	1.窦性心律；2.电轴不偏；3.未见明显ST-T改变	23.8751	4.44	141.1	4	24.6
1012101211	银川	兴庆	1	9	60	18	#NULL!	50	#NULL!	#NULL!	4	3	1	2	3	0	1	3	3	1	4	8	3	1	2	1	3	3	3	1	1	1	1	1	11.6	#NULL!	9.5	171	70	102	110	150	79	1.窦性心律；2.电轴不偏；3.T波低平	23.939	4.11	139	100	23.8
1210151451	银川	灵武	2	1	#NULL!	#NULL!	#NULL!	#NULL!	#NULL!	#NULL!	#NULL!	3	1	1	3	0	1	3	4	1	1	2	3	2	2	5	5	5	5	4	4	4	4	4	#NULL!	#NULL!	17	155	55	#NULL!	#NULL!	175	90	窦性心律；V3-V6导联ST-T异常	22.8928	4.1	136	99	29.4
1211101451	银川	灵武	2	1	#NULL!	#NULL!	#NULL!	#NULL!	#NULL!	#NULL!	#NULL!	2	1	1	3	0	#NULL!	#NULL!	4	1	1	6	3	3	2	5	5	5	5	4	3	3	3	4	30.9	#NULL!	16.6	158	90	#NULL!	#NULL!	159	99	异常Q波	36.0519	4.01	137	95.6	24.9
1211201461	银川	灵武	2	2	#NULL!	#NULL!	#NULL!	#NULL!	#NULL!	#NULL!	#NULL!	3	2	3	2	0	#NULL!	#NULL!	2	2	2	2	2	2	2	5	5	5	5	4	4	4	4	4	11.7	12	13.9	155	55	#NULL!	#NULL!	138	70	正常心电图	22.8928	4.04	142.9	103.4	22.6
1211211452	银川	灵武	2	1	#NULL!	#NULL!	#NULL!	#NULL!	#NULL!	#NULL!	#NULL!	3	1	2	2	0	#NULL!	#NULL!	2	1	1	6	1	2	2	5	5	5	5	4	4	4	4	4	6.8	#NULL!	13	168	66	#NULL!	#NULL!	167	77	前壁心肌梗塞	23.3844	3.34	144	101	29.7
1507151351	银川	永宁	1	1	1	20	#NULL!	#NULL!	#NULL!	#NULL!	#NULL!	3	1	1	2	0	5	3	4	2	4	2	1	1	2	5	5	5	5	4	4	4	4	4	7.3	10.2	12.55	176	60	#NULL!	#NULL!	105	77	正常心电图	19.3698	3.77	142.7	106.5	30.5
1508081354	吴忠	盐池	1	1	#NULL!	#NULL!	#NULL!	#NULL!	#NULL!	#NULL!	#NULL!	3	1	1	3	0	#NULL!	3	4	1	4	8	3	2	2	2	2	2	2	2	2	1	1	1	12.1	9	12.6	166	80	#NULL!	#NULL!	135	79	正常心电图	29.0318	3.81	141.7	109.2	27.6
1508131353	固原	西吉	1	1	#NULL!	#NULL!	#NULL!	#NULL!	#NULL!	#NULL!	#NULL!	3	1	3	2	0	#NULL!	3	1	1	4	3	3	2	2	4	4	4	4	3	4	4	4	4	13.1	15.6	8.85	170	61	#NULL!	#NULL!	104	72	正常心电图	21.1073	3.65	142.1	106.8	30.1
1509181356	银川	兴庆	1	9	#NULL!	#NULL!	#NULL!	#NULL!	#NULL!	#NULL!	#NULL!	3	1	3	2	0	1	3	4	1	4	8	2	1	2	5	5	5	5	2	2	2	1	2	#NULL!	18.6	15.45	170	78	#NULL!	#NULL!	151	81	1.窦性心律；2.T波异常	26.9896	3.65	140.5	106.2	30.4
1510141352	银川	金凤	1	9	#NULL!	#NULL!	1	50	#NULL!	#NULL!	3	3	1	2	1	0	5	3	4	1	4	6	3	2	2	4	4	4	4	3	3	3	4	4	12.5	#NULL!	15.1	174	73	#NULL!	#NULL!	171	89	心电轴右偏；顺钟向转位	24.1115	5.17	138.7	101.9	28.7
1510231355	吴忠	青铜峡	1	2	#NULL!	#NULL!	#NULL!	#NULL!	#NULL!	#NULL!	#NULL!	3	1	1	2	0	5	2	1	1	4	4	1	2	2	4	4	4	4	2	2	2	4	4	16.6	15.7	20	160	60	#NULL!	#NULL!	113	75	正常心电图	23.4375	3.56	139.5	102.6	28.6
1511031351	银川	灵武	1	4	#NULL!	#NULL!	6	#NULL!	#NULL!	#NULL!	#NULL!	3	1	2	2	0	1	3	1	1	4	5	1	1	2	5	5	5	5	1	1	1	2	2	15.7	14	11.6	165	62	#NULL!	#NULL!	102	75	正常心电图	22.7732	4.53	137.6	106	21.7
1511031353	石嘴山	平罗	1	9	#NULL!	#NULL!	#NULL!	#NULL!	#NULL!	#NULL!	#NULL!	3	1	1	2	0	#NULL!	3	1	1	4	4	#NULL!	2	2	5	5	5	5	1	1	1	2	2	11.4	10	12.9	160	61	#NULL!	#NULL!	131	80	正常心电图	23.8281	3.7	141.8	105.6	26.2
1511131711			1	#NULL!	#NULL!	#NULL!	#NULL!	16	#NULL!	#NULL!	3	3	1	3	2	0	1	3	4	1	3	8	2	3	1	2	2	2	2	1	1	1	1	1	9.2	#NULL!	28.9	173	77	#NULL!	#NULL!	140	100	窦性心律，左前分支阻滞，肢导低电压	25.7276	3.46	140.1	106.2	28.5
1511141371	银川	兴庆	1	7	#NULL!	#NULL!	#NULL!	#NULL!	#NULL!	#NULL!	#NULL!	3	1	1	3	0	5	3	4	1	4	3	#NULL!	2	1	3	3	3	3	2	2	2	2	2	12.4	11.3	26.55	166	55	#NULL!	#NULL!	141	73		19.9594	3.75	142.9	106.2	26
1511261716	银川	贺兰	1	9	#NULL!	#NULL!	#NULL!	#NULL!	#NULL!	#NULL!	#NULL!	3	1	2	3	0	1	3	1	1	4	6	2	2	2	5	5	5	5	3	3	3	3	3	9.8	10	7.4	#NULL!	#NULL!	#NULL!	#NULL!	95	65	窦性心律；顺钟向转位	23.04	4.41	141.3	108.6	27.3
1604081531	银川	贺兰	1	1	60	30	#NULL!	30	#NULL!	#NULL!	4	3	1	2	1	0	2	2	1	2	3	2	2	1	2	4	3	3	3	3	2	2	2	2	15.6	32.1	19.8	165	78	#NULL!	#NULL!	150	80	正常心电图	28.6501	3.52	142.6	95.7	27.4
1605141531	银川	贺兰	2	1	#NULL!	#NULL!	#NULL!	#NULL!	#NULL!	#NULL!	#NULL!	3	1	1	3	0	2	2	2	1	1	6	1	2	2	3	3	3	3	3	1	3	3	3	7.8	13.2	14.3	173	80	#NULL!	#NULL!	140	90	正常心电图	26.7299	3.7	143.1	104.1	22
1605201532	银川	贺兰	1	6	#NULL!	#NULL!	#NULL!	#NULL!	#NULL!	#NULL!	#NULL!	3	2	1	3	0	2	2	1	1	1	5	2	2	2	4	4	4	3	2	2	2	2	2	17.8	#NULL!	21.3	188	88	#NULL!	#NULL!	110	80	正常心电图	24.8981	3.71	140.3	102.6	18.9
1606111531	银川	贺兰	1	9	#NULL!	#NULL!	#NULL!	#NULL!	#NULL!	#NULL!	#NULL!	3	1	1	2	0	2	3	1	1	3	3	2	2	2	3	3	3	3	3	2	3	3	3	14.1	18.9	11.6	173	78	#NULL!	#NULL!	140	80	窦性心律，无ST-T改变	26.0617	3.97	139.4	105.6	22.2
1606171531	银川	贺兰	2	9	#NULL!	#NULL!	#NULL!	#NULL!	#NULL!	#NULL!	#NULL!	3	1	1	3	0	#NULL!	#NULL!	1	1	4	5	2	1	2	3	4	4	4	4	2	3	3	2	7.4	9.7	22	176	87	#NULL!	#NULL!	130	90	正常心电图	28.0863	#NULL!	#NULL!	#NULL!	#NULL!
1606191531	银川	贺兰	1	1	#NULL!	#NULL!	#NULL!	#NULL!	#NULL!	#NULL!	#NULL!	3	1	1	2	0	#NULL!	#NULL!	3	1	4	1	2	2	1	4	4	4	3	2	2	2	2	2	10.9	15.7	40.2	171	85	#NULL!	#NULL!	110	75	窦性心律，T波改变	29.0688	3.09	142	103	24.4
1606231531	银川	贺兰	2	1	10	16	#NULL!	#NULL!	#NULL!	#NULL!	#NULL!	3	1	1	3	0	2	3	3	1	4	3	2	2	2	3	3	3	3	2	2	2	2	2	10.5	16.7	5.1	169	62	#NULL!	#NULL!	140	90	窦性心律，V1-V2导联R波递增不良	21.7079	3.64	139.3	103.6	18.4
1608221542	银川	贺兰	1	1	20	30	#NULL!	30	#NULL!	#NULL!	2	3	1	2	3	0	1	2	1	1	4	1	1	2	2	4	4	4	3	4	3	3	4	4	13.4	17.7	34.6	172	90	100	#NULL!	120	80	正常心电图	30.4218	3.18	135.6	93.7	28
2704081551	石嘴山	大武口	1	9	#NULL!	#NULL!	#NULL!	20	#NULL!	#NULL!	3	3	1	3	3	0	1	3	2	1	3	7	2	1	2	4	4	4	4	3	2	1	2	2	9.82	12.3	26	170	74	#NULL!	#NULL!	123	71	正常心电图	25.6055	4.1	140	101	23.7
2704231551	石嘴山	大武口	1	9	10	#NULL!	#NULL!	#NULL!	#NULL!	#NULL!	#NULL!	3	2	1	3	0	1	3	3	1	4	3	#NULL!	1	2	4	4	5	4	4	3	4	4	4	7.8	10.3	21.5	165	74	#NULL!	#NULL!	126	73	正常心电图	27.1809	#NULL!	#NULL!	#NULL!	28.7
2705071553	石嘴山	大武口	1	9	#NULL!	#NULL!	3	#NULL!	#NULL!	#NULL!	#NULL!	3	1	2	3	0	2	3	1	1	4	6	2	1	2	4	5	4	4	3	2	3	3	3	9.1	13.6	10	175	82	#NULL!	#NULL!	130	80		26.7755	3.3	142	106	24.7
2705081551	石嘴山	大武口	1	9	#NULL!	#NULL!	#NULL!	#NULL!	#NULL!	#NULL!	#NULL!	3	1	2	2	0	#NULL!	3	4	1	4	7	2	2	2	5	4	5	4	3	2	3	3	3	13.6	15.2	16.4	158	52	#NULL!	#NULL!	140	70		20.83	4.42	140.3	99.6	29.8
2705081553	石嘴山	大武口	2	3	10	25	#NULL!	25	#NULL!	#NULL!	4	3	1	3	3	0	3	3	1	1	4	6	1	2	2	4	4	4	4	3	1	3	2	2	10.38	14.6	23.2	168	75	#NULL!	#NULL!	130	80		26.5731	4.51	142.8	103.1	27.8
2705221552	石嘴山	大武口	1	1	#NULL!	#NULL!	#NULL!	#NULL!	#NULL!	#NULL!	#NULL!	3	1	3	2	0	1	3	4	2	2	6	2	2	2	4	4	3	4	3	2	3	3	3	15.7	24.5	19.2	168	71	#NULL!	#NULL!	100	70	窦性心律	25.1559	4	135	103	23.2
2708061552	石嘴山	大武口	1	6	#NULL!	#NULL!	#NULL!	30	#NULL!	#NULL!	4	3	1	1	3	0	1	3	1	2	4	2	1	2	2	5	5	5	5	4	4	4	4	4	9.2	10.3	9.2	168	70	84	100	130	80	窦性心律；心电轴左偏；ST-T异常	24.8016	4.2	138	102	27.5
2708061553	石嘴山	大武口	1	9	#NULL!	#NULL!	#NULL!	#NULL!	#NULL!	#NULL!	#NULL!	3	1	3	2	0	1	3	4	1	4	2	3	2	2	5	5	5	5	3	3	3	4	3	8	11.2	41.7	160	69	#NULL!	#NULL!	150	80	正常心电图	26.9531	3.5	143	104	27.5
2708101551	石嘴山	平罗	1	9	12	16	#NULL!	20	#NULL!	#NULL!	3	3	1	1	3	0	#NULL!	#NULL!	1	1	4	6	3	1	2	5	5	5	5	4	4	4	4	4	18.6	17.3	13	150	60	#NULL!	#NULL!	130	75	正常心电图	26.6667	3.2	140	100	29.4
2708121551	石嘴山	大武口	1	9	#NULL!	#NULL!	15	#NULL!	#NULL!	#NULL!	#NULL!	3	1	3	3	0	3	3	4	1	4	3	2	1	1	5	5	5	5	4	4	4	4	4	24.74	22	20.2	170	62	#NULL!	#NULL!	140	92	正常心电图	21.4533	4.4	137	104	26.1
2708191553	石嘴山	大武口	1	9	#NULL!	#NULL!	#NULL!	32	#NULL!	#NULL!	4	3	1	3	3	0	5	3	2	1	4	3	2	2	1	5	5	5	5	4	4	4	4	4	7.4	12.6	20.3	175	70	#NULL!	#NULL!	130	80	正常心电图	22.8571	4.1	140	107	26.5
2708191554	石嘴山	大武口	1	1	20	16	#NULL!	#NULL!	#NULL!	#NULL!	#NULL!	3	1	1	2	0	1	3	1	1	4	2	1	1	2	5	5	5	5	4	4	3	4	4	28.7	14	48.3	170	72	#NULL!	#NULL!	120	80	正常心电图	24.9135	4.24	136.2	96.1	35.5
3808061262	吴忠	利通	1	4	20	20	#NULL!	#NULL!	#NULL!	#NULL!	#NULL!	3	1	3	3	0	1	3	1	1	4	4	#NULL!	1	2	4	4	4	4	4	1	4	4	4	#NULL!	#NULL!	#NULL!	170	72.5	#NULL!	#NULL!	137	81		25.0865	#NULL!	#NULL!	#NULL!	#NULL!
3808061268	吴忠	利通	2	9	#NULL!	#NULL!	#NULL!	#NULL!	#NULL!	#NULL!	#NULL!	3	1	3	2	0	4	2	1	1	1	8	2	2	2	5	5	5	5	4	2	3	3	4	#NULL!	#NULL!	25.3	154	61.5	#NULL!	#NULL!	127	85		25.9319	4.28	136.4	102.8	24.7
3808071263	吴忠	利通	2	4	#NULL!	#NULL!	#NULL!	#NULL!	#NULL!	#NULL!	#NULL!	3	1	3	2	0	1	3	4	2	4	1	2	4	1	5	5	5	5	4	2	4	4	4	#NULL!	#NULL!	12.8	168	58	#NULL!	#NULL!	111	75	窦性心律，电轴右偏	20.5499	4.04	137.9	103.6	24.1
3808131267	吴忠	利通	2	1	#NULL!	#NULL!	#NULL!	#NULL!	#NULL!	#NULL!	#NULL!	2	3	1	3	0	3	2	2	1	4	3	3	2	2	5	5	5	5	4	2	3	4	4	#NULL!	#NULL!	13.2	#NULL!	#NULL!	#NULL!	#NULL!	#NULL!	#NULL!		#NULL!	3.24	137.6	104.7	21.4
3808201265	吴忠	青铜峡	1	1	#NULL!	#NULL!	#NULL!	#NULL!	#NULL!	#NULL!	#NULL!	3	1	3	2	0	#NULL!	#NULL!	4	1	4	3	#NULL!	2	2	5	5	5	5	4	2	4	4	4	11.1	10.1	10	#NULL!	#NULL!	#NULL!	#NULL!	#NULL!	#NULL!	窦性心律；偶发室性早搏，T波改变，电轴左偏	#NULL!	3.01	142	112.4	17.2
3809201281	吴忠	利通	1	2	20	22	#NULL!	22	#NULL!	#NULL!	2	3	1	2	3	0	2	3	1	1	1	4	2	2	2	5	5	5	5	4	4	4	4	4	11.9	18.8	20.4	170	90	#NULL!	#NULL!	169	103	窦性心律；完全性右束支传导阻滞；T波改变；Q波改变	31.1419	4.66	135.3	102.1	24.5
3810181263	吴忠	利通	2	1	#NULL!	#NULL!	#NULL!	#NULL!	#NULL!	#NULL!	#NULL!	3	1	3	2	0	#NULL!	3	2	1	3	4	#NULL!	2	2	5	5	5	5	4	2	4	4	4	12	#NULL!	#NULL!	150	53	#NULL!	#NULL!	112	78		23.5556	3.51	141.4	106.9	#NULL!
3810181282	吴忠	利通	1	4	#NULL!	#NULL!	#NULL!	#NULL!	#NULL!	#NULL!	#NULL!	2	1	2	1	0	#NULL!	3	1	1	1	2	3	1	2	5	5	5	5	4	4	4	4	4	9.3	19.1	#NULL!	170	91	#NULL!	#NULL!	125	87	Q波改变	31.4879	4.21	137.9	102.8	#NULL!
3810181283	吴忠	利通	2	1	#NULL!	#NULL!	#NULL!	#NULL!	#NULL!	#NULL!	#NULL!	3	1	2	2	0	#NULL!	3	4	2	1	1	3	2	2	5	5	5	5	4	4	4	4	4	16.4	14.4	29.5	175	90	#NULL!	#NULL!	128	92		29.3878	4.02	138.1	105.5	23.2
3811081267	吴忠	利通	1	9	10	22	#NULL!	25	#NULL!	#NULL!	4	3	1	2	3	0	1	3	1	1	4	3	3	2	2	4	5	5	4	3	1	3	3	4	11.03	#NULL!	16.8	170	80	100	#NULL!	121	86	窦性心律；1度房室传导阻滞；T波改变	27.6817	3.96	140.3	105.8	#NULL!
3811131311	吴忠	利通	1	3	#NULL!	#NULL!	#NULL!	20	#NULL!	#NULL!	3	3	1	1	3	0	1	3	4	1	1	10	#NULL!	1	2	4	4	4	4	1	2	3	3	3	#NULL!	#NULL!	9	#NULL!	#NULL!	#NULL!	#NULL!	#NULL!	#NULL!		#NULL!	3.83	139	102.6	26.6
4401241401	中卫	沙坡头	1	#NULL!	#NULL!	#NULL!	#NULL!	#NULL!	#NULL!	#NULL!	#NULL!	3	1	1	3	0	#NULL!	3	2	1	2	#NULL!	2	2	2	4	4	4	4	2	2	3	3	3	#NULL!	#NULL!	11.3	160	52.6	#NULL!	#NULL!	#NULL!	#NULL!		20.5469	4.14	139.6	103.8	20.94
4403251401	中卫	沙坡头	1	1	10	20	#NULL!	#NULL!	#NULL!	#NULL!	3	3	1	2	3	0	#NULL!	3	2	1	2	#NULL!	2	2	2	3	4	4	4	2	1	2	4	3	20.1	21.4	11.3	175	76.5	82	#NULL!	120	80	正常心电图	24.9796	4.38	136.6	100	21.8
4404031401	中卫	沙坡头	1	3	20	20	#NULL!	10	#NULL!	#NULL!	1	4	1	2	1	0	#NULL!	#NULL!	1	1	1	10	3	1	2	4	4	4	4	1	1	1	3	3	21.99	21.7	20.7	175	82	101	#NULL!	110	80	正常心电图	26.7755	4.1	138.2	100.2	26.4
4405101401	中卫	沙坡头	1	9	#NULL!	#NULL!	#NULL!	#NULL!	#NULL!	#NULL!	#NULL!	3	1	3	3	0	#NULL!	3	3	1	4	3	2	2	2	4	4	4	4	2	2	3	2	2	7.65	7.9	11	172	75	80	#NULL!	120	80	正常心电图	25.3515	#NULL!	#NULL!	#NULL!	#NULL!
4406201403	中卫	沙坡头	1	1	110	#NULL!	#NULL!	#NULL!	6	#NULL!	#NULL!	3	2	2	3	0	#NULL!	3	1	1	1	#NULL!	3	2	2	4	4	4	4	1	2	3	4	3	14.6	#NULL!	9.2	182	105	115	#NULL!	130	100	正常心电图	31.6991	4.41	141.7	102	24.8
4406201404	中卫	沙坡头	1	4	#NULL!	#NULL!	#NULL!	#NULL!	#NULL!	#NULL!	3	3	2	3	3	0	5	3	1	1	4	#NULL!	2	2	2	4	4	4	4	3	2	3	3	3	6.4	#NULL!	12.5	180	83	#NULL!	#NULL!	100	75	正常心电图	25.6173	#NULL!	#NULL!	#NULL!	#NULL!
4406201408	中卫	沙坡头	1	1	20	#NULL!	#NULL!	#NULL!	6	#NULL!	#NULL!	2	4	2	3	0	5	3	2	1	1	#NULL!	#NULL!	2	2	4	4	4	4	2	2	2	2	2	12.1	14.4	7.4	176	70	#NULL!	#NULL!	129	81	正常心电图	22.5981	4.12	144.2	106.9	25.5
4410071401	中卫	沙坡头	1	3	#NULL!	#NULL!	#NULL!	20	#NULL!	#NULL!	#NULL!	3	1	2	1	0	2	2	1	1	1	6	3	2	2	4	4	4	4	3	2	2	3	3	#NULL!	#NULL!	#NULL!	170	75	#NULL!	#NULL!	110	80	正常心电图	25.9516	3.85	137.7	105	22.5
4410121401	中卫	沙坡头	1	1	10	18	#NULL!	20	#NULL!	#NULL!	4	3	1	2	1	0	2	3	2	1	3	2	2	2	2	3	3	3	3	3	2	2	2	2	16.43	#NULL!	26.2	172	66	#NULL!	#NULL!	132	79	正常心电图	22.3094	3.72	141.3	102.7	25.7
4911011421	中卫	海原	1	1	#NULL!	#NULL!	#NULL!	#NULL!	#NULL!	#NULL!	#NULL!	4	3	1	3	0	#NULL!	3	4	1	1	3	2	2	2	4	4	3	4	3	3	3	3	3	9.8	11.3	9.5	162	60	#NULL!	#NULL!	120	70	正常心电图	22.8624	4	139.5	104.3	25.5
5311051511	固原	原州	2	1	#NULL!	#NULL!	#NULL!	#NULL!	#NULL!	#NULL!	#NULL!	4	1	3	2	0	2	#NULL!	4	2	4	1	3	1	2	5	5	5	5	4	4	4	4	4	8.5	13.2	11.7	160	60	#NULL!	#NULL!	127	68	正常心电图	23.4375	#NULL!	#NULL!	#NULL!	#NULL!
1001081231	吴忠	青铜峡	1	9	#NULL!	#NULL!	#NULL!	#NULL!	#NULL!	#NULL!	#NULL!	3	2	1	3	1	#NULL!	3	4	1	4	6	3	1	2	3	3	3	3	2	2	1	2	2	18.4	#NULL!	16.1	173	70	98	102	135	80	1.窦性心律；2.中度ST压低	23.3887	4.05	138	100	24.4
1007191211	银川	兴庆	1	4	40	18	#NULL!	30	#NULL!	#NULL!	1	3	1	3	3	0	1	2	1	1	3	5	2	2	2	1	1	1	1	1	1	1	1	1	11.2	8.53	14.1	173	60	82	93	123	71	窦性心律，电轴不偏，广泛T波低平	20.0474	3.75	141	103	22.6
1008281661	银川	兴庆	1	5	20	25	#NULL!	#NULL!	#NULL!	#NULL!	#NULL!	3	2	1	3	0	#NULL!	#NULL!	1	1	4	#NULL!	2	2	2	4	4	3	3	3	3	3	3	3	10.2	#NULL!	15.6	#NULL!	#NULL!	100	98	100	75	正常心电图	#NULL!	4.23	140	104	27.9
1009231219	银川	金凤	1	5	20	27	#NULL!	#NULL!	#NULL!	#NULL!	1	3	1	3	3	0	#NULL!	3	1	1	1	6	1	2	2	5	5	5	5	1	1	1	2	1	10.5	#NULL!	15.3	163	80	99	100	120	85	正常心电图	30.1103	4.12	140	103	26.4
1011041223	银川	兴庆	1	1	10	14	#NULL!	20	#NULL!	#NULL!	1	3	1	3	3	0	1	3	1	1	1	8	2	2	2	5	5	5	5	1	1	1	1	1	13.7	#NULL!	12.4	170	90	113	102	169	108	正常心电图	31.1419	3.4	138	99	25.6
1011101222	吴忠	青铜峡	1	6	#NULL!	#NULL!	#NULL!	#NULL!	#NULL!	#NULL!	#NULL!	3	1	3	3	0	#NULL!	#NULL!	4	1	1	6	1	2	2	3	3	3	3	1	1	1	1	1	8.5	#NULL!	28.8	170	70	92	96	121	74	窦性心律；电轴轻度左偏；T波低平倒置	24.2215	4.96	140	101	21.6
1011141221	银川	金凤	1	9	#NULL!	#NULL!	#NULL!	#NULL!	#NULL!	#NULL!	#NULL!	3	1	3	2	0	1	3	4	1	2	4	1	2	2	5	5	4	3	1	1	1	1	2	7.8	#NULL!	12.5	165	50	83	90	136	87	正常心电图	18.3655	4.08	141	103	24.4
1107101652	银川	兴庆	1	1	#NULL!	#NULL!	#NULL!	#NULL!	2	20	#NULL!	3	1	1	3	0	1	3	1	1	4	3	2	2	2	2	3	3	3	1	2	1	4	4	13.6	10.7	19.5	164	55	#NULL!	#NULL!	118	81	正常心电图	20.4491	3.6	144.1	112.6	30.3
1108231571	固原	隆德	1	9	#NULL!	#NULL!	#NULL!	#NULL!	#NULL!	#NULL!	#NULL!	3	1	3	3	0	2	2	1	2	4	2	2	2	1	4	4	4	3	3	3	2	3	3	10.1	9.9	23	170	64	100	99	110	75	正常心电图	22.1453	3.7	140.1	105.6	28.4
1111171641	银川	西夏	1	6	#NULL!	#NULL!	#NULL!	#NULL!	#NULL!	#NULL!	#NULL!	2	3	1	3	0	1	2	1	2	4	4	2	2	2	3	3	3	3	2	1	2	2	3	14.3	21.3	16.3	162	54	#NULL!	#NULL!	124	70	正常心电图	20.5761	4.1	138.4	102.9	23.2
1111171642	银川	西夏	1	6	10	20	#NULL!	#NULL!	#NULL!	#NULL!	#NULL!	3	1	1	3	0	1	3	1	1	3	4	#NULL!	2	2	3	3	3	3	1	1	1	2	2	11.5	14.5	8.4	165	75	#NULL!	#NULL!	164	90	窦性心律；电轴左偏；完全性右束支传导阻滞	27.5482	4.1	136.4	98.4	27.7
1111201571	中卫	中宁	1	5	4	20	#NULL!	16	#NULL!	#NULL!	4	3	2	1	3	0	5	2	1	2	2	2	2	2	2	3	3	3	4	2	3	3	2	2	8.7	11.2	13.8	183	93	#NULL!	#NULL!	114	76	正常心电图	27.7703	#NULL!	#NULL!	#NULL!	#NULL!
1210231451	银川	灵武	1	1	6	13	#NULL!	#NULL!	2	32	#NULL!	3	1	3	2	0	5	2	1	2	2	4	1	3	2	5	5	5	5	4	4	4	4	4	6.3	#NULL!	6	170	85	#NULL!	#NULL!	139	71	正常心电图	29.4118	4.5	147	104	22.1
1506221354	银川	金凤	1	4	15	18	#NULL!	25	#NULL!	#NULL!	4	3	2	1	1	0	1	3	1	2	3	5	3	3	2	3	3	3	3	1	1	1	1	1	14.2	16.6	15.56	176	77	#NULL!	#NULL!	116	75	正常心电图	24.858	3.3	140	106.6	25.9
1508131352	银川	兴庆	1	4	#NULL!	#NULL!	#NULL!	#NULL!	#NULL!	#NULL!	#NULL!	2	2	3	2	0	5	3	1	1	2	8	1	1	2	3	3	3	3	2	2	2	1	1	15.4	11.3	14.63	159	54	#NULL!	#NULL!	110	60	正常心电图	21.3599	3.94	138.9	107.2	24.5
1508201376	银川	兴庆	2	3	#NULL!	#NULL!	#NULL!	#NULL!	#NULL!	#NULL!	#NULL!	3	1	1	3	0	1	3	1	1	4	6	2	2	2	3	3	3	3	2	2	2	2	2	#NULL!	10	11.16	173	90	#NULL!	#NULL!	132	53	正常心电图	30.0712	4.35	138.4	105.8	24.4
1508201379	银川	兴庆	1	3	#NULL!	#NULL!	#NULL!	#NULL!	#NULL!	#NULL!	#NULL!	3	1	1	3	0	1	3	1	1	1	7	2	2	2	3	3	3	3	2	2	1	1	2	16.3	#NULL!	12.19	#NULL!	#NULL!	#NULL!	#NULL!	#NULL!	#NULL!	正常心电图	#NULL!	4.37	136.7	104.2	26.3
1509181357	银川	兴庆	1	2	30	19	#NULL!	30	#NULL!	#NULL!	3	3	1	3	1	0	1	3	4	1	4	8	1	1	2	2	2	2	2	1	1	1	1	1	#NULL!	#NULL!	27.69	167	70	#NULL!	#NULL!	151	100	正常心电图	25.0995	3.88	138.1	103.1	29
1509231353	银川	兴庆	1	9	#NULL!	#NULL!	#NULL!	#NULL!	#NULL!	#NULL!	#NULL!	3	1	1	2	0	#NULL!	3	4	1	4	4	3	2	2	4	4	4	4	1	1	1	1	1	20.5	#NULL!	14.68	162	52	#NULL!	#NULL!	141	82	正常心电图	19.8141	3.72	141.9	112.6	23.3
1509251371	中卫	中宁	1	4	#NULL!	#NULL!	#NULL!	#NULL!	#NULL!	#NULL!	#NULL!	3	1	3	3	0	3	3	4	1	4	6	2	2	2	3	3	3	3	2	2	2	1	2	10.7	#NULL!	12.07	170	53	#NULL!	#NULL!	133	93	正常心电图	18.3391	4	138.6	103.6	29.1
1511261374	银川	兴庆	1	2	#NULL!	#NULL!	10	#NULL!	#NULL!	#NULL!	#NULL!	3	1	1	3	0	1	3	4	1	4	2	1	2	2	5	5	5	5	3	3	3	2	2	16.4	11.9	24.72	163	58	#NULL!	#NULL!	123	77	正常心电图	21.83	4.12	141	106.3	27.9
1511261713	银川	金凤	1	6	#NULL!	#NULL!	#NULL!	#NULL!	5	25	#NULL!	3	1	1	2	0	#NULL!	3	4	1	4	8	3	2	2	4	4	4	4	3	3	3	3	3	11.7	7.3	30.9	#NULL!	#NULL!	#NULL!	#NULL!	126	84	正常心电图	27	3.66	141	105	26.9
1608151543	银川	贺兰	1	1	#NULL!	#NULL!	1	#NULL!	#NULL!	#NULL!	#NULL!	2	4	3	1	0	1	2	1	1	1	4	#NULL!	3	2	4	4	4	3	4	4	3	4	3	19.1	23	19.6	172	92	#NULL!	#NULL!	130	86	正常心电图	31.0979	4.09	135.9	96.3	19.6
1609181531	银川	贺兰	1	1	#NULL!	#NULL!	#NULL!	#NULL!	#NULL!	#NULL!	#NULL!	3	1	1	2	0	1	3	2	1	4	3	2	2	2	4	4	4	4	2	2	2	2	2	8	13.1	16.1	152	60	#NULL!	#NULL!	130	90	正常心电图	25.9695	3.37	144	104	25.1
2704121561	石嘴山	大武口	1	1	#NULL!	#NULL!	#NULL!	#NULL!	#NULL!	#NULL!	#NULL!	3	1	3	3	0	#NULL!	3	4	1	3	10	2	2	2	4	4	4	4	3	3	3	3	4	8.7	12.5	16.2	165	72	#NULL!	#NULL!	160	80	窦性心律	26.4463	4.3	143	107	26.8
2704231552	石嘴山	大武口	1	9	#NULL!	#NULL!	#NULL!	#NULL!	#NULL!	#NULL!	#NULL!	3	1	2	2	0	#NULL!	#NULL!	4	1	1	4	3	2	2	5	5	5	5	2	1	3	3	3	9.5	10.2	7.6	160	55	#NULL!	#NULL!	130	80	正常心电图	21.4844	3.9	144	105	30.4
2704271551	石嘴山	大武口	1	1	#NULL!	#NULL!	#NULL!	#NULL!	#NULL!	#NULL!	#NULL!	2	2	2	2	0	#NULL!	#NULL!	2	1	4	3	#NULL!	2	2	4	4	4	4	4	3	4	4	3	14.57	15.6	12.8	165	72	#NULL!	#NULL!	120	70	正常心电图	26.4463	4.4	140	102	28
2704271553	石嘴山	大武口	1	2	#NULL!	#NULL!	#NULL!	#NULL!	#NULL!	#NULL!	#NULL!	3	2	1	3	0	1	3	1	1	1	3	1	2	2	4	4	4	4	2	1	3	3	3	11.5	16.2	15.5	163	75	#NULL!	#NULL!	135	78	窦性心律；完全性右束支传导阻滞	28.2284	4.1	138	102	28
2705051551	石嘴山	大武口	1	1	#NULL!	#NULL!	#NULL!	#NULL!	#NULL!	#NULL!	#NULL!	3	1	3	3	1	1	3	4	1	1	2	2	2	2	4	4	5	4	3	4	3	3	4	25	16.9	15.4	156	73	#NULL!	#NULL!	129	75	窦性心律，T波异常	29.9967	3.86	143.7	103.6	26.9
2705061552	石嘴山	大武口	1	9	20	18	#NULL!	36	#NULL!	#NULL!	3	3	1	2	1	0	#NULL!	3	1	1	1	10	2	1	2	3	3	3	3	2	1	3	2	3	6.5	12.2	30.9	170	70	#NULL!	#NULL!	126	70		24.2215	3.96	140.3	100.9	25.7
2705071555	石嘴山	大武口	1	1	#NULL!	#NULL!	#NULL!	#NULL!	#NULL!	#NULL!	#NULL!	3	2	1	3	0	#NULL!	3	1	1	1	3	2	2	2	4	4	4	4	3	2	3	3	3	17.1	16.7	19.2	160	70	#NULL!	#NULL!	120	80	正常心电图	27.3437	3.9	142	106	26.5
2705201553	石嘴山	大武口	1	3	#NULL!	#NULL!	#NULL!	#NULL!	#NULL!	#NULL!	#NULL!	3	1	1	3	1	#NULL!	3	4	2	2	6	1	1	2	4	4	4	4	3	2	3	3	3	10.5	12.5	18.3	165	56	90	110	130	70	窦性心律	20.5693	4	139.2	100.6	24.9
2705201554	石嘴山	大武口	1	3	#NULL!	#NULL!	#NULL!	#NULL!	#NULL!	#NULL!	#NULL!	3	1	1	3	1	#NULL!	3	4	2	2	5	1	1	2	4	4	4	4	3	2	3	3	3	23.9	25	8.6	160	57	90	#NULL!	120	70	窦性心律	22.2656	4.3	131	95	22.1
2707121551	石嘴山	大武口	1	1	#NULL!	#NULL!	#NULL!	#NULL!	#NULL!	#NULL!	#NULL!	3	1	1	2	0	#NULL!	3	2	1	1	3	2	1	2	4	5	5	4	3	3	3	3	4	12.1	13.4	20.6	165	61	#NULL!	#NULL!	110	80	正常心电图	22.4059	3.9	137	102	24.1
2708051561	石嘴山	大武口	2	4	3	25	#NULL!	30	#NULL!	#NULL!	4	3	1	1	2	0	1	3	4	1	3	5	3	2	2	4	4	4	4	2	2	2	3	3	10.5	20	15.9	176	82	#NULL!	#NULL!	123	79	正常心电图	26.4721	4.12	141.6	102.4	28.5
2708061561	石嘴山	大武口	1	1	#NULL!	#NULL!	20	#NULL!	2	20	#NULL!	3	1	1	2	0	1	#NULL!	2	2	3	5	2	2	2	5	5	5	5	4	4	4	4	4	16.4	30.57	18.2	165	55	#NULL!	#NULL!	133	102	窦性心律；心电轴左偏	20.202	3.8	136	95.8	29.3
2708191552	石嘴山	大武口	1	9	#NULL!	#NULL!	#NULL!	#NULL!	#NULL!	#NULL!	#NULL!	3	1	1	2	0	1	3	4	1	4	3	3	1	2	5	5	5	4	4	4	4	4	4	16.7	12	11.6	175	80	#NULL!	#NULL!	128	80	正常心电图	26.1224	3.57	136.9	99.5	27.9
3806201267	吴忠	利通	2	1	#NULL!	#NULL!	#NULL!	#NULL!	#NULL!	#NULL!	#NULL!	3	1	1	2	0	3	2	1	1	4	3	2	2	2	5	5	5	5	4	2	4	3	4	14.7	9.7	#NULL!	#NULL!	#NULL!	#NULL!	#NULL!	170	105	正常心电图	#NULL!	#NULL!	#NULL!	#NULL!	#NULL!
3808131268	吴忠	利通	2	9	#NULL!	#NULL!	#NULL!	#NULL!	#NULL!	#NULL!	#NULL!	3	1	1	3	0	5	3	4	1	4	6	3	1	1	5	5	5	5	4	2	3	4	4	#NULL!	#NULL!	13.5	#NULL!	#NULL!	#NULL!	#NULL!	#NULL!	#NULL!		#NULL!	4	136	100.7	24
3808201263	吴忠	利通	2	9	#NULL!	#NULL!	#NULL!	#NULL!	#NULL!	#NULL!	#NULL!	3	1	3	1	0	4	1	1	1	1	3	2	2	2	5	5	5	5	3	2	4	3	3	8.7	16	9	165	67	#NULL!	#NULL!	104	70	窦性心动过缓，完全性右束支传导阻滞	24.6097	3.87	142.6	110.8	23.9
3808201264	吴忠	利通	1	9	#NULL!	#NULL!	#NULL!	#NULL!	#NULL!	#NULL!	#NULL!	3	1	3	2	0	#NULL!	#NULL!	4	1	4	4	3	2	2	4	4	4	4	1	1	3	3	3	18.8	#NULL!	#NULL!	165	65	#NULL!	#NULL!	151	85	窦性心律，频发室性早搏	23.8751	5.13	138.1	105.3	24.5
3809031261	吴忠	盐池	2	1	#NULL!	#NULL!	#NULL!	#NULL!	#NULL!	#NULL!	#NULL!	3	1	2	3	0	1	2	1	1	4	2	2	2	2	4	5	5	4	4	2	3	4	4	13.1	23.1	#NULL!	163	57	#NULL!	#NULL!	106	66	窦性心律，异Q	21.4536	4.34	137.6	104.4	#NULL!
3810181284	吴忠	利通	1	1	#NULL!	#NULL!	#NULL!	#NULL!	#NULL!	#NULL!	#NULL!	3	1	2	1	0	5	3	4	1	4	1	#NULL!	1	2	5	5	5	5	4	4	4	4	4	13.5	19.9	14.4	155	64	#NULL!	#NULL!	152	78	完全性右束支传导阻滞，Q波改变，T波改变	26.6389	4.24	138.7	3	10.3
3810251266	吴忠	利通	2	1	#NULL!	#NULL!	#NULL!	#NULL!	#NULL!	#NULL!	#NULL!	3	1	2	2	0	#NULL!	#NULL!	2	1	4	2	#NULL!	2	2	5	5	5	5	4	2	3	3	3	17.5	14	19.9	175	70	85	#NULL!	147	89	窦性心动过缓，逆钟向转位	22.8571	3.62	136.7	104.5	24.5
4401131401	中卫	沙坡头	1	2	10	40	#NULL!	10	#NULL!	#NULL!	4	3	2	2	3	0	5	3	1	1	1	#NULL!	2	2	2	4	4	4	4	3	3	2	4	3	#NULL!	#NULL!	#NULL!	178	76	#NULL!	#NULL!	110	70	正常心电图	23.9869	#NULL!	#NULL!	#NULL!	#NULL!
4401151401	中卫	沙坡头	1	6	#NULL!	#NULL!	#NULL!	#NULL!	#NULL!	#NULL!	#NULL!	3	2	1	3	0	#NULL!	3	2	1	3	#NULL!	2	1	2	4	4	4	4	3	2	3	3	3	8.2	8	12.76	162	48	#NULL!	#NULL!	100	60	正常心电图	18.2899	#NULL!	#NULL!	#NULL!	#NULL!
4406201409	中卫	沙坡头	1	1	20	#NULL!	#NULL!	#NULL!	1	20	#NULL!	3	3	1	3	0	1	3	2	1	1	#NULL!	#NULL!	2	2	4	4	4	4	2	2	2	3	2	10.2	12.3	11.6	175	71	#NULL!	#NULL!	110	80	正常心电图	23.1837	4.05	139.6	101.7	#NULL!
4407281402	中卫	沙坡头	1	1	#NULL!	#NULL!	#NULL!	30	#NULL!	#NULL!	2	3	1	2	3	0	3	3	2	3	1	7	1	3	2	5	5	4	4	4	3	3	2	4	14.4	#NULL!	#NULL!	175	60	#NULL!	#NULL!	123	83	正常心电图	19.5918	#NULL!	#NULL!	#NULL!	#NULL!
4906171427	中卫	海原	1	1	#NULL!	#NULL!	#NULL!	#NULL!	#NULL!	#NULL!	#NULL!	4	3	1	2	0	#NULL!	#NULL!	4	1	1	#NULL!	2	3	2	4	4	4	4	3	3	3	3	3	#NULL!	9.5	#NULL!	160	65	#NULL!	#NULL!	120	70	正常心电图	25.3906	#NULL!	#NULL!	#NULL!	#NULL!
4907081427	中卫	海原	1	1	#NULL!	#NULL!	#NULL!	#NULL!	#NULL!	#NULL!	#NULL!	4	2	1	3	0	#NULL!	#NULL!	4	1	1	3	2	2	2	3	3	3	3	3	3	3	3	3	14.3	12.4	18.4	165	75	#NULL!	#NULL!	130	90	正常心电图	27.5482	4.19	139	101.5	33.4
4909051413	中卫	海原	2	1	#NULL!	#NULL!	#NULL!	#NULL!	#NULL!	#NULL!	#NULL!	3	2	1	3	0	#NULL!	#NULL!	2	2	3	4	2	2	2	3	3	3	3	3	2	3	2	2	16.1	18.7	14	168	40	#NULL!	#NULL!	110	80	正常心电图	14.1723	3.46	136	97.5	31.8
4911081422	中卫	海原	1	1	#NULL!	#NULL!	#NULL!	#NULL!	#NULL!	#NULL!	#NULL!	4	2	1	3	0	#NULL!	3	4	1	1	6	2	2	2	3	4	3	4	3	3	3	3	3	25.5	17.4	16.9	163	70	#NULL!	#NULL!	140	91	正常心电图	26.3465	3.72	140.4	101.6	28.5
5306021481	固原	原州	1	5	#NULL!	#NULL!	#NULL!	#NULL!	#NULL!	#NULL!	#NULL!	3	2	1	3	0	#NULL!	#NULL!	1	1	3	8	2	2	2	5	5	5	5	3	2	2	2	2	9.46	12.3	11.3	170	62	#NULL!	#NULL!	120	70	正常心电图	21.4533	#NULL!	#NULL!	#NULL!	#NULL!
1008251661	银川	兴庆	1	9	#NULL!	#NULL!	#NULL!	#NULL!	#NULL!	#NULL!	#NULL!	3	1	1	3	0	#NULL!	#NULL!	4	1	4	14	2	1	2	4	3	3	4	2	2	3	4	4	8.5	#NULL!	23	157	56	87	89	147	80	1.窦性心律；2.电轴右偏；3.avF导联T波低平倒置	22.719	4.48	141	104	29
1011041222	银川	兴庆	1	2	#NULL!	#NULL!	#NULL!	#NULL!	#NULL!	#NULL!	#NULL!	3	1	3	3	0	#NULL!	#NULL!	4	1	2	6	2	2	2	5	5	5	5	1	1	2	2	2	6.9	#NULL!	19.9	154	56	89	96	149	79	窦性心律；心电轴正常；各导联ST-T未见明显异常	23.6128	4.51	142	102	26.4
1011111241	银川	金凤	2	2	20	9	#NULL!	20	#NULL!	#NULL!	5	3	1	1	3	1	3	2	1	2	4	3	1	2	2	3	3	3	3	3	3	3	3	3	9.71	19.18	40.3	168	63	87	100	120	70	正常	22.3214	3.79	139	104	20.8
1011121211	银川	西夏	1	9	#NULL!	#NULL!	#NULL!	#NULL!	#NULL!	#NULL!	#NULL!	3	1	3	2	0	1	3	4	1	1	#NULL!	1	2	2	5	5	5	5	1	1	2	2	2	11.5	#NULL!	6.5	160	65	92	98	138	79	正常心电图	25.3906	4.8	140	103	23
1105181571	银川	金凤	1	9	#NULL!	#NULL!	#NULL!	30	#NULL!	#NULL!	5	3	1	1	3	0	3	3	1	1	1	4	2	1	2	4	4	4	4	2	2	4	2	2	22.7	17.3	7.3	170	65	#NULL!	#NULL!	130	70	正常心电图	22.4913	3.2	139.1	105.4	31.8
1107061644	银川	西夏	1	9	20	21	#NULL!	#NULL!	16	20	#NULL!	3	1	3	2	0	5	3	1	1	4	8	1	2	2	4	4	4	4	4	2	4	3	4	10.7	14.8	16.4	181	100	#NULL!	#NULL!	154	80	1.窦性心律；2.1度房室传导阻滞	30.5241	3.6	145	107.9	30.6
1205111451	银川	灵武	1	3	#NULL!	#NULL!	#NULL!	#NULL!	#NULL!	#NULL!	#NULL!	3	1	2	1	0	1	2	2	1	2	10	2	2	1	5	5	5	5	4	4	4	4	4	12.5	#NULL!	12.5	165	63	#NULL!	#NULL!	142	85	正常心电图	23.1405	4.19	136	103.2	20.2
1205281461	银川	灵武	2	1	#NULL!	#NULL!	#NULL!	#NULL!	#NULL!	#NULL!	#NULL!	2	3	3	2	0	#NULL!	#NULL!	4	1	1	10	2	2	1	5	5	5	5	4	4	4	4	4	11	11.2	45.8	165	67	107	98	141	90	窦性心律；QS波	24.6097	4.37	134.7	100.2	25.3
1210111461	银川	灵武	2	1	15	30	#NULL!	#NULL!	#NULL!	#NULL!	#NULL!	3	1	3	3	0	#NULL!	#NULL!	2	1	1	5	2	2	2	5	5	5	5	4	4	4	4	4	17.1	15	16.2	183	74	#NULL!	#NULL!	174	99	窦性心律；左前分支传导阻滞；偶发室性早搏	22.0968	3.35	141.7	108.2	25.9
1211181461	银川	灵武	2	1	#NULL!	#NULL!	#NULL!	#NULL!	#NULL!	#NULL!	#NULL!	3	2	3	3	0	#NULL!	#NULL!	2	1	2	3	2	1	2	5	5	5	5	4	4	4	4	4	7.4	13.2	13.4	155	72	#NULL!	#NULL!	123	86	正常心电图	29.9688	4.1	144	103	24.5
1510111375	银川	兴庆	1	4	#NULL!	#NULL!	#NULL!	#NULL!	#NULL!	#NULL!	#NULL!	3	1	3	2	0	1	3	1	1	1	8	2	2	2	4	4	4	4	2	2	2	2	2	#NULL!	#NULL!	13.7	168	62.5	#NULL!	#NULL!	166	107	正常心电图	22.1443	2.96	142.3	105.8	29.6
1510231357	银川	兴庆	1	5	#NULL!	#NULL!	#NULL!	30	#NULL!	#NULL!	3	3	1	1	3	0	1	1	1	1	4	8	2	2	2	3	3	3	3	1	1	1	1	1	10.7	9.5	21.2	170	91	#NULL!	#NULL!	140	90	正常心电图	31.4879	#NULL!	#NULL!	#NULL!	#NULL!
1510281355	银川	兴庆	1	3	23	14	#NULL!	#NULL!	#NULL!	#NULL!	#NULL!	3	1	1	3	0	#NULL!	3	1	1	4	9	4	3	2	2	2	2	2	1	1	1	1	1	16.5	17.8	15.1	#NULL!	77	#NULL!	#NULL!	128	78	正常心电图	23.35	4.09	140.3	105.7	30.1
1511131712	银川	兴庆	1	4	20	15	#NULL!	33	#NULL!	#NULL!	3	3	1	3	2	0	3	3	1	1	4	6	2	2	2	3	3	3	3	1	1	1	1	3	10.9	#NULL!	25.6	168	77	#NULL!	#NULL!	169	90	正常心电图	27.2817	3.74	142	116	18.4
1511191373	固原	西吉	1	2	40	17	#NULL!	#NULL!	#NULL!	#NULL!	#NULL!	2	2	1	3	0	1	3	1	1	4	2	2	2	2	4	4	4	4	3	3	3	3	3	#NULL!	11.6	11.81	173	75	#NULL!	#NULL!	184	87	1.窦性心律；2.电轴左偏	25.0593	4.12	141.2	107.1	25.9
1512031374	固原	彭阳	1	1	#NULL!	#NULL!	#NULL!	#NULL!	#NULL!	#NULL!	#NULL!	3	1	1	3	0	1	3	4	2	4	2	1	2	2	5	5	5	5	3	3	3	3	3	11.7	19.2	10.23	160	55	#NULL!	#NULL!	92	64	窦性心动过缓	21.4844	4.34	144.4	111.4	28.7
1512171376	银川	永宁	1	3	#NULL!	23	1	#NULL!	2	15	#NULL!	3	1	1	3	0	5	3	4	1	4	3	2	2	2	4	4	4	4	2	2	1	1	1	8	11.3	14.67	180	77	#NULL!	#NULL!	159	92		23.7654	3.53	138.7	106.2	23.7
1606241531	银川	贺兰	1	1	#NULL!	#NULL!	#NULL!	#NULL!	#NULL!	#NULL!	#NULL!	3	1	1	3	0	3	3	2	1	4	4	2	2	2	4	4	3	3	2	2	2	2	2	8.6	15.8	15.8	167	77	#NULL!	#NULL!	120	70	正常心电图	27.6095	3.8	143	105	#NULL!
1608161541	银川	贺兰	1	4	20	30	#NULL!	#NULL!	#NULL!	#NULL!	3	3	3	2	3	0	1	2	1	1	3	2	#NULL!	2	2	4	4	3	3	2	2	2	3	3	15.1	20.2	52.5	176	75	#NULL!	#NULL!	136	90	窦性心律；ST段压低	24.2123	4.09	140	101	20.2
1608221544	银川	贺兰	1	9	30	22	#NULL!	22	#NULL!	#NULL!	3	3	1	2	1	0	1	2	1	1	4	1	2	2	1	4	4	3	2	2	2	3	2	3	8	9	28.2	174	80	#NULL!	#NULL!	130	65	窦性心律；T波改变；肢导低电压	26.4236	#NULL!	#NULL!	#NULL!	#NULL!
1608231541	银川	贺兰	1	6	#NULL!	#NULL!	#NULL!	#NULL!	#NULL!	#NULL!	#NULL!	2	1	2	1	0	#NULL!	3	4	1	4	2	3	2	2	4	4	3	3	3	3	4	3	3	10.8	19.2	21.1	165	62	#NULL!	#NULL!	130	80	正常心电图	22.7732	3.78	142	103	22.3
1608291531	银川	贺兰	2	1	#NULL!	#NULL!	#NULL!	#NULL!	#NULL!	#NULL!	#NULL!	3	1	1	3	0	#NULL!	3	1	1	4	2	2	2	2	4	4	4	3	2	1	2	3	3	14.6	24.1	7.3	162	65	#NULL!	#NULL!	140	90	窦性心律；左室肥大	24.7676	4.1	139	99	24.2
1609061531	银川	贺兰	1	1	#NULL!	#NULL!	#NULL!	#NULL!	#NULL!	#NULL!	#NULL!	3	1	3	2	0	#NULL!	#NULL!	4	1	4	3	1	1	1	4	4	3	3	2	2	2	2	2	9.7	10.5	15.2	157	70	#NULL!	#NULL!	130	90	正常心电图	28.3987	3.96	143.4	98.2	22.3
1609191532	银川	贺兰	1	1	#NULL!	#NULL!	#NULL!	#NULL!	#NULL!	#NULL!	#NULL!	3	1	1	3	0	1	3	2	1	4	2	2	1	2	4	4	4	4	3	3	3	3	3	6.8	10.6	8.3	167	60	#NULL!	#NULL!	120	80	正常心电图	21.5139	4.28	142	102	24
2704071557	石嘴山	大武口	1	1	#NULL!	#NULL!	#NULL!	#NULL!	#NULL!	#NULL!	#NULL!	3	2	1	3	0	#NULL!	#NULL!	1	1	1	5	2	2	2	4	4	4	4	4	4	3	4	4	9.7	16.3	31.3	173	71	#NULL!	#NULL!	100	80	正常心电图	23.7228	4.02	137	100.1	31
2705071552	石嘴山	大武口	1	9	10	20	3	#NULL!	3	25	#NULL!	3	2	1	2	0	1	3	3	1	4	7	1	2	2	4	4	3	4	3	2	3	3	3	13.1	24.66	18.7	169	64	#NULL!	#NULL!	160	100	正常心电图	22.4082	4.3	138	100	28
2705081552	石嘴山	大武口	1	9	#NULL!	#NULL!	#NULL!	#NULL!	#NULL!	#NULL!	#NULL!	3	1	2	2	0	#NULL!	3	4	1	4	7	2	2	2	4	5	4	4	3	3	2	3	3	9.1	5.2	12.8	160	60	#NULL!	#NULL!	120	70		23.4375	4	144.7	103.7	27.3
2705091551	石嘴山	大武口	1	9	#NULL!	#NULL!	#NULL!	#NULL!	#NULL!	#NULL!	#NULL!	3	1	3	3	0	#NULL!	3	4	1	4	7	2	2	2	4	4	4	4	3	2	3	3	3	11.4	15.6	10.6	159	70	#NULL!	#NULL!	150	70	正常心电图	27.6888	4.4	144	109	25.2
2705141551	石嘴山	大武口	1	5	#NULL!	#NULL!	#NULL!	#NULL!	#NULL!	#NULL!	#NULL!	3	2	1	3	0	1	3	2	1	4	6	2	2	2	4	4	3	3	3	2	3	3	3	14.2	17	11.1	163	66.5	#NULL!	#NULL!	124	86	T波异常	25.0292	3.9	139	101	29
2705201552	石嘴山	大武口	1	2	#NULL!	#NULL!	#NULL!	#NULL!	#NULL!	#NULL!	#NULL!	3	1	2	3	0	#NULL!	3	4	2	2	5	#NULL!	2	2	4	4	4	4	3	2	3	3	3	6.7	10.01	15.4	163	48	73	90	120	70	窦性心律	18.0662	3.74	138.1	101	29
2705221551	石嘴山	大武口	1	3	3	20	#NULL!	20	#NULL!	#NULL!	3	3	3	1	3	0	1	3	3	3	3	6	1	2	2	4	4	3	4	3	2	4	4	4	9.1	11.2	9.1	180	72	#NULL!	#NULL!	110	70	窦性心律，正常心电图	22.2222	3.9	138	103	25.6
2707291561	石嘴山	大武口	1	9	#NULL!	#NULL!	#NULL!	30	#NULL!	#NULL!	3	3	1	2	1	0	2	3	4	1	2	7	3	1	2	4	4	4	4	3	2	3	3	3	9.6	#NULL!	15	175	82	#NULL!	#NULL!	140	90	窦性心律；心电轴左偏	26.7755	4.2	141	104	25.6
2708051551	石嘴山	大武口	1	9	#NULL!	#NULL!	#NULL!	#NULL!	#NULL!	#NULL!	#NULL!	3	1	3	2	0	#NULL!	#NULL!	1	1	4	2	1	2	1	5	5	5	5	3	3	3	4	4	8.6	12.3	18.6	162	60	#NULL!	#NULL!	130	80	正常心电图	22.8624	4.3	141	104	28.4
2708091551	石嘴山	大武口	1	9	#NULL!	#NULL!	#NULL!	30	#NULL!	#NULL!	1	3	1	2	1	0	2	3	4	1	2	4	3	1	2	4	4	4	4	3	2	3	3	3	17.6	30.4	45.1	172	71	#NULL!	#NULL!	135	78	正常心电图	23.9995	#NULL!	#NULL!	#NULL!	#NULL!
2708191551	石嘴山	大武口	1	1	#NULL!	#NULL!	#NULL!	#NULL!	#NULL!	#NULL!	#NULL!	3	1	3	2	0	1	3	1	1	4	2	2	2	2	5	5	5	5	4	4	4	4	4	25.1	#NULL!	12.6	168	51	#NULL!	#NULL!	120	70	正常心电图	18.0697	3.57	138.4	101.7	25.3
2708191555	石嘴山	大武口	1	2	#NULL!	#NULL!	#NULL!	#NULL!	#NULL!	#NULL!	#NULL!	3	1	2	3	0	1	3	4	1	4	3	3	1	2	5	5	5	4	4	4	3	4	4	8.3	10.2	11	156	80	#NULL!	#NULL!	138	80	正常心电图	32.8731	3.7	144	109	26
2708221553	石嘴山	大武口	1	9	20	15	#NULL!	#NULL!	#NULL!	#NULL!	#NULL!	3	1	1	3	0	1	3	1	1	4	3	1	2	2	5	5	5	4	4	3	4	3	4	8.1	13.1	22	172	84	#NULL!	#NULL!	127	74	窦性心律；心电轴左偏	28.3937	4.2	143	106	27.3
3809021262	吴忠	利通	2	9	#NULL!	#NULL!	#NULL!	#NULL!	#NULL!	#NULL!	#NULL!	3	1	1	2	0	#NULL!	3	1	1	4	4	2	2	2	5	5	5	5	3	2	4	4	4	10.4	17.4	12.6	168	63	#NULL!	#NULL!	125	79	窦性心律；电轴左偏	22.3214	4.66	135.4	101.3	23.6
3809021264	吴忠	利通	2	9	#NULL!	#NULL!	#NULL!	#NULL!	#NULL!	#NULL!	#NULL!	3	1	1	2	0	#NULL!	3	4	1	4	6	2	2	2	5	5	5	5	4	1	3	3	4	9.5	17.2	15.1	156	45	#NULL!	#NULL!	104	53	窦性心律；ST-T改变	18.4911	4	137.1	106.1	21
3810251263	吴忠	利通	1	9	#NULL!	#NULL!	#NULL!	#NULL!	#NULL!	#NULL!	#NULL!	3	1	3	2	1	#NULL!	#NULL!	4	1	4	3	#NULL!	1	2	5	5	5	5	3	2	3	4	4	13.7	28.55	33.3	153	51	80	#NULL!	127	62	正常心电图	21.7865	3.96	138.2	103.2	#NULL!
3810251284	吴忠	利通	2	3	#NULL!	#NULL!	#NULL!	#NULL!	#NULL!	#NULL!	#NULL!	3	1	3	3	0	3	2	1	1	2	3	3	2	2	5	5	5	5	4	4	4	4	4	11.4	14.7	19.3	176	75.5	#NULL!	#NULL!	123	86	电轴左偏	24.3737	4.88	139.5	103.8	27.2
3811081264	吴忠	利通	1	1	#NULL!	#NULL!	#NULL!	#NULL!	#NULL!	#NULL!	#NULL!	3	1	1	3	0	#NULL!	3	4	2	4	2	2	2	2	5	5	5	5	3	2	4	4	4	16.8	#NULL!	9.1	163	54	90	#NULL!	130	80	正常心电图	20.3244	4.23	137	104.8	24.2
3811081284	吴忠	利通	2	9	#NULL!	#NULL!	#NULL!	#NULL!	#NULL!	#NULL!	#NULL!	3	1	3	2	0	3	3	4	1	1	2	3	2	2	5	5	5	5	4	4	4	4	4	18.4	18.6	16.9	165	55	85	#NULL!	122	82	窦性心律；电轴左偏；顺钟向转位	20.202	3.71	134.9	98.9	25.8
3811121321	吴忠	利通	1	4	7	22	#NULL!	20	#NULL!	#NULL!	4	3	1	1	2	0	1	3	4	1	1	4	1	1	2	5	5	5	4	4	1	2	1	1	#NULL!	#NULL!	#NULL!	170	67	#NULL!	#NULL!	124	84	正常心电图	23.1834	#NULL!	#NULL!	#NULL!	#NULL!
4407071401	中卫	沙坡头	1	9	#NULL!	#NULL!	#NULL!	30	#NULL!	#NULL!	4	3	1	1	3	0	2	3	1	1	2	4	2	2	2	4	4	4	4	2	1	2	2	2	#NULL!	#NULL!	9.6	182	79	#NULL!	#NULL!	138	80	正常心电图	23.8498	4.06	136.5	103.1	22.7
4409061401	中卫	沙坡头	1	#NULL!	#NULL!	#NULL!	#NULL!	10	#NULL!	#NULL!	4	3	2	1	3	1	2	3	2	2	1	3	3	2	2	3	4	4	4	2	2	2	2	2	#NULL!	22.8	12.5	174	71	#NULL!	#NULL!	134	95	正常心电图	23.4509	3.8	136.2	102.4	23.4
4906231422	中卫	海原	1	1	#NULL!	#NULL!	#NULL!	#NULL!	#NULL!	#NULL!	#NULL!	4	1	1	2	0	#NULL!	#NULL!	4	1	1	3	2	3	2	4	4	3	3	3	3	3	3	3	7.2	10.4	10.3	160	65	#NULL!	#NULL!	140	80	正常心电图	25.3906	3.58	143.4	106.1	28.3
1007261223	银川	金凤	1	9	20	50	#NULL!	#NULL!	#NULL!	#NULL!	#NULL!	3	1	2	2	0	#NULL!	#NULL!	1	1	4	5	2	2	2	4	4	3	3	3	1	2	2	2	7.39	11.2	17.4	166	70	#NULL!	#NULL!	147	66	正常心电图	25.4028	4.76	140	100	28
1008071661	银川	兴庆	1	9	#NULL!	#NULL!	#NULL!	#NULL!	#NULL!	#NULL!	#NULL!	3	1	2	3	0	5	3	4	1	4	5	2	2	2	4	4	4	4	3	2	2	3	3	8.3	#NULL!	16.8	160	55	80	92	125	77	1.窦性心律；2.电轴不偏；3.未见明显ST-T改变	21.4844	4.38	142	101	25
1008111661	银川	兴庆	1	9	#NULL!	#NULL!	#NULL!	#NULL!	#NULL!	#NULL!	#NULL!	3	1	3	2	0	1	3	4	1	4	15	3	1	1	4	4	3	4	3	2	3	4	4	7.03	#NULL!	6.3	157	76	106	105	125	75	窦性心律；电轴不偏；无明显ST-T改变	30.8329	4.67	141	100	26
1008201231	银川	兴庆	1	2	#NULL!	#NULL!	#NULL!	#NULL!	#NULL!	#NULL!	#NULL!	3	2	1	3	0	1	2	1	1	4	4	2	2	2	4	4	4	4	2	1	2	2	2	14.9	16.8	29.4	182	85	83	87	134	81	窦性心律；电轴不偏；无ST-T改变	25.6612	4.07	138	101	22.3
1009231211	银川	兴庆	1	9	#NULL!	#NULL!	#NULL!	#NULL!	#NULL!	#NULL!	#NULL!	3	1	3	3	0	1	3	4	1	1	7	2	2	2	5	5	5	5	1	1	2	2	2	16.2	#NULL!	15.5	172	78	100	103	149	85	正常心电图	26.3656	4.13	140	99	26.7
1009241211	银川	金凤	1	5	#NULL!	#NULL!	#NULL!	#NULL!	#NULL!	#NULL!	#NULL!	3	1	2	3	0	#NULL!	3	4	1	4	5	2	1	2	5	5	5	5	1	1	1	1	1	6.6	#NULL!	28.3	152	59	80	103	114	67	1.窦性心律；2.电轴不偏；3.无明显ST-T改变	25.5367	4.3	141	103	26.4
1010181234	银川	金凤	1	1	#NULL!	#NULL!	#NULL!	#NULL!	#NULL!	#NULL!	#NULL!	3	1	1	2	0	#NULL!	3	4	2	4	3	4	2	2	3	3	3	3	1	1	1	1	2	17	#NULL!	9.7	167	71	89	97	210	98	1.窦性心律；2.中度ST段压低；3.非特异性ST-T段异常	25.4581	3.39	141	99	25.9
1010271291	银川	兴庆	1	3	30	14	#NULL!	#NULL!	#NULL!	#NULL!	#NULL!	3	1	2	1	0	1	3	1	1	3	6	1	1	2	3	3	3	3	3	1	3	3	3	12.5	12.65	21.7	165	71	94	103	149	97	正常心电图	26.079	#NULL!	#NULL!	#NULL!	25
1010301291	银川	兴庆	1	5	#NULL!	#NULL!	#NULL!	#NULL!	#NULL!	#NULL!	#NULL!	3	1	1	2	0	#NULL!	#NULL!	1	1	4	8	1	2	2	4	4	4	4	3	1	3	3	3	7.4	16.68	13	160	57.5	81	91	134	91	窦性心律；电轴不偏；无明显ST-T改变	22.4609	4.39	140	99	28.4
1011101221	银川	金凤	1	5	6	27	#NULL!	#NULL!	#NULL!	#NULL!	#NULL!	3	1	2	3	0	1	3	4	1	1	4	1	2	2	3	3	3	3	1	1	2	1	1	8.4	#NULL!	15.2	176	71	95	98	137	82	窦性心律，电轴不偏，V3-V6ST抬高	22.921	3.9	143	102	26
1011121221	银川	兴庆	1	1	#NULL!	#NULL!	#NULL!	20	#NULL!	#NULL!	1	3	1	2	3	0	1	3	1	1	1	4	2	2	2	5	5	5	5	1	1	1	1	1	12.6	#NULL!	35.4	178	82	90	95	140	75	正常心电图	25.8806	4.26	140	100	24.3
1011131211	银川	金凤	1	3	20	18	#NULL!	#NULL!	#NULL!	#NULL!	#NULL!	2	3	2	3	0	2	3	1	1	4	9	1	2	2	3	3	3	3	2	1	1	1	1	7.7	10.1	15.7	160	65	#NULL!	#NULL!	110	67	窦性心律；电轴不偏；无明显ST-T改变	25.3906	4.45	140	102	25.8
1011161271	固原	原州	1	1	10	20	#NULL!	15	#NULL!	#NULL!	4	3	1	2	3	0	2	2	1	1	1	8	3	3	2	3	3	3	3	1	1	1	1	1	12.2	11.6	13.7	174	82	99	104	124	87	正常心电图	27.0842	4.4	137	100	25.1
1011241221	银川	金凤	1	5	#NULL!	#NULL!	#NULL!	#NULL!	#NULL!	#NULL!	#NULL!	3	1	3	3	0	1	3	4	1	1	2	2	2	2	1	1	1	1	1	1	1	1	1	11.7	#NULL!	34.2	174	71	86	90	142	86	窦性心律；电轴不偏；ST段压低	23.4509	4.12	144	101	26.2
1011261211	银川	金凤	2	4	#NULL!	#NULL!	#NULL!	#NULL!	#NULL!	#NULL!	#NULL!	3	1	2	3	0	2	3	1	1	4	9	1	2	2	3	4	4	3	3	1	2	2	2	8	11.3	21	#NULL!	82	#NULL!	#NULL!	133	96	正常心电图	#NULL!	4.07	142	100	25.7
1012031241	银川	兴庆	1	1	#NULL!	#NULL!	#NULL!	#NULL!	#NULL!	#NULL!	#NULL!	3	1	2	3	0	#NULL!	#NULL!	4	2	3	3	1	2	2	4	4	4	3	3	3	3	3	3	7.8	13.2	11.6	156	57	87	100	147	60	1.窦性心律；2.非特异性T波异常	23.4221	4.38	142	105	22.4
1012201211	银川	兴庆	1	6	#NULL!	#NULL!	#NULL!	#NULL!	#NULL!	#NULL!	#NULL!	3	1	2	2	0	#NULL!	#NULL!	3	1	1	3	1	2	2	2	2	2	2	1	1	1	1	1	13.1	#NULL!	12.4	163	70	96	100	150	81	1.窦性心律；2.电轴不偏；3.无明显ST-T改变	26.3465	3.87	142	103	23.9
1108041572	银川	兴庆	2	9	#NULL!	#NULL!	#NULL!	#NULL!	#NULL!	#NULL!	#NULL!	3	1	1	1	0	3	3	1	1	1	5	1	2	2	4	4	4	3	2	2	2	3	3	22.6	15.7	23.4	160	73	100	102	133	99	窦性心律；电轴左偏；顺钟向转位	28.5156	3.4	139	105.1	27.3
1108241658	银川	西夏	1	9	#NULL!	#NULL!	#NULL!	#NULL!	#NULL!	#NULL!	#NULL!	3	1	3	3	0	1	3	1	1	4	3	2	2	2	4	4	3	4	2	3	3	3	4	15.9	13.9	13	157	55	#NULL!	#NULL!	108	74	正常心电图	22.3133	4.7	134.4	100.4	35.6
1110231641	石嘴山	平罗	1	9	#NULL!	#NULL!	#NULL!	#NULL!	#NULL!	#NULL!	#NULL!	3	1	3	2	0	5	3	3	1	4	3	1	1	2	4	4	4	4	2	1	2	3	3	5.4	11.6	12.36	155	52	#NULL!	#NULL!	123	60	正常心电图	21.6441	3.7	141.4	106.5	28.1
1204281451	银川	灵武	2	1	#NULL!	#NULL!	#NULL!	#NULL!	#NULL!	#NULL!	#NULL!	2	1	3	3	1	#NULL!	#NULL!	2	1	1	7	1	2	2	5	5	5	4	4	4	4	4	4	21.3	20.4	18	170	75	#NULL!	#NULL!	150	80	考虑陈旧性下壁心肌梗死	25.9516	3.8	138	104	23.6
1205111461	银川	灵武	2	1	#NULL!	#NULL!	#NULL!	#NULL!	#NULL!	#NULL!	#NULL!	3	1	3	2	0	#NULL!	#NULL!	2	2	3	5	1	2	2	5	5	5	5	4	4	4	4	4	13.1	12.2	10.8	172	72	95	100	106	60	正常心电图	24.3375	3.66	137	104.9	26.1
1205161431	银川	灵武	1	1	#NULL!	#NULL!	#NULL!	#NULL!	#NULL!	#NULL!	#NULL!	3	1	1	3	0	#NULL!	#NULL!	1	1	1	4	#NULL!	1	2	4	4	4	4	2	1	2	2	1	19.5	24	16.5	170	72	#NULL!	#NULL!	132	97	正常心电图	24.9135	4.8	139.2	102.6	22.3
1206191461	银川	灵武	1	9	#NULL!	#NULL!	#NULL!	#NULL!	#NULL!	#NULL!	#NULL!	3	1	3	1	0	#NULL!	#NULL!	4	2	1	2	#NULL!	2	2	5	5	5	5	4	4	4	4	4	8.5	#NULL!	14.4	165	71	106	110	114	77	正常心电图	26.079	4.2	141	108	23.8
1207011462	银川	灵武	1	1	#NULL!	#NULL!	#NULL!	#NULL!	#NULL!	#NULL!	#NULL!	3	1	1	3	0	#NULL!	#NULL!	4	1	1	10	1	2	2	5	5	5	5	4	4	4	4	4	10.6	8.1	9.2	150	68	90	103	185	91	心房颤动，频发室性早搏	30.2222	2.91	143	102.3	26.9
1207091431	银川	灵武	2	1	#NULL!	#NULL!	#NULL!	#NULL!	#NULL!	#NULL!	#NULL!	3	1	1	1	0	4	2	3	2	1	3	2	2	2	5	5	5	4	4	3	3	2	3	25	27	13.5	165	70	80	90	135	90	三尖瓣关闭不全	25.7117	4.58	132	96.2	22.5
1207161441	银川	灵武	1	1	#NULL!	#NULL!	#NULL!	#NULL!	#NULL!	#NULL!	#NULL!	3	1	1	3	0	#NULL!	#NULL!	4	1	1	6	2	3	2	4	3	4	3	2	2	3	2	0	7.9	7.7	9.8	160	65	#NULL!	#NULL!	110	63	V3,V4,V5,T波倒置	25.3906	4.42	140	104.3	26.9
1207261441	银川	灵武	2	1	#NULL!	#NULL!	#NULL!	#NULL!	#NULL!	#NULL!	#NULL!	2	2	1	1	0	#NULL!	#NULL!	2	2	1	2	#NULL!	2	2	3	3	2	2	3	2	3	2	2	16	17	19	170	70	#NULL!	#NULL!	122	77	正常心电图	24.2215	3.62	136.8	102.6	22.8
1208031441	银川	灵武	2	1	#NULL!	#NULL!	#NULL!	#NULL!	#NULL!	#NULL!	#NULL!	3	1	1	3	0	#NULL!	#NULL!	3	2	1	6	2	2	2	4	4	4	3	3	3	3	3	3	10	11.4	19.4	168	85	#NULL!	#NULL!	122	81	正常心电图	30.1162	4.05	137.8	103.6	22.1
1208041462	银川	灵武	2	9	#NULL!	#NULL!	10	#NULL!	#NULL!	#NULL!	#NULL!	3	1	3	1	0	#NULL!	#NULL!	2	2	1	3	1	2	2	5	5	5	5	4	4	4	4	4	#NULL!	#NULL!	15.3	168	62	109	107	111	76	正常心电图	21.9671	3.96	140.3	105.1	20.7
1208051442	银川	灵武	2	1	#NULL!	#NULL!	#NULL!	#NULL!	#NULL!	#NULL!	#NULL!	3	1	1	3	0	#NULL!	#NULL!	2	2	1	6	1	2	2	4	4	3	4	3	2	3	2	4	8	20.3	8.1	165	65	#NULL!	#NULL!	120	80	正常心电图	23.8751	3.78	139	104.8	23.9
1208051461	银川	灵武	2	1	#NULL!	#NULL!	#NULL!	#NULL!	#NULL!	#NULL!	#NULL!	3	3	3	3	0	#NULL!	#NULL!	2	2	1	6	2	2	2	5	5	5	5	4	4	4	4	4	7.9	6.8	6.6	165	70	115	110	118	81	正常心电图	25.7117	4.42	141.2	98.1	23.9
1208101441	银川	灵武	2	1	#NULL!	#NULL!	#NULL!	#NULL!	#NULL!	#NULL!	#NULL!	3	1	1	3	0	#NULL!	#NULL!	2	2	2	6	2	2	2	4	3	3	4	3	4	3	2	3	8.5	13.6	10.3	168	45	#NULL!	#NULL!	114	75	正常心电图	15.9439	4.22	145	100.2	25.3
1208121441	银川	灵武	2	1	#NULL!	#NULL!	#NULL!	#NULL!	#NULL!	#NULL!	#NULL!	3	1	1	3	0	2	2	2	2	1	6	2	2	2	4	4	5	4	3	2	2	3	3	8.6	11.2	7.9	176	60	#NULL!	#NULL!	107	76	正常心电图	19.3698	4.58	138.7	105.1	21.6
1208131441	银川	灵武	1	1	#NULL!	#NULL!	#NULL!	#NULL!	#NULL!	#NULL!	#NULL!	3	1	1	3	0	#NULL!	#NULL!	1	1	1	8	2	2	2	4	4	3	4	3	4	4	3	3	6.3	6.8	5.9	160	60	#NULL!	#NULL!	120	80	正常心电图	23.4375	4.43	136.5	96.4	24.8
1208141462	银川	灵武	1	1	#NULL!	#NULL!	#NULL!	#NULL!	#NULL!	#NULL!	#NULL!	3	2	3	3	0	#NULL!	#NULL!	2	1	2	3	1	2	2	5	5	5	5	4	4	4	4	4	7	8.1	16	162	70	121	115	120	80	窦性心律；T波低平，QS波	26.6728	3.93	138.7	105.1	22
1208271441	银川	灵武	1	1	#NULL!	#NULL!	#NULL!	#NULL!	#NULL!	#NULL!	#NULL!	3	1	1	3	0	1	3	2	2	1	4	2	2	2	4	5	5	4	2	1	4	4	4	6.3	11.2	11.3	175	70	#NULL!	#NULL!	105	80	正常心电图	22.8571	4.68	137	101.7	25.4
1208271442	银川	灵武	2	1	#NULL!	#NULL!	#NULL!	#NULL!	#NULL!	#NULL!	#NULL!	3	1	1	3	0	1	2	2	2	1	6	2	2	2	4	3	5	4	3	1	4	4	4	15.7	14.7	12.9	160	65	#NULL!	#NULL!	106	74	正常心电图	25.3906	4.2	135.1	96.1	21.4
1209071441	银川	灵武	2	1	#NULL!	#NULL!	#NULL!	#NULL!	#NULL!	#NULL!	#NULL!	3	1	1	3	0	#NULL!	#NULL!	4	1	1	8	2	2	2	4	5	4	4	3	4	3	3	3	7.9	7.9	13.6	160	60	#NULL!	#NULL!	135	74	QT间期延长，负T波	23.4375	4.33	138.3	102.3	27.7
1209071442	银川	灵武	1	1	#NULL!	#NULL!	#NULL!	#NULL!	#NULL!	#NULL!	#NULL!	3	1	1	3	0	2	2	2	1	2	8	2	2	2	4	5	4	4	3	1	1	3	3	7.6	8.6	64.3	170	71	#NULL!	#NULL!	125	79	正常心电图	24.5675	3.51	138.6	103.3	25.8
1209181431	银川	灵武	1	1	#NULL!	#NULL!	#NULL!	#NULL!	#NULL!	#NULL!	#NULL!	3	1	1	3	0	5	2	4	1	1	3	2	3	2	4	4	4	5	4	4	3	3	3	13	11	12	171	80	#NULL!	#NULL!	135	85	正常心电图	27.3588	4.25	139.6	103.2	25.8
1209211442	银川	灵武	1	1	#NULL!	#NULL!	#NULL!	#NULL!	#NULL!	#NULL!	#NULL!	3	1	1	1	0	2	2	4	1	2	5	1	2	2	4	4	5	4	3	2	3	2	4	9.9	11.6	17.8	170	60	#NULL!	#NULL!	151	90	正常心电图	20.7612	4.01	142.9	106.7	24.5
1209261431	银川	灵武	1	1	#NULL!	#NULL!	#NULL!	#NULL!	#NULL!	#NULL!	#NULL!	3	1	1	3	0	5	2	4	2	1	4	2	3	2	4	4	4	5	4	4	3	3	3	13	16	22.3	170	70	#NULL!	#NULL!	140	90	正常心电图	24.2215	3.75	141.2	105	22.4
1209271441	银川	灵武	2	1	#NULL!	#NULL!	#NULL!	#NULL!	#NULL!	#NULL!	#NULL!	3	1	1	3	0	1	2	2	2	2	6	2	2	2	4	4	5	4	3	1	2	4	3	26.1	#NULL!	45.7	170	57.5	#NULL!	#NULL!	111	69	正常心电图	19.8962	4.45	127.6	97.3	23.1
1209291451	银川	灵武	1	1	20	18	#NULL!	30	#NULL!	#NULL!	3	3	1	3	3	0	1	2	2	1	4	1	2	2	2	5	5	5	5	4	4	4	4	4	12.52	7.6	35.6	168	68	#NULL!	#NULL!	140	90	窦性心律；陈旧性心肌梗死。	24.093	3.69	138.5	100.2	29.6
1210211431	银川	灵武	1	1	#NULL!	#NULL!	#NULL!	#NULL!	#NULL!	#NULL!	#NULL!	3	1	1	3	0	5	2	4	2	1	5	1	2	2	5	5	5	4	4	4	4	4	4	14	11	10.4	176	80	#NULL!	#NULL!	134	87	正常心电图	25.8264	5.5	143	99	23.9
1211221452	银川	灵武	1	1	#NULL!	#NULL!	#NULL!	40	#NULL!	#NULL!	5	3	1	1	3	0	1	3	1	1	1	6	2	2	2	5	5	5	5	4	4	4	4	4	15.7	#NULL!	14.7	160	61	#NULL!	#NULL!	117	59	完全性右束支传导阻滞	23.8281	4.51	141.8	103.7	21.9
1212051431	银川	灵武	2	6	#NULL!	#NULL!	#NULL!	#NULL!	#NULL!	#NULL!	#NULL!	2	2	1	3	0	5	2	2	2	1	2	#NULL!	3	2	3	3	3	4	2	1	2	3	2	13	17	11.6	175	70	81	91	125	81	正常心电图	22.8571	4.15	138	103.2	26
1212071461	银川	灵武	1	1	#NULL!	#NULL!	#NULL!	#NULL!	#NULL!	#NULL!	#NULL!	3	1	1	2	0	2	3	2	1	1	2	3	1	2	5	5	5	5	3	3	3	4	4	8	7.3	12.9	173	68	#NULL!	#NULL!	192	106	窦性心动过缓；QS波	22.7204	3.99	137	98.6	21.1
1212261441	银川	灵武	1	1	#NULL!	#NULL!	#NULL!	#NULL!	#NULL!	#NULL!	#NULL!	3	1	1	3	0	#NULL!	#NULL!	4	1	1	10	2	2	2	4	5	5	4	4	4	3	4	3	#NULL!	#NULL!	17.8	158	57	#NULL!	#NULL!	161	98	ST-T异常	22.8329	3.9	140	99	23.3
1506241372	银川	金凤	1	3	#NULL!	#NULL!	#NULL!	#NULL!	#NULL!	#NULL!	#NULL!	3	1	2	3	0	1	3	4	1	4	6	2	2	2	4	4	4	4	2	2	2	1	2	10.1	10.9	19.74	174	85	#NULL!	#NULL!	134	97	1.窦性心律；2.ST段异常；3.3导联异常Q波	28.075	4.07	138.3	105.4	26.8
1507091351	中卫	海原	2	9	#NULL!	#NULL!	#NULL!	#NULL!	#NULL!	#NULL!	#NULL!	3	1	2	1	0	2	3	4	1	4	6	2	3	2	4	4	4	4	3	3	3	3	3	10.4	#NULL!	10.99	176	80	#NULL!	#NULL!	147	85	正常心电图	25.8264	3.54	140.3	106.5	28.5
1507171372	吴忠	同心	2	3	#NULL!	#NULL!	#NULL!	#NULL!	#NULL!	#NULL!	#NULL!	3	1	1	1	0	#NULL!	3	1	2	4	6	2	2	2	3	3	3	3	2	2	2	1	2	17.5	23.4	18.75	175	95	#NULL!	#NULL!	129	82	正常心电图	31.0204	4.02	139.1	101.5	28.2
1507171373	银川	金凤	1	3	#NULL!	#NULL!	#NULL!	30	#NULL!	#NULL!	4	3	1	1	2	0	#NULL!	3	1	1	4	5	2	2	2	3	3	3	3	2	2	2	2	2	13.7	13.8	10.31	175	70	#NULL!	#NULL!	150	84	正常心电图	22.8571	3.76	142.4	108.4	28.5
1507211374	固原	泾源	2	1	#NULL!	#NULL!	#NULL!	#NULL!	#NULL!	#NULL!	#NULL!	3	1	3	2	0	1	3	4	2	4	5	#NULL!	2	2	5	5	5	5	3	3	3	3	3	11.8	22.5	7.6	178	61	#NULL!	#NULL!	102	84	正常心电图	19.2526	3.47	139.4	107.4	26.9
1507281373	银川	兴庆	1	4	#NULL!	#NULL!	13	#NULL!	#NULL!	#NULL!	#NULL!	3	1	2	3	0	#NULL!	3	4	1	4	7	2	2	2	4	4	4	4	2	2	2	2	2	15.8	13.3	10.89	170	70	#NULL!	#NULL!	118	76	1.窦性心律‘2.室性早搏	24.2215	4.02	140.6	107.7	26.4
1508201373	银川	金凤	1	4	6	22	#NULL!	23	#NULL!	#NULL!	3	3	1	3	3	0	5	3	1	1	4	6	2	2	2	4	4	4	4	2	2	2	1	2	19.6	#NULL!	11.49	168	55.5	#NULL!	#NULL!	139	101	1.窦性心律；2.心电轴右偏；3.顺钟向转位	19.6641	5.09	139.4	104.2	30.8
1508201375	银川	永宁	1	1	20	18	#NULL!	16	#NULL!	#NULL!	3	3	1	1	2	0	1	3	1	1	1	6	2	2	2	3	3	3	3	2	2	2	2	2	18.9	#NULL!	14.5	#NULL!	#NULL!	#NULL!	#NULL!	#NULL!	#NULL!	正常心电图	#NULL!	4.36	136.7	103.9	28.1
1508201378	银川	兴庆	3	9	20	20	#NULL!	54	#NULL!	#NULL!	4	3	1	1	3	1	2	#NULL!	4	1	4	6	#NULL!	2	2	4	4	4	4	2	2	2	2	2	#NULL!	9.7	14.4	#NULL!	#NULL!	#NULL!	#NULL!	#NULL!	#NULL!		#NULL!	3.94	140.1	107.8	26.9
1508211373	银川	永宁	1	4	10	30	#NULL!	35	#NULL!	#NULL!	4	3	1	2	2	0	1	3	1	1	4	6	2	2	2	3	3	3	3	2	2	2	1	2	8.5	#NULL!	13.56	176	80	#NULL!	#NULL!	127	72	1.窦性心律；2.房性早搏	25.8264	4.34	140.5	109.1	28.1
1508251374	银川	兴庆	1	4	#NULL!	#NULL!	#NULL!	#NULL!	#NULL!	#NULL!	#NULL!	3	1	1	3	0	#NULL!	3	1	1	1	5	#NULL!	2	2	4	4	4	4	3	3	3	3	3	9.9	13	29.95	165	65	#NULL!	#NULL!	105	80	正常心电图	23.8751	4.1	138.9	103.8	23.6
1508261355	固原	原州	1	1	#NULL!	#NULL!	#NULL!	#NULL!	#NULL!	#NULL!	#NULL!	3	1	3	2	0	#NULL!	3	1	2	3	6	3	3	2	4	4	4	4	3	3	3	3	4	#NULL!	13.5	11.86	156	57	#NULL!	#NULL!	127	78	1.窦性心律；2.不完全性右束支传导阻滞	23.4221	3.68	140.3	106.4	27
1509111352	中卫	沙坡头	1	2	#NULL!	#NULL!	#NULL!	#NULL!	#NULL!	#NULL!	#NULL!	2	4	2	1	0	#NULL!	3	1	2	1	12	2	3	2	3	3	3	3	1	1	1	1	1	#NULL!	14.8	18.91	175	75	#NULL!	#NULL!	125	78	正常心电图	24.4898	3.58	140.4	100.9	33.2
1509151372	银川	兴庆	1	3	#NULL!	#NULL!	#NULL!	#NULL!	#NULL!	#NULL!	#NULL!	3	1	1	3	0	3	3	4	1	4	5	2	2	2	4	4	4	4	3	3	3	3	3	#NULL!	12.2	24.9	#NULL!	#NULL!	#NULL!	#NULL!	#NULL!	#NULL!	正常心电图	#NULL!	3.38	136.6	102.3	#NULL!
1509151378	银川	兴庆	1	1	#NULL!	#NULL!	#NULL!	#NULL!	#NULL!	#NULL!	#NULL!	3	1	3	3	0	1	3	2	1	4	5	2	2	2	3	3	3	3	2	2	2	1	2	12.5	16.8	18.17	168	74	#NULL!	#NULL!	157	107	正常心电图	26.2188	4.17	138.4	101.7	21
1509181355	固原	原州	2	1	20	30	#NULL!	#NULL!	#NULL!	#NULL!	#NULL!	3	1	1	1	0	5	3	1	1	4	5	3	1	2	5	5	5	5	2	2	2	2	2	6.2	#NULL!	7.77	170	79	#NULL!	#NULL!	195	109	正常心电图	27.3356	3.4	143.5	109.8	31.2
1509231354	中卫	海原	1	1	40	20	#NULL!	#NULL!	10	20	#NULL!	3	1	1	1	0	5	3	1	1	1	5	2	2	2	5	5	5	5	1	1	1	1	1	20	21.7	15.43	175	85	#NULL!	#NULL!	124	87	正常心电图	27.7551	3.68	139.5	107.4	22.9
1510111371	银川	兴庆	1	4	26	30	#NULL!	29	#NULL!	#NULL!	3	3	1	1	1	0	1	2	1	1	1	7	2	2	2	3	3	3	3	2	2	2	1	2	15.4	12	16.79	167	72	#NULL!	#NULL!	152	108	正常心电图	25.8166	3.81	138.5	104.3	29.5
1510111379	银川	兴庆	1	3	#NULL!	#NULL!	#NULL!	#NULL!	#NULL!	#NULL!	#NULL!	3	1	1	2	0	1	2	4	1	4	6	2	2	2	4	4	4	4	3	3	3	2	3	15.4	#NULL!	16.41	170	64	#NULL!	#NULL!	133	103	正常心电图	22.1453	4.55	148	112.1	31.5
1510141353	吴忠	盐池	1	9	#NULL!	#NULL!	8	#NULL!	#NULL!	#NULL!	3	3	1	1	3	0	#NULL!	3	1	1	4	5	3	3	2	5	5	5	5	3	3	3	4	4	10.8	#NULL!	21.3	170	64.5	#NULL!	#NULL!	114	60	正常心电图	22.3183	3.98	141.7	106.7	27.8
1510231351	银川	金凤	2	1	#NULL!	#NULL!	#NULL!	#NULL!	#NULL!	#NULL!	#NULL!	3	1	2	2	0	5	3	1	2	4	3	#NULL!	2	2	4	4	4	4	2	2	2	2	2	23.6	17.4	18.4	178	73	#NULL!	#NULL!	139	80	窦性心动过缓	23.04	3.75	138.7	#NULL!	#NULL!
1511101722	银川	兴庆	1	4	4	17	#NULL!	20	#NULL!	#NULL!	5	3	1	2	3	0	5	2	1	1	1	7	2	2	2	3	3	3	3	2	2	2	1	2	14.1	17	21.5	175	105	#NULL!	#NULL!	174	130	窦性心律，ST-T异常，左心室低电压	34.2857	3.81	137.6	102.4	28.9
1511101726	银川	兴庆	1	4	#NULL!	#NULL!	#NULL!	#NULL!	#NULL!	#NULL!	#NULL!	3	1	2	3	0	1	3	1	1	4	6	2	2	2	3	3	3	3	2	2	2	2	2	13	7.6	16	171	75	#NULL!	#NULL!	117	73	正常心电图	25.6489	4.02	142.1	106.6	26.9
1511211342	银川	金凤	1	9	20	20	#NULL!	#NULL!	#NULL!	#NULL!	#NULL!	3	1	2	1	0	1	3	1	1	1	7	#NULL!	2	2	3	3	3	3	2	1	2	2	2	12	9	16.43	167	78	#NULL!	#NULL!	133	81	正常心电图	27.968	#NULL!	#NULL!	#NULL!	#NULL!
1511241722	银川	兴庆	1	9	#NULL!	#NULL!	18	#NULL!	#NULL!	#NULL!	#NULL!	3	1	2	2	0	3	3	4	1	4	6	2	2	2	3	3	3	3	2	2	2	1	2	8	9.1	8.1	#NULL!	#NULL!	#NULL!	#NULL!	127	69	窦性心律；完全性右束支传导阻滞	26.6	4.37	139.7	108.4	23.3
1511261714	银川	兴庆	2	9	40	16	#NULL!	40	#NULL!	#NULL!	3	3	1	1	2	0	1	3	4	1	3	8	#NULL!	2	2	4	4	4	4	4	4	4	4	4	8.6	18.5	15.7	#NULL!	#NULL!	#NULL!	#NULL!	100	76	正常心电图	21.48	#NULL!	#NULL!	#NULL!	#NULL!
1512211372	固原	彭阳	1	3	#NULL!	#NULL!	#NULL!	#NULL!	#NULL!	#NULL!	#NULL!	3	1	1	3	0	3	3	4	1	3	3	2	2	2	5	5	5	4	3	3	3	3	3	8.5	12.1	8.31	160	58	#NULL!	#NULL!	150	93	正常心电图	22.6562	4.01	141.7	108.3	24.5
1512281373	银川	金凤	1	4	10	#NULL!	#NULL!	30	#NULL!	#NULL!	2	3	1	1	3	0	3	3	4	1	4	5	2	2	2	3	3	3	3	1	1	1	1	2	13.4	14.2	20.44	173	76	#NULL!	#NULL!	128	98	正常心电图	25.3934	3.97	144.1	107.4	26.4
1605311531	银川	贺兰	2	1	5	35	#NULL!	#NULL!	#NULL!	#NULL!	#NULL!	3	1	1	2	0	2	3	2	1	2	4	2	3	2	4	4	4	3	2	2	2	2	2	#NULL!	#NULL!	24.3	173	62	#NULL!	#NULL!	120	70	正常心电图	20.7157	3.57	142.2	103	25.3
1609191531	银川	贺兰	1	9	#NULL!	#NULL!	#NULL!	#NULL!	#NULL!	#NULL!	#NULL!	3	1	1	3	0	1	3	3	1	4	3	2	2	2	4	4	4	4	3	2	3	2	2	13.6	#NULL!	16.9	164	65	#NULL!	#NULL!	120	80	正常心电图	24.1672	3.87	143	104	23.6
2701151562	石嘴山	大武口	1	3	15	#NULL!	#NULL!	#NULL!	#NULL!	#NULL!	3	2	4	1	3	1	5	3	4	2	1	4	3	2	2	5	5	5	5	4	4	4	2	4	13.5	#NULL!	22.9	171	108	#NULL!	#NULL!	100	60		36.9344	3.6	141	104	#NULL!
2704021553	石嘴山	大武口	1	2	#NULL!	#NULL!	#NULL!	30	#NULL!	#NULL!	5	3	1	3	1	0	2	3	2	1	1	4	1	2	2	4	4	4	4	3	3	3	3	3	19.4	16.2	9.9	178	70	#NULL!	#NULL!	140	80	窦性心律，T波异常	22.0932	3.9	139	101	29.8
2704031551	石嘴山	大武口	1	9	#NULL!	#NULL!	#NULL!	#NULL!	#NULL!	#NULL!	#NULL!	3	2	1	3	0	1	3	1	1	1	5	2	2	2	4	4	4	4	2	1	3	2	2	12	13.7	12.1	152	44	#NULL!	#NULL!	120	80	正常心电图	19.0443	4.1	142	108	26.5
2704061551	石嘴山	大武口	1	9	#NULL!	#NULL!	#NULL!	#NULL!	#NULL!	#NULL!	#NULL!	3	1	3	3	0	#NULL!	3	4	1	4	10	2	2	2	4	4	4	4	2	1	1	1	1	9.7	12.3	9.3	179	81	#NULL!	#NULL!	140	90	正常心电图	25.2801	2.6	143	103	36
2704091553	石嘴山	大武口	1	4	#NULL!	#NULL!	#NULL!	#NULL!	#NULL!	#NULL!	#NULL!	3	2	1	3	0	#NULL!	#NULL!	1	1	2	4	2	2	2	4	4	4	4	4	3	3	4	3	8.5	10.1	16.3	176	96	#NULL!	#NULL!	110	70	正常心电图	30.9917	4	141	107	27.2
2704091554	石嘴山	大武口	1	9	10	18	#NULL!	#NULL!	15	20	#NULL!	3	1	3	3	0	1	3	4	1	4	1	2	2	2	4	4	4	4	2	1	2	2	2	11.6	12.9	23.6	172	72	#NULL!	#NULL!	140	100	正常心电图	24.3375	4.2	142	106	26.3
2704281565	石嘴山	大武口	1	4	20	25	2	30	#NULL!	#NULL!	4	3	1	1	3	0	2	3	1	1	4	8	#NULL!	2	2	4	4	4	4	3	2	2	3	3	11.5	#NULL!	15.5	163	75	#NULL!	#NULL!	135	78	正常心电图	28.2284	4.1	138	102	28
2705081554	石嘴山	大武口	1	2	20	15	#NULL!	30	#NULL!	#NULL!	1	3	1	1	3	0	1	3	4	1	4	5	2	2	2	4	4	4	4	3	2	4	3	3	6.8	10.6	24.3	160	82	#NULL!	#NULL!	140	70		32.0312	4.14	142.1	104.5	25.3
2705101551	石嘴山	大武口	1	3	#NULL!	#NULL!	3	30	#NULL!	#NULL!	5	3	1	1	3	0	#NULL!	3	1	1	4	5	2	2	2	4	4	4	4	3	2	3	2	3	9.95	13.5	21.7	180	92	#NULL!	#NULL!	162	100	正常心电图	28.3951	3.8	140	103	25.2
2705141552	石嘴山	大武口	1	9	#NULL!	#NULL!	1	#NULL!	10	20	#NULL!	3	1	1	3	0	#NULL!	3	4	1	4	5	2	2	2	4	4	4	4	3	2	3	3	2	15.58	13.8	18.9	160	65	#NULL!	#NULL!	100	60	正常心电图	25.3906	3.9	138	101	28.9
2705141553	石嘴山	大武口	1	9	#NULL!	#NULL!	#NULL!	#NULL!	#NULL!	#NULL!	#NULL!	3	1	3	3	0	#NULL!	3	4	1	4	7	2	2	2	4	4	4	4	3	2	3	3	3	13.2	18.2	12.7	170	70	#NULL!	#NULL!	110	60	正常心电图	24.2215	4.25	141.8	101.2	26.3
2706021566	石嘴山	大武口	1	6	#NULL!	#NULL!	#NULL!	#NULL!	#NULL!	#NULL!	3	3	1	1	3	0	2	3	4	2	3	8	2	2	2	4	4	4	4	3	3	3	3	3	8.5	#NULL!	19.8	170	75	#NULL!	#NULL!	140	80		25.9516	3.9	138	103	25.5
2707141551	石嘴山	大武口	1	9	#NULL!	#NULL!	#NULL!	#NULL!	#NULL!	#NULL!	#NULL!	3	1	1	3	0	#NULL!	3	2	1	4	1	2	2	1	5	4	4	4	4	3	4	3	3	9.7	6.5	20.4	168	71	#NULL!	#NULL!	135	85	正常心电图	25.1559	4.6	142	102	26.8
2707151551	石嘴山	大武口	1	1	#NULL!	#NULL!	#NULL!	#NULL!	#NULL!	#NULL!	#NULL!	3	1	1	3	0	#NULL!	3	1	1	2	3	2	2	2	4	3	4	4	3	1	3	3	3	9.61	11.7	18.4	158	53	#NULL!	#NULL!	146	87	窦性心动过缓，T波异常	21.2306	4	145	106	29.8
2708141552	石嘴山	大武口	2	1	#NULL!	#NULL!	#NULL!	#NULL!	#NULL!	#NULL!	#NULL!	3	1	3	3	0	#NULL!	#NULL!	4	1	4	2	2	2	2	5	5	5	5	4	4	4	4	4	10.1	12.3	19.2	160	65	#NULL!	#NULL!	120	80	正常心电图	25.3906	3.6	143	103	30
2708171551	石嘴山	大武口	1	9	#NULL!	#NULL!	#NULL!	#NULL!	#NULL!	#NULL!	#NULL!	3	1	1	2	0	1	3	4	1	4	4	3	2	2	5	5	5	5	4	4	4	4	4	18.7	19	9.5	160	78	#NULL!	#NULL!	120	70	正常心电图	30.4687	5	140	105	27.3
2708171553	石嘴山	大武口	1	9	#NULL!	25	23	#NULL!	20	25	#NULL!	3	1	2	1	0	1	3	4	1	3	8	3	2	2	5	5	5	5	4	4	4	4	4	12.7	16.2	16.4	163	82	#NULL!	#NULL!	134	80	正常心电图	30.863	4.2	137	100	30.4
2708221554	石嘴山	大武口	2	2	#NULL!	#NULL!	#NULL!	#NULL!	#NULL!	#NULL!	#NULL!	3	1	1	3	0	1	2	1	1	4	3	2	2	2	5	4	5	5	4	4	3	4	4	8.5	15.53	13.8	172	76	#NULL!	#NULL!	130	80	窦性心动过缓	25.6896	4.02	139.7	100.9	30.6
3808061267	吴忠	利通	2	9	#NULL!	#NULL!	#NULL!	#NULL!	#NULL!	#NULL!	#NULL!	3	1	1	2	0	1	2	4	1	4	4	1	2	5	5	5	5	5	3	2	4	4	4	#NULL!	#NULL!	17.3	165	70	#NULL!	#NULL!	145	85	窦性心动过缓，Q波改变	25.7117	3.81	140.8	107.3	26.5
3808061269	吴忠	利通	2	2	#NULL!	#NULL!	3	#NULL!	#NULL!	#NULL!	#NULL!	3	2	3	2	0	1	3	2	3	3	2	2	3	2	4	5	5	4	3	2	3	4	4	#NULL!	18.7	#NULL!	178	76	#NULL!	#NULL!	130	70		23.9869	#NULL!	#NULL!	#NULL!	#NULL!
3808061283	吴忠	利通	2	1	#NULL!	#NULL!	10	#NULL!	#NULL!	#NULL!	#NULL!	3	1	2	3	0	2	1	4	1	4	4	2	1	1	5	5	5	5	4	4	4	4	4	#NULL!	#NULL!	15.8	167	72	#NULL!	#NULL!	119	80		25.8166	3.11	136	100.2	23.8
3808131262	吴忠	利通	2	9	#NULL!	#NULL!	#NULL!	#NULL!	#NULL!	#NULL!	#NULL!	3	1	3	2	0	#NULL!	#NULL!	1	1	1	12	4	1	2	5	5	5	5	3	2	3	3	3	27.9	#NULL!	8	160	70	#NULL!	#NULL!	135	84	窦性心律，异常Q	27.3437	5.08	134.1	102.6	21.6
3809201262	吴忠	利通	2	9	#NULL!	#NULL!	#NULL!	#NULL!	#NULL!	#NULL!	#NULL!	3	1	1	2	0	1	2	1	1	4	3	2	2	1	5	5	5	5	3	2	3	4	4	12.5	14.7	#NULL!	155	69	#NULL!	#NULL!	120	85	正常心电图	28.7201	#NULL!	#NULL!	#NULL!	#NULL!
3809201263	吴忠	利通	2	9	#NULL!	#NULL!	#NULL!	#NULL!	#NULL!	#NULL!	#NULL!	3	1	3	3	0	#NULL!	#NULL!	1	1	1	6	2	2	2	5	5	5	5	2	1	3	2	3	27.1	10.8	#NULL!	157	65	#NULL!	#NULL!	142	76	窦性心律；ST-T改变	26.3702	3.66	137	99.4	27.7
3809201282	吴忠	利通	1	4	#NULL!	#NULL!	#NULL!	#NULL!	#NULL!	#NULL!	#NULL!	3	1	3	3	0	5	2	1	2	1	1	4	2	2	5	5	5	5	4	4	4	4	4	14.8	11	#NULL!	170	70	#NULL!	#NULL!	133	97	窦性心律；电轴左偏	24.2215	#NULL!	#NULL!	#NULL!	#NULL!
3809201286	吴忠	利通	2	1	#NULL!	#NULL!	#NULL!	#NULL!	#NULL!	#NULL!	#NULL!	3	1	2	2	0	1	1	2	1	1	2	2	2	2	5	5	5	5	4	4	4	4	4	23.3	17	25.9	180	69	#NULL!	#NULL!	128	96	1.窦性心律；2.电轴左偏	21.2963	3.9	138	106	#NULL!
3810181265	吴忠	利通	2	1	#NULL!	#NULL!	#NULL!	#NULL!	#NULL!	#NULL!	#NULL!	3	1	1	2	0	#NULL!	#NULL!	1	1	4	4	2	2	2	5	5	5	5	4	2	4	4	4	24.5	19	18.1	154	72	#NULL!	#NULL!	138	80	异常Q波，T波改变，顺钟向转位	30.3593	3.83	137	104.3	25.9
3810181287	吴忠	利通	1	9	#NULL!	#NULL!	#NULL!	#NULL!	#NULL!	#NULL!	#NULL!	3	1	1	3	0	#NULL!	3	4	1	4	1	1	2	2	5	5	5	5	4	4	4	4	4	#NULL!	20	17.2	155	51	#NULL!	#NULL!	137	80	正常心电图	21.2279	4.48	139.3	103.4	28.3
3810181288	吴忠	利通	1	9	#NULL!	#NULL!	#NULL!	#NULL!	#NULL!	#NULL!	#NULL!	3	1	3	2	0	1	3	4	1	1	1	2	2	1	5	5	5	5	4	4	4	4	4	10.8	11.1	16.2	160	55	#NULL!	#NULL!	134	77	窦性心动过速，ST改变	21.4844	3.92	137.9	100.9	24.3
3810251286	吴忠	利通	2	1	#NULL!	#NULL!	#NULL!	#NULL!	#NULL!	#NULL!	#NULL!	3	1	3	3	0	#NULL!	3	4	1	1	1	2	2	2	5	5	5	5	4	4	4	4	4	#NULL!	#NULL!	12.3	165	70	100	#NULL!	142	89	异常Q波，T波改变，V1-V3R波递增不良	25.7117	4.64	136.5	98.7	27.5
3810251287	吴忠	利通	1	9	#NULL!	#NULL!	#NULL!	#NULL!	#NULL!	#NULL!	#NULL!	3	1	1	3	0	5	3	1	1	2	4	2	2	2	5	5	5	5	4	4	4	4	4	19.3	12.6	26.8	175	78	99	#NULL!	137	72	窦性心动过缓，不完全性右束支传导阻滞，T波改变	25.4694	4.12	136.5	102.9	27.7
3811081263	吴忠	青铜峡	1	3	#NULL!	#NULL!	#NULL!	#NULL!	#NULL!	#NULL!	#NULL!	3	2	1	1	0	#NULL!	3	2	1	4	2	2	2	2	4	4	5	5	3	2	4	3	4	#NULL!	#NULL!	7.7	168	65	#NULL!	#NULL!	116	74	窦性心律；逆钟向转位	23.03	4.59	133.8	101.2	23.2
3811081282	吴忠	利通	2	9	#NULL!	#NULL!	#NULL!	#NULL!	#NULL!	#NULL!	#NULL!	3	1	3	2	0	3	3	4	1	1	2	#NULL!	2	2	5	5	5	5	4	4	4	4	4	16.5	18.6	13.7	162	73	80	#NULL!	121	72	窦性心律，电轴左偏	27.8159	4.8	143.6	109.3	22.6
3811081285	吴忠	利通	2	9	#NULL!	#NULL!	#NULL!	#NULL!	#NULL!	#NULL!	#NULL!	3	1	3	1	1	6	3	4	1	1	2	4	2	2	5	5	5	5	4	4	4	4	4	10.4	14.5	8	158	70	89	#NULL!	147	91	窦性心律；电轴左偏	28.0404	4.54	137.3	102.7	24.5
3811081289	吴忠	利通	2	9	#NULL!	#NULL!	#NULL!	#NULL!	#NULL!	#NULL!	#NULL!	3	1	3	3	0	#NULL!	#NULL!	4	1	1	1	3	1	2	2	5	5	5	5	4	4	4	4	14.8	9.9	12.1	150	53	#NULL!	#NULL!	120	70	窦性心律；T波改变	23.5556	3.96	140.1	101.9	25
4401301391	中卫	沙坡头	1	1	#NULL!	#NULL!	#NULL!	#NULL!	#NULL!	#NULL!	#NULL!	3	1	1	2	0	1	3	4	2	4	5	#NULL!	2	2	3	3	2	2	2	2	3	2	3	#NULL!	#NULL!	8.95	165	65	#NULL!	#NULL!	120	80	正常心电图	23.8751	4.25	138.7	100.6	18.53
4403291401	中卫	沙坡头	1	6	#NULL!	#NULL!	2	20	#NULL!	#NULL!	2	3	1	2	3	0	#NULL!	3	1	1	1	8	2	2	2	3	3	3	3	1	1	2	3	3	19.99	21.3	13	185	79	98	#NULL!	140	90	正常心电图	23.0825	#NULL!	#NULL!	#NULL!	#NULL!
4405091391	中卫	沙坡头	1	1	#NULL!	#NULL!	#NULL!	#NULL!	#NULL!	#NULL!	#NULL!	3	1	1	3	0	#NULL!	#NULL!	4	3	1	2	1	2	2	4	4	4	4	4	3	4	4	4	12.8	20.8	11.8	162	55	#NULL!	#NULL!	140	80	正常心电图	20.9572	4.35	135.9	100.9	16.1
4406021392	中卫	沙坡头	1	2	#NULL!	#NULL!	#NULL!	#NULL!	#NULL!	#NULL!	#NULL!	3	2	1	3	0	1	3	1	2	1	2	2	2	2	2	2	2	2	1	1	1	1	1	15.2	18.44	#NULL!	175	79	#NULL!	#NULL!	140	80	正常心电图	25.7959	#NULL!	#NULL!	#NULL!	#NULL!
4406201401	中卫	沙坡头	1	2	20	20	#NULL!	#NULL!	4	10	#NULL!	3	1	2	1	0	2	3	1	1	1	#NULL!	#NULL!	2	2	4	4	4	4	2	2	2	3	3	#NULL!	#NULL!	#NULL!	170	85	#NULL!	#NULL!	101	63	正常心电图	29.4118	3.84	139.5	107.3	#NULL!
4407061393	中卫	沙坡头	1	1	#NULL!	#NULL!	#NULL!	15	#NULL!	#NULL!	4	3	1	1	3	0	#NULL!	#NULL!	2	3	1	1	2	2	2	4	4	4	3	2	2	3	3	2	12.2	#NULL!	28.6	175	56	#NULL!	#NULL!	100	80	窦性心律；成对室性期前收缩	18.2857	3.92	138.7	104.2	22.4
4407281401	中卫	沙坡头	1	1	#NULL!	#NULL!	#NULL!	#NULL!	#NULL!	#NULL!	#NULL!	3	1	1	3	0	1	3	4	1	4	5	4	2	2	4	4	4	4	3	3	3	3	3	15.19	#NULL!	#NULL!	160	60	#NULL!	#NULL!	130	80	正常心电图	23.4375	4.12	136.8	102.4	#NULL!
4408111392	中卫	沙坡头	1	1	#NULL!	#NULL!	#NULL!	#NULL!	#NULL!	#NULL!	#NULL!	3	2	1	1	0	3	3	2	1	2	4	2	3	2	3	4	3	4	3	2	2	2	3	7.5	9.1	17.2	178	76	#NULL!	#NULL!	128	78	非特异性T波异常	23.9869	2.92	138.3	100.7	23.1
4410161402	中卫	沙坡头	1	9	#NULL!	#NULL!	#NULL!	#NULL!	#NULL!	#NULL!	#NULL!	3	1	3	2	0	#NULL!	#NULL!	4	1	4	5	#NULL!	1	2	4	4	4	4	3	2	2	3	3	8.3	#NULL!	16	162	72	#NULL!	#NULL!	161	90	窦性心律，T波异常	27.4348	4.24	145.7	102.1	27.8
4903141421	中卫	海原	2	1	#NULL!	#NULL!	#NULL!	#NULL!	#NULL!	#NULL!	#NULL!	3	3	1	3	0	1	3	4	1	2	1	2	2	2	4	4	4	4	3	3	4	3	4	#NULL!	#NULL!	15	167	70	#NULL!	#NULL!	130	80	正常心电图	25.0995	3.92	136.5	101.6	25.8
4904241423	中卫	海原	2	1	#NULL!	#NULL!	#NULL!	#NULL!	#NULL!	#NULL!	#NULL!	3	3	1	3	0	#NULL!	#NULL!	4	1	1	1	1	2	2	4	4	4	4	3	3	3	3	3	25.2	15.8	16.4	160	50	#NULL!	#NULL!	140	90	正常心电图	19.5312	3.89	141.5	105.1	27.6
4904301422	中卫	海原	2	1	#NULL!	#NULL!	#NULL!	#NULL!	#NULL!	#NULL!	#NULL!	4	3	1	2	0	#NULL!	#NULL!	4	1	1	1	2	2	2	4	4	3	5	3	3	2	3	2	#NULL!	#NULL!	8.8	162	57	#NULL!	#NULL!	120	80	正常心电图	21.7193	4.55	130.3	95	28.7
4905111421	中卫	海原	1	1	#NULL!	#NULL!	#NULL!	#NULL!	#NULL!	#NULL!	#NULL!	4	1	1	2	0	#NULL!	#NULL!	4	1	1	2	1	2	2	4	4	4	4	3	4	3	4	3	14.2	12	8.9	160	65	#NULL!	#NULL!	130	80	正常心电图	25.3906	3.69	142.9	104.7	25.4
4905181421	中卫	海原	2	1	#NULL!	#NULL!	#NULL!	#NULL!	#NULL!	#NULL!	#NULL!	4	1	1	3	0	#NULL!	#NULL!	4	1	1	2	#NULL!	2	2	3	3	4	4	3	3	2	2	4	22.8	#NULL!	6.8	162	62	#NULL!	#NULL!	120	70	正常心电图	23.6244	3.75	136.8	103.9	22.6
4905241421	中卫	海原	1	4	#NULL!	#NULL!	1	#NULL!	1	9	#NULL!	4	2	1	3	0	#NULL!	#NULL!	1	1	1	2	2	2	2	4	4	4	4	3	3	3	3	3	24	14.1	21.4	170	65	#NULL!	#NULL!	120	70	正常心电图	22.4913	4.07	139.1	104	25.9
4906171422	中卫	海原	1	1	#NULL!	#NULL!	#NULL!	#NULL!	#NULL!	#NULL!	#NULL!	3	2	1	3	0	#NULL!	#NULL!	4	1	1	1	2	3	2	4	4	4	4	3	3	3	3	3	23	18.5	21.5	171	65	#NULL!	#NULL!	130	80	正常心电图。	22.2291	1.47	140.1	98.2	40.2
4906231423	中卫	海原	1	1	#NULL!	#NULL!	#NULL!	#NULL!	#NULL!	#NULL!	#NULL!	4	1	1	2	0	#NULL!	#NULL!	4	1	1	10	2	2	2	4	4	4	4	3	3	3	3	3	7	10.7	16.8	161	72	#NULL!	#NULL!	130	80	正常心电图	27.7767	3.35	142.1	106.1	25.3
4906231424	中卫	海原	1	1	#NULL!	#NULL!	#NULL!	#NULL!	#NULL!	#NULL!	#NULL!	4	1	1	2	0	3	3	4	1	1	6	2	2	2	4	4	4	4	3	3	3	3	3	9.3	11.8	17.2	168	#NULL!	#NULL!	#NULL!	130	80	正常心电图	#NULL!	3.82	139.7	104.2	28.6
4906231425	中卫	海原	1	1	#NULL!	#NULL!	2	10	#NULL!	#NULL!	4	4	2	1	2	0	3	3	4	1	3	6	3	2	2	3	3	3	3	3	3	3	3	3	7.1	15.8	6.6	163	56	#NULL!	#NULL!	130	80	正常心电图	21.0772	3.86	140.1	104.7	31.1
4906231427	中卫	海原	2	1	#NULL!	#NULL!	#NULL!	#NULL!	#NULL!	#NULL!	#NULL!	4	2	1	2	0	#NULL!	#NULL!	4	2	1	2	2	2	2	4	4	4	4	3	3	2	2	3	15	10.9	#NULL!	162	62	#NULL!	#NULL!	120	70	正常心电图	23.6244	#NULL!	#NULL!	#NULL!	#NULL!
4907081421	中卫	海原	2	1	#NULL!	#NULL!	#NULL!	#NULL!	#NULL!	#NULL!	#NULL!	4	1	1	2	0	#NULL!	#NULL!	4	1	1	2	1	2	2	3	3	3	3	3	3	3	3	3	18.2	16.1	23.7	160	60	#NULL!	#NULL!	120	80	正常心电图	23.4375	3.73	132.6	97.8	30.6
4907081422	中卫	海原	1	1	#NULL!	#NULL!	#NULL!	#NULL!	#NULL!	#NULL!	#NULL!	4	1	1	2	0	#NULL!	#NULL!	4	1	1	3	2	2	2	4	3	3	3	3	3	3	3	3	20.9	13.9	7.5	162	#NULL!	#NULL!	#NULL!	130	70	窦性心律；ST-T改变	#NULL!	3.23	141.8	106.8	28.4
4907081423	中卫	海原	2	1	#NULL!	#NULL!	#NULL!	#NULL!	#NULL!	#NULL!	#NULL!	4	1	1	2	0	#NULL!	#NULL!	4	1	1	4	2	2	2	3	3	4	4	3	3	3	3	3	18.9	17.5	5.3	158	58	#NULL!	#NULL!	130	80	正常心电图	23.2335	4.02	139	104.3	28.7
4907081424	中卫	海原	1	1	#NULL!	#NULL!	#NULL!	#NULL!	#NULL!	#NULL!	#NULL!	4	2	1	2	0	#NULL!	#NULL!	4	1	1	4	2	2	2	4	4	4	4	3	3	3	3	3	16.5	#NULL!	12.7	170	65	#NULL!	#NULL!	120	80	正常心电图	22.4913	4.22	138	104.1	29.1
4907081425	中卫	海原	1	4	#NULL!	#NULL!	#NULL!	#NULL!	#NULL!	#NULL!	#NULL!	4	1	1	3	0	#NULL!	#NULL!	4	1	2	3	2	2	2	4	3	3	3	3	3	3	3	3	7.8	6.5	7.4	158	50	#NULL!	#NULL!	120	70	正常心电图	20.0288	3.98	138.4	105.3	28
4907081426	中卫	海原	1	1	#NULL!	#NULL!	#NULL!	#NULL!	#NULL!	#NULL!	#NULL!	4	1	1	3	0	#NULL!	#NULL!	4	1	1	2	2	2	2	3	3	3	3	3	3	3	3	3	12.9	17.3	25.8	170	65	#NULL!	#NULL!	130	80	正常心电图	22.4913	3.59	137.5	102.6	26.9
4907081428	中卫	海原	1	1	#NULL!	#NULL!	#NULL!	#NULL!	#NULL!	#NULL!	#NULL!	4	1	1	3	0	#NULL!	#NULL!	4	1	1	4	2	2	2	3	3	3	3	3	3	3	3	3	6.7	12	9.2	170	60	#NULL!	#NULL!	120	70	正常心电图	20.7612	4.24	138.4	103.7	28.7
4907101421	中卫	海原	1	1	#NULL!	#NULL!	#NULL!	#NULL!	#NULL!	#NULL!	#NULL!	4	3	1	3	0	#NULL!	#NULL!	4	1	2	10	2	3	2	3	3	3	3	3	3	3	3	3	14.3	12.4	18.4	165	56	#NULL!	#NULL!	120	80	正常心电图	20.5693	4.19	139	101.5	33.4
4907131421	中卫	海原	1	1	#NULL!	#NULL!	#NULL!	#NULL!	#NULL!	#NULL!	#NULL!	4	3	1	3	0	#NULL!	#NULL!	4	1	1	8	2	2	2	3	3	3	3	2	2	2	2	2	11.4	11.2	20.8	169	68	#NULL!	#NULL!	130	80	正常心电图	23.8087	4.26	142.9	108.6	24.7
4907211415	中卫	海原	1	4	20	30	#NULL!	20	#NULL!	#NULL!	4	4	2	3	1	0	3	2	1	1	3	4	1	2	2	5	5	5	5	4	4	4	4	4	15	12	11.9	175	70	#NULL!	#NULL!	120	7	正常心电图	22.8571	4.12	136.7	100.8	25.7
4907211416	中卫	海原	2	1	#NULL!	#NULL!	#NULL!	#NULL!	#NULL!	#NULL!	#NULL!	4	2	3	1	0	1	2	4	1	2	5	2	2	2	5	5	5	5	4	4	4	4	4	8.24	10	17.2	155	56	#NULL!	#NULL!	110	70	正常心电图	23.3091	3.91	147.9	103.5	23.7
4911011422	中卫	海原	2	1	#NULL!	#NULL!	#NULL!	#NULL!	#NULL!	#NULL!	#NULL!	4	2	1	3	0	#NULL!	3	4	2	1	3	3	2	2	3	3	4	4	3	2	3	3	2	12.8	11.5	8.6	160	61	#NULL!	#NULL!	130	90	正常心电图	23.8281	3.67	142.9	102.6	27.3
4911081421	中卫	海原	2	1	#NULL!	#NULL!	#NULL!	#NULL!	#NULL!	#NULL!	#NULL!	4	2	1	3	0	#NULL!	3	4	1	2	4	2	2	2	4	3	3	3	3	3	3	3	3	11.2	10	10.2	162	70	#NULL!	#NULL!	130	80	正常心电图	26.6728	3.63	139	103	25.7
5302271471	固原	原州	1	9	10	30	#NULL!	30	#NULL!	#NULL!	5	3	1	1	3	0	3	#NULL!	4	1	4	3	1	2	2	5	5	5	5	3	1	4	2	2	23.5	15.2	26.8	180	82	#NULL!	#NULL!	135	68	窦性心律，室性期前收缩	25.3086	3.3	136.9	96.5	#NULL!
5303241491	固原	原州	1	1	#NULL!	#NULL!	#NULL!	#NULL!	#NULL!	#NULL!	#NULL!	3	2	1	1	1	5	1	3	2	3	2	2	3	2	4	4	4	4	3	3	3	3	3	24.8	13.4	17.1	157	59	#NULL!	#NULL!	150	79	正常心电图	23.9361	3.27	137.5	102.8	#NULL!
5304131511	固原	原州	2	1	#NULL!	#NULL!	#NULL!	#NULL!	#NULL!	#NULL!	#NULL!	3	2	1	2	0	1	3	4	2	1	#NULL!	2	3	2	4	4	3	2	3	2	2	2	3	16	18	20.3	170	80	80	100	148	77	正常心电图	27.6817	4.44	141.1	99.1	#NULL!
5304161511	固原	原州	1	1	#NULL!	#NULL!	#NULL!	#NULL!	#NULL!	#NULL!	#NULL!	3	1	1	2	0	#NULL!	#NULL!	4	2	1	#NULL!	2	4	2	4	4	3	2	3	3	3	3	4	20.02	24	10.2	138	60	90	92	147	80	窦性心动过速	31.506	4.02	137.9	101.7	#NULL!
5304281511	中卫	海原	1	1	#NULL!	#NULL!	#NULL!	#NULL!	#NULL!	#NULL!	#NULL!	3	3	1	2	0	5	1	1	2	2	2	2	2	2	4	4	4	4	3	3	4	2	2	9.5	10.8	26.4	153	64.5	#NULL!	#NULL!	128	74	正常心电图	27.5535	4.32	140.4	104.7	#NULL!
5305131511	固原	原州	1	6	#NULL!	#NULL!	#NULL!	#NULL!	#NULL!	#NULL!	#NULL!	3	3	1	2	0	5	1	1	2	2	2	2	3	2	4	4	4	4	3	3	3	3	3	8.35	11.7	18.7	158	75	#NULL!	#NULL!	153	101	正常心电图	30.0433	4.17	139.2	107.2	#NULL!
5305281511	固原	原州	2	1	#NULL!	#NULL!	#NULL!	#NULL!	#NULL!	#NULL!	#NULL!	3	1	1	2	0	2	3	4	1	1	#NULL!	2	4	2	4	3	4	3	4	2	3	3	2	11.81	19	13.1	172	70	85	98	130	85	窦性心律；电轴左偏	23.6614	#NULL!	#NULL!	#NULL!	#NULL!
5306281511	固原	原州	1	1	#NULL!	#NULL!	#NULL!	#NULL!	#NULL!	#NULL!	#NULL!	3	1	1	2	0	#NULL!	#NULL!	4	1	1	5	2	3	2	4	4	3	2	3	2	3	3	2	8	9	8.6	160	58	80	90	117	65	正常心电图	22.6562	3.2	141.7	102	#NULL!
5307081511	固原	原州	1	1	#NULL!	#NULL!	#NULL!	#NULL!	#NULL!	#NULL!	#NULL!	3	1	1	2	0	#NULL!	#NULL!	4	1	1	#NULL!	2	3	2	4	4	3	2	3	2	3	3	2	9	10.2	11.6	160	70	#NULL!	#NULL!	160	91	正常心电图	27.3437	3.57	140.7	105.8	#NULL!
5310171511	固原	原州	1	1	20	17	#NULL!	#NULL!	#NULL!	#NULL!	#NULL!	3	2	2	1	0	3	3	1	2	2	2	2	3	2	4	4	4	4	1	1	1	2	1	7.4	8.27	14.9	168	69	#NULL!	#NULL!	150	90	正常心电图	24.4473	4.14	138	100.9	#NULL!
5311041511	固原	原州	1	1	10	20	#NULL!	#NULL!	#NULL!	#NULL!	#NULL!	2	1	3	2	0	1	3	1	1	1	3	2	3	1	3	4	3	3	1	1	2	1	2	8.5	7.2	12.5	155	52	#NULL!	#NULL!	148	66	正常心电图	21.6441	3.73	137.1	100.7	#NULL!
1007041211	银川	兴庆	1	9	30	17	#NULL!	30	#NULL!	#NULL!	4	3	1	2	1	0	1	3	1	1	4	5	2	2	2	4	4	4	4	2	1	4	3	4	6.8	14.1	23.1	172	76	#NULL!	#NULL!	146	74	1.窦性心律；2.电轴左偏；3.无明显ST-T改变	25.6896	#NULL!	#NULL!	#NULL!	#NULL!
1007231211	银川	兴庆	1	4	#NULL!	#NULL!	#NULL!	#NULL!	#NULL!	#NULL!	#NULL!	3	1	1	3	0	3	3	1	1	4	4	2	1	2	5	5	5	5	1	1	4	1	1	6.8	7.52	12	162	61	86	92	102	72	正常心电图	23.2434	4.47	143	103	25.9
1007261222	银川	金凤	1	9	#NULL!	#NULL!	#NULL!	30	#NULL!	#NULL!	4	3	1	1	3	0	1	3	1	1	4	3	#NULL!	2	2	4	4	4	4	3	1	2	2	4	8.6	11	12.1	170	72.5	#NULL!	#NULL!	112	75	正常心电图	25.0865	4.85	143	101	24.6
1008191239	石嘴山	惠农	1	9	#NULL!	#NULL!	#NULL!	#NULL!	#NULL!	#NULL!	#NULL!	3	1	1	3	0	#NULL!	3	1	2	4	2	2	2	1	4	4	4	3	3	2	4	4	4	14.1	13.8	18.7	156	48	74	84	124	61	正常	19.7239	3.97	141	98	25.8
1009071211	银川	兴庆	1	3	#NULL!	#NULL!	#NULL!	#NULL!	#NULL!	#NULL!	#NULL!	2	1	2	3	0	#NULL!	#NULL!	1	1	1	5	3	1	2	5	5	5	5	2	1	3	3	3	7.6	#NULL!	17.6	#NULL!	#NULL!	103	108	143	93	1.窦性心律；2.电轴轻度左偏；右室传导阻滞	#NULL!	4.01	141	105	24
1010131274	银川	金凤	1	3	#NULL!	#NULL!	#NULL!	#NULL!	#NULL!	#NULL!	#NULL!	3	2	2	1	0	1	2	1	1	1	10	#NULL!	2	2	3	3	2	2	1	1	2	1	1	10.9	12.1	19.6	178	92	106	108	136	98	正常心电图	29.0367	4.63	139	102	23.8
1010131291	银川	兴庆	2	3	30	11	#NULL!	40	#NULL!	#NULL!	5	3	1	2	1	0	1	2	1	2	1	6	2	2	2	3	3	3	3	3	1	3	3	3	#NULL!	19.43	16.4	167	82	101	107	124	84	正常心电图	29.4023	4.42	137	99	23.5
1010221291	银川	兴庆	1	7	#NULL!	#NULL!	#NULL!	#NULL!	#NULL!	#NULL!	#NULL!	3	1	1	3	0	1	3	2	1	4	6	1	2	2	3	3	3	3	2	1	3	2	3	15.6	#NULL!	#NULL!	168	75.5	97	106	164	114	窦性心律；电轴不偏；广泛T波倒立；轻度ST压低	26.7503	#NULL!	#NULL!	#NULL!	#NULL!
1011051222	吴忠	青铜峡	1	1	#NULL!	#NULL!	#NULL!	#NULL!	#NULL!	#NULL!	#NULL!	3	1	3	3	0	1	3	4	1	3	8	2	3	2	5	5	5	5	1	1	2	1	2	18.7	#NULL!	6.9	158	62	88	99	135	75	窦性心律；电轴不偏；无明显ST-T改变	24.8358	4.23	147	103	26.5
1012061211	银川	贺兰	1	1	#NULL!	#NULL!	#NULL!	#NULL!	#NULL!	#NULL!	#NULL!	3	1	3	2	0	#NULL!	#NULL!	4	1	1	4	1	1	2	5	5	5	5	1	1	1	1	1	9.6	#NULL!	9	160	58	89	93	159	79	窦性心律；电轴不偏；广泛T波低平	22.6562	4.39	142	101	29.9
1101131571	银川	西夏	2	1	#NULL!	#NULL!	#NULL!	#NULL!	#NULL!	#NULL!	#NULL!	2	3	3	2	0	3	2	1	2	4	2	#NULL!	1	2	3	5	5	3	4	3	3	4	3	6	11.4	21.8	165	73	115	111	142	89	窦性心动过缓；完全性右束支阻滞；左心室高电压	26.8136	3.9	139.4	100.1	29.8
1105121571	银川	西夏	1	9	10	20	#NULL!	30	#NULL!	#NULL!	4	2	2	2	1	0	1	2	4	1	1	2	#NULL!	2	2	4	5	4	3	3	3	4	4	4	17.5	19.2	18.8	169	73	#NULL!	#NULL!	126	74	正常心电图	25.5593	4.2	136.6	103.9	24
1105181574	银川	西夏	1	9	#NULL!	#NULL!	30	40	#NULL!	#NULL!	5	3	1	2	1	0	2	3	2	1	4	1	1	2	2	3	3	3	2	2	2	3	3	3	14.2	24.09	18.7	178	88	#NULL!	#NULL!	130	60	正常心电图	27.7743	3.5	140.2	105.7	33
1105201571	银川	金凤	1	1	#NULL!	#NULL!	2	10	#NULL!	#NULL!	3	3	1	2	1	1	3	3	1	2	2	3	2	2	2	4	4	4	4	2	2	2	3	3	11.2	13.5	16.3	174	85	#NULL!	#NULL!	140	100	正常心电图	28.075	4	136.5	101.3	31.9
1105211571	银川	灵武	1	6	#NULL!	#NULL!	#NULL!	#NULL!	#NULL!	#NULL!	#NULL!	3	1	3	3	0	#NULL!	#NULL!	2	1	4	4	2	2	1	4	4	4	3	2	2	2	3	3	12.4	11.7	23.6	176	85	#NULL!	#NULL!	160	100	正常心电图	27.4406	3.1	138.6	102.9	34.9
1107271571	银川	永宁	1	9	#NULL!	#NULL!	#NULL!	#NULL!	#NULL!	#NULL!	#NULL!	3	1	1	3	0	3	3	1	1	1	3	2	2	1	4	4	4	3	4	4	4	4	4	8.3	9.7	34.9	178	56	#NULL!	#NULL!	127	83	窦性心律；电轴左偏；不完全性右束支传导阻滞	17.6745	3.9	139.4	109.5	30.1
1109141572	银川	西夏	1	2	20	20	#NULL!	20	#NULL!	#NULL!	4	3	1	1	3	0	3	2	1	1	4	2	2	2	2	4	4	4	3	2	2	3	3	3	13.8	17.7	16.9	178	110	#NULL!	#NULL!	139	94	正常心电图	34.7178	3.9	138.4	104	27
1110171644	银川	西夏	1	9	10	20	10	25	#NULL!	#NULL!	4	3	1	1	2	0	3	2	2	1	1	10	4	2	2	3	3	3	3	1	1	2	1	1	7.5	11	14.3	165	63	#NULL!	#NULL!	129	82	窦性心动过缓	23.1405	3.9	139.7	104.1	29.5
1111081641	银川	永宁	1	9	#NULL!	#NULL!	#NULL!	#NULL!	#NULL!	#NULL!	#NULL!	3	1	2	2	0	1	3	1	1	4	2	2	2	2	3	3	2	3	1	1	1	2	2	7.8	18.2	20.8	163	69	#NULL!	#NULL!	130	80	窦性心动过缓	25.9701	4.1	140.2	101	28.8
1111171643	石嘴山	大武口	1	9	#NULL!	#NULL!	#NULL!	#NULL!	#NULL!	#NULL!	#NULL!	3	1	3	3	0	1	3	4	1	3	2	1	2	2	4	4	4	4	2	1	3	3	3	13.5	12.1	16.1	164	79	#NULL!	#NULL!	138	70	正常心电图	29.3724	4.1	140.2	104.8	27.4
1201161461	银川	灵武	2	2	15	25	#NULL!	#NULL!	#NULL!	#NULL!	#NULL!	3	1	1	3	0	#NULL!	#NULL!	1	1	1	6	2	2	2	5	5	5	5	4	4	4	4	4	12.2	11.9	16.5	168	59	70	78	101	71	正常心电图	20.9042	4.22	142	98.6	25.7
1207111461	银川	灵武	2	1	#NULL!	#NULL!	#NULL!	#NULL!	#NULL!	#NULL!	#NULL!	3	2	3	3	0	#NULL!	#NULL!	4	1	1	4	1	2	2	5	5	5	5	4	4	4	4	4	13.9	16	14.1	163	59	89	80	110	73	窦性心律；T波低平	22.2063	4.28	135	99.5	23.4
1208131442	银川	灵武	1	1	#NULL!	#NULL!	#NULL!	#NULL!	#NULL!	#NULL!	#NULL!	3	1	1	3	0	1	2	2	1	2	12	1	2	2	4	5	4	3	3	2	3	4	3	3.2	6.5	13.5	160	62	#NULL!	#NULL!	127	84	正常心电图	24.2187	4.12	138.8	96.3	26.6
1209211441	银川	灵武	2	1	#NULL!	#NULL!	#NULL!	#NULL!	#NULL!	#NULL!	#NULL!	3	1	1	3	0	1	3	3	2	2	1	2	2	2	3	4	5	4	3	1	2	3	4	10.9	10.7	15.9	175	67.5	#NULL!	#NULL!	121	82	正常心电图	22.0408	4.25	140.8	108.3	24
1209271442	银川	灵武	1	1	#NULL!	#NULL!	#NULL!	#NULL!	#NULL!	#NULL!	#NULL!	3	1	1	1	0	3	2	3	2	1	6	2	2	2	4	5	5	4	3	4	3	2	3	5.9	14.9	12.2	175	76	#NULL!	#NULL!	156	85	心肌缺血性改变	24.8163	3.7	137	103	23.1
1209291431	银川	灵武	1	1	#NULL!	#NULL!	#NULL!	#NULL!	#NULL!	#NULL!	#NULL!	3	1	1	3	0	5	2	4	1	1	4	2	3	2	4	4	4	5	4	4	3	3	3	14	11	41	176	80	#NULL!	#NULL!	140	87	正常心电图	25.8264	4.34	137.2	101.2	29.5
1210121431	银川	灵武	2	1	#NULL!	#NULL!	#NULL!	#NULL!	#NULL!	#NULL!	#NULL!	3	2	1	3	0	5	2	4	2	2	3	#NULL!	3	2	4	3	2	5	3	3	2	2	3	18	17	8.6	160	65	#NULL!	#NULL!	120	90	正常心电图	25.3906	5.22	141	104.7	25.5
1212171461	银川	灵武	1	4	#NULL!	#NULL!	#NULL!	#NULL!	10	#NULL!	#NULL!	3	1	3	3	0	2	3	4	2	1	3	2	2	5	5	5	5	4	4	4	4	4	2	11	14.3	13.6	173	82	90	106	164	86	窦性心律；病理性Q波	27.3982	4	140	98	24.4
1501071373	银川	西夏	1	4	#NULL!	#NULL!	#NULL!	#NULL!	#NULL!	#NULL!	#NULL!	3	1	1	3	0	1	3	4	1	4	4	1	2	2	5	5	5	5	3	3	3	4	4	6.5	18.38	10.73	168	54	#NULL!	#NULL!	146	103		19.1327	3.83	143.1	106	25.9
1501091352	银川	兴庆	1	9	#NULL!	#NULL!	14	#NULL!	14	35	#NULL!	3	1	3	2	0	1	3	2	2	4	3	2	3	2	3	3	3	3	1	1	1	1	1	17	18.3	#NULL!	173	86	#NULL!	#NULL!	173	77	1.窦性心律；2.心电轴左偏	28.7347	#NULL!	#NULL!	#NULL!	#NULL!
1506151374	银川	金凤	2	4	#NULL!	#NULL!	#NULL!	#NULL!	#NULL!	15	#NULL!	2	4	2	1	0	1	3	1	1	1	8	#NULL!	2	2	3	3	3	3	2	1	1	1	1	14.9	15.5	18.6	170	67	#NULL!	#NULL!	121	82	正常心电图	23.1834	4.41	136.4	102.9	27.9
1507061373	石嘴山	平罗	1	4	#NULL!	#NULL!	#NULL!	#NULL!	#NULL!	#NULL!	#NULL!	3	1	1	3	0	1	3	4	1	4	6	2	1	2	4	4	4	4	2	2	2	2	2	7.8	#NULL!	21.44	154	55	#NULL!	#NULL!	126	83	窦性心动过缓	23.1911	4.07	140.5	108.7	25.5
1507241351	银川	永宁	1	2	20	20	#NULL!	33	#NULL!	#NULL!	4	3	1	3	1	0	2	2	4	3	4	3	3	2	2	5	5	5	5	2	2	2	2	2	14.7	10.9	19.5	169	74	#NULL!	#NULL!	104	69	正常心电图	25.9095	3.94	137.1	105.3	25.4
1508041372	银川	兴庆	1	4	15	20	#NULL!	20	#NULL!	#NULL!	4	3	1	2	3	0	1	3	1	1	4	7	2	2	2	3	3	3	3	1	1	1	2	2	20.5	15.5	20	178	93	#NULL!	#NULL!	159	107	1.窦性心律；2.完全性右束支传到阻滞	29.3524	4.04	134.6	100.3	27.3
1508131351	吴忠	利通	2	9	8	44	#NULL!	#NULL!	#NULL!	#NULL!	#NULL!	3	1	3	2	0	5	3	4	1	4	4	3	1	2	5	5	5	5	3	3	3	3	3	#NULL!	12.4	17.66	170	61	#NULL!	#NULL!	121	69	正常心电图	21.1073	4.02	138.9	105.9	28.5
1509081372	银川	兴庆	1	4	10	20	#NULL!	27	#NULL!	#NULL!	3	3	1	2	1	0	1	3	1	1	1	6	2	2	2	3	3	3	3	2	2	2	1	2	16.5	20.5	18.5	183	91	#NULL!	#NULL!	122	88	正常心电图	27.1731	4.01	137.1	103.6	25.9
1509251374	银川	金凤	1	4	#NULL!	#NULL!	#NULL!	12	#NULL!	#NULL!	4	2	4	2	1	0	#NULL!	3	1	1	1	7	2	2	2	3	3	3	3	2	2	2	1	2	12.7	14.7	23.7	175	78	#NULL!	#NULL!	128	88	正常心电图	25.4694	#NULL!	#NULL!	#NULL!	#NULL!
1509251375	银川	兴庆	2	4	#NULL!	#NULL!	1	27	#NULL!	#NULL!	#NULL!	3	1	1	3	0	3	3	1	1	4	6	2	2	2	3	3	3	3	2	2	2	1	2	17.8	15.6	14.15	174	85	#NULL!	#NULL!	158	98	正常心电图	28.075	3.66	138.9	104.1	27.2
1510141356	银川	兴庆	1	9	20	#NULL!	#NULL!	#NULL!	5	30	#NULL!	3	1	1	3	0	1	3	1	1	1	8	2	3	2	2	2	2	2	1	1	1	1	1	12.1	16.2	#NULL!	172	73	#NULL!	#NULL!	125	82	正常心电图	24.6755	4.35	#NULL!	#NULL!	#NULL!
1510231353	吴忠	青铜峡	1	9	#NULL!	#NULL!	#NULL!	#NULL!	#NULL!	#NULL!	#NULL!	3	1	1	2	0	5	3	1	1	4	3	2	1	2	5	5	5	5	4	3	3	4	4	#NULL!	10.7	24.56	#NULL!	#NULL!	#NULL!	#NULL!	116	64	窦性心动过缓	30.23	4.45	145	111	24.7
1511031355	银川	西夏	1	9	#NULL!	#NULL!	#NULL!	#NULL!	#NULL!	#NULL!	#NULL!	3	1	2	1	0	5	3	1	1	4	8	3	2	1	2	2	2	2	1	1	1	1	1	10.9	13.2	9.4	162	76	#NULL!	#NULL!	144	95	正常心电图	28.959	3.82	137.7	105.7	21.8
1511131716	银川	兴庆	1	3	20	28	#NULL!	32	#NULL!	#NULL!	4	3	1	1	1	0	1	3	1	1	4	5	3	3	2	4	4	4	4	1	1	1	1	1	8.7	10	9.99	#NULL!	#NULL!	#NULL!	#NULL!	157	87	正常心电图	25.7	4.13	145.8	112.9	28.8
1511171726	吴忠	利通	2	4	#NULL!	#NULL!	#NULL!	#NULL!	#NULL!	#NULL!	#NULL!	3	1	1	3	0	1	3	4	1	4	6	2	2	2	3	3	3	3	2	2	2	1	2	20.5	10.3	15.7	#NULL!	#NULL!	#NULL!	#NULL!	107	79	正常心电图	28	3.69	140.5	103.6	20.8
1511191372	银川	兴庆	1	2	#NULL!	#NULL!	#NULL!	#NULL!	#NULL!	#NULL!	#NULL!	3	1	2	3	0	#NULL!	3	4	3	4	4	2	2	2	4	5	5	5	3	3	3	3	3	#NULL!	13	10.12	165	55	#NULL!	#NULL!	100	62	1.窦性心律；2.完全性右束支传导阻滞	20.202	4.36	139.5	101.1	31
1511231371	银川	兴庆	1	2	#NULL!	#NULL!	#NULL!	#NULL!	#NULL!	#NULL!	#NULL!	3	1	1	3	0	#NULL!	3	4	1	4	2	1	2	2	5	5	5	5	3	3	3	3	3	7.9	8	22.51	170	80	#NULL!	#NULL!	129	88	1.窦性心律；2.电轴左偏；3.前间壁心肌埂塞	27.6817	#NULL!	#NULL!	#NULL!	#NULL!
1605201534	银川	贺兰	1	1	#NULL!	#NULL!	#NULL!	#NULL!	#NULL!	#NULL!	#NULL!	3	2	1	3	0	2	2	2	1	2	4	2	2	1	4	4	4	3	2	2	2	2	2	8.3	9.8	27.7	175	86	#NULL!	#NULL!	130	90	窦性心律，T波低平	28.0816	3.53	142	101	24.4
1609071531	银川	贺兰	1	1	#NULL!	#NULL!	#NULL!	#NULL!	#NULL!	#NULL!	#NULL!	3	1	1	3	0	#NULL!	#NULL!	2	1	2	4	2	2	2	3	3	3	3	2	2	2	2	2	13.1	16.2	18.8	170	71	#NULL!	#NULL!	140	90	正常心电图	24.5675	3.67	140	101	23.2
2704021554	石嘴山	大武口	1	9	#NULL!	#NULL!	#NULL!	#NULL!	#NULL!	#NULL!	#NULL!	3	1	3	2	0	1	3	4	1	1	7	1	2	2	4	4	4	4	3	3	3	3	3	8.3	13.03	13.5	172	90	#NULL!	#NULL!	130	70	正常心电图	30.4218	4.4	141	107	24.6
2704081557	石嘴山	大武口	1	9	20	18	#NULL!	40	#NULL!	#NULL!	5	3	1	1	3	0	1	3	1	1	1	2	3	2	1	4	4	4	4	3	1	1	2	2	11.9	15.3	14.4	170	66	#NULL!	#NULL!	100	80	正常心电图	22.8374	4.1	138	104	34.3
2704091551	石嘴山	大武口	1	9	18	20	#NULL!	#NULL!	#NULL!	#NULL!	#NULL!	2	1	3	3	0	#NULL!	#NULL!	2	1	1	1	4	2	2	4	4	4	4	2	1	1	1	1	12.1	16.2	35.6	177	82	#NULL!	#NULL!	120	80	正常心电图	26.1738	3.1	140	100	25.5
2704091555	石嘴山	大武口	1	1	#NULL!	#NULL!	#NULL!	#NULL!	#NULL!	#NULL!	#NULL!	3	2	1	2	0	#NULL!	#NULL!	4	1	4	4	3	2	2	4	4	4	4	1	3	1	1	1	6.8	9.2	12.9	163	65	#NULL!	#NULL!	120	80	正常心电图	24.4646	4.3	142	107	26.3
2704101561	石嘴山	大武口	1	1	#NULL!	#NULL!	#NULL!	#NULL!	#NULL!	#NULL!	#NULL!	3	1	1	3	0	#NULL!	3	1	1	3	6	2	2	2	4	4	4	4	3	2	2	3	3	15.1	#NULL!	14.5	168	46	#NULL!	#NULL!	110	70	窦性心律	16.2982	4.1	135	97	24.1
2705071551	石嘴山	大武口	1	2	#NULL!	#NULL!	#NULL!	#NULL!	6	20	#NULL!	3	1	3	3	0	1	3	4	3	4	2	2	2	2	4	4	4	4	3	1	3	2	2	7.34	18	23.9	168	63	#NULL!	#NULL!	110	70		22.3214	3.8	141	104	26.5
2705091561	石嘴山	大武口	1	1	20	25	20	#NULL!	20	20	#NULL!	3	1	1	3	0	5	3	4	1	4	6	2	2	2	4	4	4	4	3	2	2	3	3	6.5	7	#NULL!	165	65	#NULL!	#NULL!	134	83		23.8751	#NULL!	#NULL!	#NULL!	#NULL!
2705201557	石嘴山	大武口	1	9	#NULL!	#NULL!	#NULL!	#NULL!	#NULL!	#NULL!	#NULL!	3	1	2	3	0	#NULL!	#NULL!	1	1	4	3	2	1	2	5	5	5	5	4	4	4	3	4	9.7	12.1	13	157	78.5	#NULL!	#NULL!	130	80	窦性心律	31.8471	4.05	142.2	103.5	29
2706021561	石嘴山	大武口	1	4	2	17	#NULL!	#NULL!	#NULL!	#NULL!	1	3	1	1	3	0	5	3	4	2	3	8	1	3	2	4	4	4	4	3	2	2	2	2	6.5	9.9	15.5	170	70	#NULL!	#NULL!	150	90	正常心电图	24.2215	4.2	141	107	25.8
2706021563	石嘴山	大武口	1	9	#NULL!	#NULL!	#NULL!	#NULL!	#NULL!	#NULL!	#NULL!	3	1	1	3	0	#NULL!	3	1	1	4	3	2	1	2	5	5	5	5	4	4	4	3	4	9.5	12.3	9.2	160	51	#NULL!	#NULL!	140	80	正常心电图	19.9219	4.2	138	105	25.8
2706021564	石嘴山	大武口	1	9	#NULL!	#NULL!	#NULL!	#NULL!	#NULL!	#NULL!	#NULL!	3	2	1	3	0	#NULL!	#NULL!	4	1	4	1	3	2	2	4	4	4	4	1	3	1	1	1	6.4	9.47	17.9	160	63	#NULL!	#NULL!	130	80	窦性心律，T波异常	24.6094	3.7	140	104	25.7
2707141552	石嘴山	大武口	2	9	#NULL!	#NULL!	#NULL!	#NULL!	#NULL!	#NULL!	#NULL!	3	1	1	2	0	1	3	4	1	4	2	1	1	1	4	4	4	4	3	1	3	3	3	8.5	10.4	13.2	158	45	#NULL!	#NULL!	143	80	正常心电图	18.026	4	141	100	29
2708061551	石嘴山	大武口	1	1	#NULL!	#NULL!	#NULL!	#NULL!	#NULL!	#NULL!	#NULL!	3	1	3	2	0	#NULL!	3	4	1	4	2	1	2	2	5	5	5	5	4	4	4	4	4	11.6	12.3	13.4	155	64	#NULL!	#NULL!	130	80	正常心电图	26.6389	3.5	143	108	27.2
2708191557	石嘴山	大武口	1	9	#NULL!	#NULL!	#NULL!	35	#NULL!	#NULL!	3	3	1	1	2	0	#NULL!	#NULL!	4	1	4	2	2	3	2	5	5	5	5	4	4	3	3	4	7.3	8.5	17.1	120	70	#NULL!	#NULL!	120	70	正常心电图	48.6111	3.88	142.9	105.7	29.8
3808141263	吴忠	利通	1	9	#NULL!	#NULL!	#NULL!	#NULL!	#NULL!	#NULL!	#NULL!	3	1	1	1	0	#NULL!	#NULL!	4	1	4	4	3	1	2	5	5	5	5	3	1	3	4	4	14.3	26.5	#NULL!	156	85	#NULL!	#NULL!	129	87	窦性心动过速，频发室性早搏，完全性右束支传导阻滞	34.9277	#NULL!	#NULL!	#NULL!	#NULL!
3809021267	银川	灵武	2	1	#NULL!	#NULL!	#NULL!	#NULL!	#NULL!	#NULL!	#NULL!	3	1	3	2	0	1	3	1	1	4	6	2	2	2	5	5	5	5	3	1	4	3	4	12.3	10.2	20.2	155	67	#NULL!	#NULL!	140	80	窦性心律；Q波改变；左室低血压	27.8876	4.34	137.6	103.4	27.2
3809201264	吴忠	利通	2	9	#NULL!	#NULL!	#NULL!	#NULL!	#NULL!	#NULL!	#NULL!	3	1	3	2	0	1	3	1	1	4	5	3	2	2	5	5	5	5	2	1	3	3	3	15.2	10.3	8.3	160	60	#NULL!	#NULL!	136	72	窦性心律；T波改变；逆钟向转位	23.4375	4.26	138.4	107.4	23.8
3809201265	吴忠	利通	2	1	#NULL!	#NULL!	#NULL!	#NULL!	#NULL!	#NULL!	#NULL!	3	1	1	3	0	1	3	2	1	1	6	2	2	1	4	4	4	4	3	4	2	2	2	18.4	10.5	#NULL!	170	80	#NULL!	#NULL!	113	88	窦性心律；全导低电压	27.6817	3.65	136.8	104.6	#NULL!
3810181286	吴忠	利通	2	1	#NULL!	#NULL!	#NULL!	#NULL!	#NULL!	#NULL!	#NULL!	3	1	3	2	0	1	2	4	1	1	4	#NULL!	2	2	5	5	5	5	4	4	4	4	4	24.8	18.5	#NULL!	170	80	#NULL!	#NULL!	139	50	频发室性早搏，中度ST段压低	27.6817	4.76	137.1	101.3	#NULL!
3810251281	银川	灵武	2	1	#NULL!	#NULL!	#NULL!	#NULL!	#NULL!	#NULL!	#NULL!	3	1	3	3	0	#NULL!	3	4	1	2	4	4	1	2	5	5	5	5	4	4	4	4	4	18.1	14.8	9.9	154	71	#NULL!	#NULL!	127	86	窦性心动过速，异常Q波，逆钟向转位	29.9376	3.99	139.3	101.2	29.7
3811081286	吴忠	利通	2	9	#NULL!	#NULL!	#NULL!	#NULL!	#NULL!	#NULL!	#NULL!	3	1	3	2	0	1	3	4	1	1	2	3	2	1	5	5	5	5	4	4	4	4	4	19.6	15	10.1	157	64	98	#NULL!	121	73	窦性心律；V1-V3r波递增不良，电轴左偏	25.9645	4.39	138.4	100.4	28.7
3811221283	吴忠	利通	2	3	40	18	#NULL!	#NULL!	#NULL!	#NULL!	#NULL!	3	1	3	1	0	5	3	1	1	1	4	1	2	2	5	5	5	5	4	4	4	4	4	12.2	22.3	8.4	174	86.5	92	#NULL!	148	91	窦性心律；T波改变	28.5705	4.31	137	104.4	22.2
3811221284	吴忠	利通	2	9	#NULL!	#NULL!	#NULL!	#NULL!	#NULL!	#NULL!	#NULL!	3	1	3	2	0	5	3	4	1	2	2	#NULL!	2	2	5	5	5	5	4	4	4	4	4	14.6	14.8	23.8	170	65	85	#NULL!	162	70	窦性心动过缓；完全性右束支传导阻滞；QT间期延长	22.4913	4.03	140.2	104.9	25.6
4402051391	中卫	沙坡头	1	3	#NULL!	#NULL!	#NULL!	#NULL!	#NULL!	#NULL!	#NULL!	3	2	1	3	0	2	2	1	1	1	6	2	2	2	4	4	4	3	1	1	1	2	2	19.2	23.6	10.4	175	77	#NULL!	#NULL!	130	90	正常心电图	25.1429	4.44	133.8	97.9	13.9
4403091381	中卫	沙坡头	1	1	#NULL!	#NULL!	#NULL!	#NULL!	#NULL!	#NULL!	#NULL!	4	1	1	3	0	#NULL!	3	4	2	2	4	2	3	2	3	4	3	3	4	3	3	3	2	7.8	#NULL!	13.8	163	62	#NULL!	#NULL!	120	70	正常心电图	23.3355	4.14	141.6	106	24.5
4403241404	中卫	沙坡头	1	3	10	20	#NULL!	20	#NULL!	#NULL!	3	3	1	2	1	0	#NULL!	3	1	1	2	6	2	2	2	4	4	4	4	1	1	2	3	3	27.6	25.6	4.05	180	90	108	#NULL!	130	90	窦性心动过速，ST段压低	27.7778	#NULL!	#NULL!	#NULL!	#NULL!
4404021401	中卫	沙坡头	1	1	#NULL!	#NULL!	3	20	#NULL!	#NULL!	4	3	1	1	3	0	#NULL!	3	2	2	1	3	2	2	2	4	4	4	4	2	2	3	2	2	7.5	8.3	16.3	176	90	87	#NULL!	130	80	正常心电图	29.0548	3.31	139.7	102.2	24.9
4404101402	中卫	海原	2	1	#NULL!	#NULL!	#NULL!	#NULL!	#NULL!	#NULL!	#NULL!	3	1	3	3	0	#NULL!	3	4	1	4	#NULL!	1	2	2	4	4	4	4	2	2	3	2	3	6.5	8.9	10.9	156	70	88	#NULL!	140	80	正常心电图	28.764	4.33	140.8	104.8	28
4405211392	中卫	沙坡头	1	3	10	20	#NULL!	15	#NULL!	#NULL!	4	3	2	1	3	0	1	3	1	2	2	2	2	2	2	2	2	3	3	1	1	1	1	1	25.46	26.5	7.3	160	72	#NULL!	#NULL!	130	90	正常心电图	28.125	4.02	139	105.1	17.1
4407011401	中卫	沙坡头	1	1	10	20	#NULL!	30	#NULL!	#NULL!	4	3	1	1	3	0	2	3	2	1	1	#NULL!	2	2	2	4	4	4	4	1	1	2	2	2	16	#NULL!	16.3	178	73	#NULL!	#NULL!	129	90	完全性右束支传导阻滞	23.04	#NULL!	#NULL!	#NULL!	#NULL!
4407141381	中卫	沙坡头	1	1	#NULL!	#NULL!	#NULL!	#NULL!	#NULL!	#NULL!	#NULL!	3	3	1	2	0	5	3	2	2	2	3	2	2	2	3	2	3	4	3	2	3	3	2	6.7	#NULL!	16.9	176	78	#NULL!	#NULL!	120	75	正常心电图	25.1808	3.94	138.9	101.8	23.5
4410161403	中卫	沙坡头	1	1	#NULL!	#NULL!	#NULL!	#NULL!	#NULL!	#NULL!	#NULL!	3	1	1	2	0	#NULL!	#NULL!	3	1	4	4	2	2	2	4	4	4	4	3	3	3	3	3	8.4	#NULL!	8.4	156	55	#NULL!	#NULL!	127	82	正常心电图	22.6003	4.25	138.3	103.7	25.7
4410271401	中卫	沙坡头	1	9	#NULL!	#NULL!	#NULL!	#NULL!	#NULL!	#NULL!	#NULL!	3	1	1	2	0	#NULL!	#NULL!	2	2	1	3	2	2	2	4	4	4	4	2	1	3	2	2	11.7	17.5	10.4	160	70	#NULL!	#NULL!	157	96	T波低平	27.3437	4.14	136.9	103.5	#NULL!
4412311401	中卫	沙坡头	1	1	#NULL!	#NULL!	#NULL!	#NULL!	#NULL!	#NULL!	#NULL!	2	4	3	2	0	#NULL!	#NULL!	4	1	4	#NULL!	#NULL!	2	2	4	4	4	4	2	2	3	2	2	8.7	8.1	#NULL!	155	45	#NULL!	#NULL!	130	70	正常心电图	18.7305	#NULL!	#NULL!	#NULL!	#NULL!
5304021492	固原	原州	2	1	#NULL!	#NULL!	#NULL!	#NULL!	#NULL!	#NULL!	#NULL!	3	2	1	1	0	5	1	3	2	3	2	2	3	2	4	4	4	4	3	3	3	3	3	21.14	18.4	13.1	160	75	#NULL!	#NULL!	120	80	正常心电图	29.2969	3.74	137.5	105.2	#NULL!
5304071512	中卫	海原	1	1	#NULL!	#NULL!	#NULL!	#NULL!	#NULL!	#NULL!	#NULL!	3	2	2	1	1	5	1	3	2	3	2	2	2	1	4	4	4	4	3	3	3	3	3	7.2	11.3	20.5	160	63	#NULL!	#NULL!	147	95	正常心电图	24.6094	4.22	138.3	101	#NULL!
5305081481	固原	原州	1	1	#NULL!	#NULL!	#NULL!	#NULL!	#NULL!	#NULL!	#NULL!	3	2	1	2	0	#NULL!	#NULL!	2	1	4	3	2	2	2	4	4	4	4	3	3	3	3	3	#NULL!	#NULL!	24.5	175	99	#NULL!	#NULL!	137	84	正常心电图	32.3265	3.97	138.2	104.1	#NULL!
5305191491	固原	原州	1	1	#NULL!	#NULL!	#NULL!	#NULL!	#NULL!	#NULL!	#NULL!	3	2	1	1	0	5	1	3	2	3	3	2	3	2	4	4	4	4	3	3	3	3	3	8.8	17.7	28.5	170	64	#NULL!	#NULL!	112	66	正常心电图	22.1453	4.05	138.8	102	#NULL!
5305191499	固原	原州	1	#NULL!	#NULL!	#NULL!	#NULL!	#NULL!	#NULL!	#NULL!	#NULL!	3	2	1	2	0	5	2	2	2	3	2	2	2	2	4	4	4	4	3	3	3	3	3	11.5	16.7	18.1	176	62	#NULL!	#NULL!	147	78	正常心电图	20.0155	4.3	140.7	102.5	#NULL!
1001031251	银川	金凤	1	2	#NULL!	#NULL!	#NULL!	#NULL!	#NULL!	#NULL!	#NULL!	3	1	1	2	0	#NULL!	#NULL!	3	2	2	1	1	2	2	3	3	3	3	2	2	2	2	2	11.52	#NULL!	22.6	170	85	96	104	147	89	1.窦性心律；2.电轴不偏；3.无明显ST-T改变	29.4118	3.66	141	100	21.9
1007201251	吴忠	利通	2	2	20	19	#NULL!	10	#NULL!	#NULL!	4	3	1	2	3	1	1	1	1	2	1	4	2	2	2	3	3	3	3	2	2	2	2	2	13.3	#NULL!	15.1	170	73.5	98	104	109	74	1.窦性心律；2.电轴不偏；3.无明显ST-T改变	25.4325	4.33	134	96	26.3
1007201661	银川	兴庆	1	9	#NULL!	#NULL!	#NULL!	#NULL!	#NULL!	#NULL!	#NULL!	3	1	3	2	0	#NULL!	#NULL!	1	1	1	4	2	2	2	5	5	5	4	3	3	3	2	4	14.2	#NULL!	17.2	158	50	78	91	118	70	正常心电图	20.0288	4	143	109	22.8
1007271661	银川	兴庆	1	6	#NULL!	#NULL!	#NULL!	#NULL!	#NULL!	#NULL!	#NULL!	3	1	1	3	0	1	2	1	1	4	10	#NULL!	2	1	3	3	3	3	2	1	1	1	1	27.8	24.77	22.3	159	66	95	94	175	99	1.窦性心律；2.心电轴正常；3.T波改变	26.1066	5.06	136	96	30
1007281662	银川	金凤	2	9	5	19	#NULL!	#NULL!	#NULL!	#NULL!	#NULL!	3	1	1	2	0	1	#NULL!	4	1	4	6	2	1	2	4	4	4	4	4	4	3	3	4	11.8	#NULL!	45.5	170	63	#NULL!	#NULL!	133	79	正常心电图	21.7993	4.49	142	102	24
1009281241	银川	兴庆	1	2	#NULL!	#NULL!	4	20	#NULL!	#NULL!	4	3	1	1	3	0	1	3	1	2	3	3	1	2	2	4	4	4	4	3	3	3	3	3	9.3	10.4	12.2	176	74	82	103	128	72	正常心电图	23.8895	4.45	141	101	27.4
1010261211	银川	金凤	1	9	#NULL!	#NULL!	#NULL!	#NULL!	#NULL!	#NULL!	#NULL!	3	1	1	2	0	5	3	1	1	4	6	1	2	2	3	3	3	2	2	1	3	2	3	17	15	7	163	61	#NULL!	#NULL!	120	88	窦性心律；电轴不偏；轻度ST段抬高	22.9591	3.76	140	101	26.3
1010271211	固原	试验区	1	9	#NULL!	#NULL!	#NULL!	#NULL!	#NULL!	#NULL!	#NULL!	3	1	2	3	0	5	3	1	1	4	9	2	2	2	4	4	3	3	2	1	3	4	4	5.8	10.3	19.6	175	65	#NULL!	#NULL!	149	72	窦性心律；电轴不偏；一度房室传导阻滞	21.2245	4.5	140	101	29
1011051221	银川	永宁	2	3	#NULL!	#NULL!	#NULL!	#NULL!	#NULL!	#NULL!	#NULL!	3	1	3	2	0	1	2	4	1	1	6	2	2	2	5	5	5	5	2	1	2	2	2	10.2	#NULL!	14.9	158	70	103	112	110	68	窦性心律；电轴中度左偏；偶发室上性早搏；偶发室性早	28.0404	4.16	138	99	25.8
1011071233	银川	兴庆	1	5	3	28	#NULL!	30	#NULL!	#NULL!	5	3	2	2	3	0	1	3	1	1	1	7	2	2	2	3	3	3	3	1	1	1	1	1	16.7	10.3	6.2	165	60	80	84	132	86	1.窦性心律；2.电轴不偏；3.T波低平	22.0386	4.07	142	105	23.9
1011161272	银川	兴庆	1	2	#NULL!	#NULL!	#NULL!	#NULL!	#NULL!	#NULL!	#NULL!	3	2	1	3	0	#NULL!	3	1	1	3	6	2	2	2	3	3	3	3	1	1	1	1	1	11.6	9.9	12.6	168	65	89	92	102	62	窦性心律；电轴不偏；未见明显ST-T改变	23.03	4.47	143	105	25.1
1011181221	银川	兴庆	1	9	#NULL!	#NULL!	#NULL!	#NULL!	#NULL!	#NULL!	#NULL!	3	1	3	2	0	1	3	4	1	1	6	1	2	2	4	4	4	3	1	1	2	2	3	8.8	#NULL!	17.6	158	70	113	110	131	80	窦性心动过速，电轴不偏，V1,V2导联Q波，右室传导延迟	28.0404	4.32	143	100	26.3
1105191571	银川	西夏	1	3	#NULL!	#NULL!	5	36	#NULL!	#NULL!	4	3	1	2	1	1	1	2	2	1	2	5	3	2	1	3	3	3	4	3	2	3	3	3	11.5	9.6	12	174	75	#NULL!	#NULL!	130	80	正常心电图	24.7721	3.7	136.8	103.9	30.7
1106171642	银川	西夏	1	6	#NULL!	#NULL!	#NULL!	#NULL!	#NULL!	#NULL!	#NULL!	3	1	1	3	0	#NULL!	#NULL!	3	1	4	3	2	1	2	4	4	3	4	1	1	1	3	3	11.6	16.4	14.4	160	58	#NULL!	#NULL!	139	83	1.窦性心律；2.ST段压低	22.6562	4.2	135.7	100.8	28.7
1106191641	银川	西夏	1	9	15	16	#NULL!	3	#NULL!	#NULL!	3	3	1	2	3	0	5	3	4	1	4	1	#NULL!	1	2	3	3	3	4	3	2	3	2	2	13.9	#NULL!	10.1	168	66	85	#NULL!	169	91	正常心电图	23.3844	3.7	134.4	100.8	30.1
1106231641	银川	永宁	1	2	#NULL!	#NULL!	#NULL!	#NULL!	#NULL!	#NULL!	#NULL!	3	1	3	1	1	2	3	1	2	3	6	#NULL!	3	2	3	4	3	4	2	1	3	1	1	13.8	17.7	30.2	172	64	#NULL!	#NULL!	117	81	正常心电图	21.6333	3.7	139.4	103.7	34.9
1107061641	银川	永宁	1	6	25	18	#NULL!	40	#NULL!	#NULL!	3	3	1	1	1	0	2	3	4	1	4	8	2	2	2	2	2	2	2	2	1	1	2	1	15.9	14.3	9	170	65	#NULL!	#NULL!	111	79	正常心电图	22.4913	4.2	135	96	31.9
1107131642	银川	西夏	1	9	10	19	#NULL!	20	#NULL!	#NULL!	4	3	1	3	3	0	5	3	1	2	3	2	1	1	2	4	4	4	4	4	3	3	4	4	20.8	16.1	13.5	178	73	#NULL!	#NULL!	125	100	正常心电图	23.04	3.9	134.7	98.4	31
1107221641	银川	金凤	1	6	20	18	#NULL!	#NULL!	#NULL!	#NULL!	#NULL!	3	1	1	2	0	1	3	4	2	3	5	2	2	2	2	3	2	3	1	1	1	2	2	8.8	7.5	8.8	174	63	#NULL!	#NULL!	95	66	正常心电图	20.8086	4.2	138.6	105.3	36.3
1109111572	银川	西夏	1	3	#NULL!	#NULL!	#NULL!	20	#NULL!	#NULL!	5	3	1	2	3	0	2	2	1	1	3	6	3	2	1	3	3	3	3	2	2	3	3	3	9.7	16.7	14.8	170	75	#NULL!	#NULL!	129	92	窦性心律，ST-T段改变，QT间期延长	25.9516	3.8	137	104.6	29.6
1109231652	银川	西夏	1	9	40	15	#NULL!	#NULL!	#NULL!	#NULL!	#NULL!	3	1	1	3	0	#NULL!	3	1	1	1	4	2	2	2	3	3	3	2	3	2	2	2	2	12.5	12.3	16.3	172	65	#NULL!	#NULL!	158	108	窦性心律；室性早搏	21.9713	4.2	137.9	100.9	28.2
1109281572	中卫	中宁	1	1	#NULL!	#NULL!	#NULL!	19	#NULL!	#NULL!	4	3	2	1	3	0	3	2	2	2	1	3	1	2	2	3	4	4	4	3	3	4	3	3	10	10.9	19.7	175	80	#NULL!	#NULL!	139	103	正常心电图	26.1224	4.3	138.6	104	30.8
1110121572	银川	金凤	1	4	#NULL!	#NULL!	#NULL!	18	#NULL!	#NULL!	4	2	3	1	3	0	2	2	1	1	1	3	2	2	2	4	4	4	4	2	2	3	3	2	9.9	19.5	16	178	82	#NULL!	#NULL!	128	86	正常心电图	25.8806	3.7	138.3	100.8	28.2
1110171643	石嘴山	惠农	1	4	3	25	#NULL!	#NULL!	#NULL!	#NULL!	#NULL!	3	1	3	3	0	3	3	1	1	4	8	2	1	2	4	4	3	3	2	3	3	3	3	7.7	15.4	14.5	172	60	#NULL!	#NULL!	121	89	窦性心律；V4-V6导联J点抬高	20.2812	3.8	140.7	107.8	26.9
1111041642	银川	西夏	1	9	#NULL!	#NULL!	#NULL!	#NULL!	#NULL!	#NULL!	#NULL!	3	1	3	2	0	3	3	2	1	3	3	1	1	2	3	3	3	3	1	1	1	2	2	14.3	16.2	17.6	162	60	#NULL!	#NULL!	136	86	正常心电图	22.8624	4	137.3	100.1	29.6
1111051573	固原	西吉	1	1	2	17	#NULL!	#NULL!	7	#NULL!	#NULL!	3	2	1	3	0	5	2	1	2	1	3	2	2	2	4	4	3	3	2	2	2	2	3	37.1	27.7	9.2	168	65	#NULL!	#NULL!	130	80	正常心电图	23.03	4.3	132	99.4	27.9
1111161652	银川	金凤	1	6	#NULL!	#NULL!	#NULL!	#NULL!	#NULL!	#NULL!	#NULL!	3	1	3	2	0	#NULL!	3	4	1	3	5	1	2	2	3	3	3	3	2	3	2	3	3	10.8	14.7	12.9	165	76	#NULL!	#NULL!	140	80	窦性心律；T波改变；QT间期延长	27.9155	4	139.7	103.9	28.4
1111161658	吴忠	青铜峡	1	5	#NULL!	#NULL!	#NULL!	#NULL!	#NULL!	#NULL!	#NULL!	3	1	3	3	0	#NULL!	3	1	2	1	3	2	3	2	4	4	4	3	3	3	2	3	3	21.8	16.7	14.5	170	67	#NULL!	#NULL!	120	94	正常心电图	23.1834	4.8	134.6	97.9	27.9
1111201572	银川	西夏	1	3	#NULL!	#NULL!	#NULL!	30	#NULL!	#NULL!	4	3	2	1	3	0	5	2	1	2	1	3	2	2	1	4	4	4	4	3	3	2	3	4	8.3	14.34	25.7	180	100	#NULL!	#NULL!	106	69	正常心电图	30.8642	3.8	136.6	100.1	21.9
1201201441	银川	灵武	2	1	#NULL!	#NULL!	#NULL!	#NULL!	#NULL!	#NULL!	#NULL!	3	1	1	3	0	#NULL!	#NULL!	4	1	2	6	2	2	2	5	5	5	5	3	2	3	3	3	#NULL!	#NULL!	21.5	162	60	#NULL!	#NULL!	114	76	完全性右束支传导阻滞	22.8624	3.8	138	95.2	26.7
1208041461	银川	灵武	2	1	#NULL!	#NULL!	#NULL!	#NULL!	#NULL!	#NULL!	#NULL!	3	2	3	2	0	#NULL!	#NULL!	4	1	1	7	2	3	2	5	5	5	5	4	4	4	4	4	27.8	16	5.6	151	70	125	130	126	66	窦性心律；ST段压低，T波低平	30.7004	3.89	131.4	99.4	20.2
1209301431	银川	灵武	2	1	#NULL!	#NULL!	#NULL!	#NULL!	#NULL!	#NULL!	#NULL!	3	1	1	3	0	5	2	4	1	1	5	2	3	2	4	4	4	5	4	4	3	3	3	15	16	7.9	161	60	#NULL!	#NULL!	135	75	正常心电图	23.1473	3.67	135.7	101.5	25.6
1210091431	银川	灵武	1	1	#NULL!	#NULL!	#NULL!	#NULL!	#NULL!	#NULL!	#NULL!	2	3	2	1	0	3	2	2	2	2	4	#NULL!	2	2	5	5	4	5	4	4	3	4	4	14	16	16	175	80	#NULL!	#NULL!	125	86	正常心电图	26.1224	4	136	105	24.1
1212111431	银川	灵武	2	1	#NULL!	#NULL!	#NULL!	#NULL!	#NULL!	#NULL!	#NULL!	3	2	1	3	0	5	3	4	2	1	4	#NULL!	2	2	3	3	4	3	2	1	3	2	2	19	13	14.4	170	66	82	90	131	84	正常心电图	22.8374	4.04	138	103.2	22.4
1507211372	银川	兴庆	1	9	#NULL!	#NULL!	#NULL!	#NULL!	#NULL!	#NULL!	#NULL!	3	1	2	1	0	1	3	4	1	4	7	2	2	2	4	4	4	4	3	3	3	3	2	13.9	12	10.66	173	82	#NULL!	#NULL!	115	68	正常心电图	27.3982	3.92	138.7	104.9	25
1508081352	固原	西吉	1	3	#NULL!	#NULL!	#NULL!	#NULL!	#NULL!	#NULL!	#NULL!	3	1	1	3	0	#NULL!	3	4	1	1	3	#NULL!	4	2	3	3	3	3	3	3	3	3	3	9.2	10	#NULL!	163	59	#NULL!	#NULL!	100	67	正常心电图	22.2063	#NULL!	#NULL!	#NULL!	#NULL!
1508201371	吴忠	同心	2	3	15	20	#NULL!	10	#NULL!	#NULL!	5	2	3	2	1	0	#NULL!	3	1	1	1	9	2	2	2	3	3	3	3	2	2	2	1	2	8.5	19	19.67	#NULL!	80	#NULL!	#NULL!	127	88	1.窦性心律；2.心电轴右偏	#NULL!	3.49	138.4	103.4	26.8
1509041371	银川	永宁	1	4	#NULL!	#NULL!	#NULL!	#NULL!	#NULL!	#NULL!	#NULL!	3	1	3	2	0	1	3	4	1	4	6	2	2	2	3	3	3	3	2	2	2	1	2	10.2	16.6	14.27	168	55	#NULL!	#NULL!	113	79	正常心电图	19.487	4.23	140.1	106.6	28.4
1509111351	银川	兴庆	1	3	20	26	#NULL!	11	#NULL!	#NULL!	3	3	1	2	1	0	5	3	1	1	4	8	2	3	2	2	2	2	2	1	1	1	1	1	14.8	15.7	18.24	173	74	#NULL!	#NULL!	123	91	正常心电图	24.7252	3.77	140.9	103.3	25.7
1509111353	银川	永宁	2	1	#NULL!	#NULL!	#NULL!	#NULL!	#NULL!	#NULL!	#NULL!	3	1	3	1	0	1	3	4	1	4	3	2	2	2	2	2	2	2	1	1	1	1	1	6.3	11.3	8.34	170	73	#NULL!	#NULL!	131	74	正常心电图	25.2595	4.13	140.7	110.8	24.5
1509111355	吴忠	青铜峡	1	1	#NULL!	#NULL!	#NULL!	#NULL!	#NULL!	#NULL!	#NULL!	3	1	1	2	0	#NULL!	3	1	1	2	5	2	2	2	4	4	4	4	3	3	3	4	4	#NULL!	#NULL!	5.94	168	68	#NULL!	#NULL!	124	63	正常心电图	24.093	2.63	137.3	112.9	15
1509111356	银川	兴庆	1	9	#NULL!	#NULL!	#NULL!	#NULL!	#NULL!	#NULL!	#NULL!	3	1	3	2	0	#NULL!	3	1	1	4	3	3	2	2	5	5	5	5	3	3	3	4	4	11.4	13	12.52	147	45	#NULL!	#NULL!	130	64	1.窦性心律；2.左心室高电压；3.ST-T异常	20.8247	3.03	143.7	109.6	26.9
1511061725	吴忠	青铜峡	1	3	#NULL!	#NULL!	#NULL!	#NULL!	#NULL!	#NULL!	#NULL!	2	1	3	2	0	5	3	4	2	4	6	2	2	2	4	4	4	4	3	3	3	2	3	9.2	10.7	12	176	98	#NULL!	#NULL!	162	63	正常心电图	31.6374	3.42	139.4	99.3	24.9
1511081342	银川	兴庆	2	3	#NULL!	#NULL!	#NULL!	20	#NULL!	#NULL!	3	2	3	3	3	0	#NULL!	#NULL!	1	1	4	5	#NULL!	1	2	4	4	4	4	2	2	2	1	2	7.2	12.3	13.84	168	71	#NULL!	#NULL!	126	82	正常心电图	25.1559	4.06	139.6	106.7	25.4
1511081351	银川	永宁	1	9	#NULL!	#NULL!	#NULL!	#NULL!	#NULL!	20	#NULL!	3	1	1	3	0	1	2	1	1	4	6	3	2	1	4	4	4	2	2	4	4	4	4	12.7	15.5	7.56	170	55	#NULL!	#NULL!	120	70	1.窦性心动过缓；2.房性早搏；3.左心室高电压	19.0311	2.88	141.8	106.7	30.7
1511241721	银川	兴庆	1	4	8	20	#NULL!	#NULL!	#NULL!	#NULL!	#NULL!	3	1	2	2	0	3	3	1	1	4	6	2	2	2	3	3	3	3	2	2	2	1	2	13.4	10	23.6	#NULL!	#NULL!	#NULL!	#NULL!	136	96	正常心电图	21.6	3.83	141.7	108.5	25.4
1512031375	银川	兴庆	1	2	#NULL!	#NULL!	#NULL!	#NULL!	#NULL!	#NULL!	#NULL!	2	3	1	3	1	5	3	1	1	1	3	#NULL!	2	2	5	5	5	5	3	3	3	3	3	14.8	19.1	18.31	188	135	#NULL!	#NULL!	148	82	正常心电图	38.196	3.88	137.7	103	24.8
1512101372	银川	金凤	2	4	#NULL!	#NULL!	2	#NULL!	2	10	#NULL!	3	1	1	3	0	5	3	1	1	1	4	#NULL!	2	2	5	5	5	5	3	3	3	2	2	11	#NULL!	15.56	170	70	#NULL!	#NULL!	114	81	正常心电图	24.2215	4.19	129.9	107.1	9.4
1512171377	固原	隆德	1	4	#NULL!	#NULL!	#NULL!	3	#NULL!	#NULL!	3	3	1	1	3	0	1	3	4	1	4	3	1	2	2	5	5	5	5	3	3	2	2	2	6.5	11.6	13.72	176	93	#NULL!	#NULL!	121	75	正常心电图	30.0232	#NULL!	#NULL!	#NULL!	#NULL!
1512241373	银川	金凤	1	4	#NULL!	#NULL!	#NULL!	20	#NULL!	#NULL!	4	3	1	1	3	0	1	3	1	1	1	10	1	1	2	3	3	3	3	1	1	1	1	2	14	14	11.11	162	62	#NULL!	#NULL!	129	88	正常心电图	23.6244	3.91	142	106.7	26.7
1605061538	银川	贺兰	1	1	#NULL!	#NULL!	#NULL!	#NULL!	#NULL!	#NULL!	#NULL!	3	1	1	3	0	#NULL!	#NULL!	3	2	3	2	2	2	2	4	4	4	3	1	1	2	2	2	13.6	18.7	#NULL!	158	62	#NULL!	#NULL!	140	80	正常心电图	24.8358	#NULL!	#NULL!	#NULL!	#NULL!
1605071531	银川	贺兰	2	1	#NULL!	#NULL!	#NULL!	#NULL!	#NULL!	#NULL!	#NULL!	3	1	1	3	0	#NULL!	#NULL!	1	1	2	3	1	1	2	4	4	4	3	2	1	3	3	4	8.9	13	18.9	175	81	#NULL!	#NULL!	120	80	正常心电图	26.449	#NULL!	#NULL!	#NULL!	#NULL!
1605201535	银川	贺兰	1	1	#NULL!	#NULL!	#NULL!	#NULL!	#NULL!	#NULL!	#NULL!	3	1	1	3	0	2	2	2	1	2	5	2	2	2	4	4	4	3	2	1	2	2	2	12.7	16.7	17.3	172	78	#NULL!	#NULL!	150	100	正常心电图	26.3656	3.96	143	101	23.8
1608151541	银川	贺兰	1	3	20	20	#NULL!	20	#NULL!	#NULL!	3	2	3	1	1	0	#NULL!	#NULL!	1	1	2	3	2	2	2	3	3	4	2	3	2	2	3	3	10.2	15.2	15	170	85	#NULL!	#NULL!	140	86	正常心电图	29.4118	4.34	139	99	27.6
1609081531	银川	贺兰	1	1	#NULL!	#NULL!	#NULL!	#NULL!	#NULL!	#NULL!	#NULL!	3	1	3	2	0	#NULL!	#NULL!	2	1	3	2	2	2	2	3	3	3	3	2	2	2	2	2	29.9	30	#NULL!	162	70	#NULL!	#NULL!	140	90	正常心电图	26.6728	3.9	137	96	#NULL!
2703121552	石嘴山	大武口	1	9	#NULL!	#NULL!	#NULL!	#NULL!	#NULL!	#NULL!	#NULL!	3	3	3	2	0	#NULL!	3	1	1	1	10	2	2	2	5	5	5	5	1	1	1	1	1	11.3	13.2	5.5	159	58	#NULL!	#NULL!	140	80	正常心电图	22.9421	3.6	141	103	30.8
2703151554	石嘴山	大武口	1	2	#NULL!	#NULL!	#NULL!	20	#NULL!	#NULL!	1	3	2	2	1	1	1	2	1	2	1	4	2	3	1	4	4	4	4	4	4	4	4	4	20.5	22	22.6	174	94	#NULL!	#NULL!	120	80	正常心电图	31.0477	4.2	137	100	26.8
2703181551	石嘴山	大武口	1	4	20	23	#NULL!	20	#NULL!	#NULL!	4	3	1	1	3	0	3	3	1	1	4	7	1	2	2	4	4	4	3	3	4	3	4	4	8.2	12	14.4	170	83	#NULL!	#NULL!	110	70	正常心电图	28.7197	4.1	138	104	25.5
2704011551	石嘴山	大武口	1	#NULL!	#NULL!	#NULL!	#NULL!	#NULL!	#NULL!	#NULL!	#NULL!	3	2	1	3	0	#NULL!	3	1	1	4	4	1	2	1	4	4	3	3	3	1	3	3	3	11.2	13.5	11	165	80	#NULL!	#NULL!	140	100	正常心电图	29.3848	4.3	137	101	25
2704021551	石嘴山	大武口	1	9	#NULL!	#NULL!	#NULL!	30	#NULL!	#NULL!	1	3	1	1	3	0	1	3	4	1	4	1	1	2	2	4	4	4	4	3	1	2	3	3	18.9	17.2	20.5	178	63	#NULL!	#NULL!	120	70	1.窦性心律；2.电轴左偏；3.1度房室传导阻滞	19.8839	4	140	101	31.2
2704201551	石嘴山	大武口	2	9	#NULL!	#NULL!	#NULL!	#NULL!	#NULL!	#NULL!	#NULL!	3	1	2	2	0	1	3	4	1	3	4	4	2	2	5	5	5	5	3	2	4	4	4	10.4	12.3	15.3	175	70	#NULL!	#NULL!	120	80	正常心电图	22.8571	4	142	104	25.3
2704281561	石嘴山	大武口	1	1	#NULL!	#NULL!	#NULL!	#NULL!	#NULL!	#NULL!	#NULL!	2	4	3	2	0	#NULL!	3	4	1	4	10	2	3	2	4	4	4	4	3	2	3	2	2	14.57	#NULL!	15.6	158	60	#NULL!	#NULL!	170	100	正常心电图	24.0346	3.98	143.1	101.7	28
2705201551	石嘴山	大武口	1	3	7	21	#NULL!	22	#NULL!	#NULL!	3	3	1	2	3	0	3	3	4	2	2	6	1	1	2	4	3	4	4	3	2	3	3	3	14	15	12.4	180	77	100	120	130	80	窦性心律	23.7654	3.66	139.7	99.7	25.6
2706011551	石嘴山	大武口	1	9	#NULL!	#NULL!	#NULL!	#NULL!	#NULL!	#NULL!	#NULL!	3	1	3	1	0	1	3	4	1	4	3	3	1	2	4	4	3	4	3	2	3	3	3	9.3	22.16	12.1	160	49	#NULL!	#NULL!	120	80	正常心电图	19.1406	3.91	137.3	99.2	33.3
2706011552	石嘴山	大武口	1	1	#NULL!	#NULL!	#NULL!	#NULL!	#NULL!	#NULL!	#NULL!	3	1	3	2	0	2	3	4	1	4	7	4	1	2	4	4	4	3	2	1	3	3	3	10.5	31	23.6	160	64	#NULL!	#NULL!	160	110	窦性心律	25	3.4	133	105	22.1
2707141553	石嘴山	大武口	1	9	#NULL!	#NULL!	#NULL!	#NULL!	#NULL!	#NULL!	#NULL!	3	1	3	3	0	#NULL!	3	4	1	4	3	3	1	2	5	4	4	5	4	3	3	4	3	6.2	16.2	#NULL!	165	65	#NULL!	#NULL!	116	70	正常心电图	23.8751	#NULL!	#NULL!	#NULL!	23.2
2707161551	石嘴山	大武口	1	9	#NULL!	#NULL!	#NULL!	#NULL!	#NULL!	#NULL!	#NULL!	3	1	3	2	0	1	3	2	1	1	2	#NULL!	2	2	5	4	4	4	3	4	3	3	3	7.6	7.6	9.3	154	52	#NULL!	#NULL!	108	67	正常心电图	21.9261	3.7	143	105	30.2
2707181562	石嘴山	平罗	2	1	#NULL!	#NULL!	#NULL!	#NULL!	#NULL!	#NULL!	#NULL!	3	1	1	3	0	#NULL!	#NULL!	4	1	1	4	2	2	2	5	5	5	5	4	4	4	4	4	13.7	12.2	19.8	155	#NULL!	#NULL!	#NULL!	160	88	窦性心律；ST压低	#NULL!	4	139	102	29.5
2708041552	石嘴山	大武口	2	9	#NULL!	#NULL!	#NULL!	#NULL!	10	12	#NULL!	3	1	1	2	0	#NULL!	3	4	1	4	1	2	2	2	5	5	5	5	4	4	4	4	4	12	22	34.1	168	61	#NULL!	#NULL!	130	90	窦性心律；V4-6 T波异常	21.6128	4.1	138	100	26.5
2708071552	石嘴山	大武口	1	2	15	18	#NULL!	24	#NULL!	#NULL!	4	3	1	1	1	0	2	3	2	1	3	2	1	3	1	4	4	4	4	4	4	4	4	4	14.3	17.18	10.6	156	40	#NULL!	#NULL!	130	70	窦性心律；心电轴轻度左偏	16.4366	4.5	139	103	31.4
2708131551	石嘴山	大武口	1	9	#NULL!	#NULL!	6	#NULL!	3	20	#NULL!	3	1	3	3	0	1	3	4	1	4	2	3	2	2	4	4	4	4	4	4	4	3	4	6.3	5.7	6.5	168	77	#NULL!	#NULL!	158	86	正常心电图	27.2817	4.8	144	113	20.6
3808061265	吴忠	利通	2	2	10	20	#NULL!	#NULL!	#NULL!	#NULL!	#NULL!	3	1	3	2	0	1	3	1	2	1	8	#NULL!	2	2	4	5	5	4	3	2	4	4	4	#NULL!	#NULL!	23.3	173	85	#NULL!	#NULL!	130	82		28.4005	4.27	136.5	102	25.9
3808061266	吴忠	利通	2	1	#NULL!	#NULL!	#NULL!	#NULL!	#NULL!	#NULL!	#NULL!	3	1	3	2	0	5	3	2	1	4	2	4	2	2	5	5	5	5	4	3	3	4	4	#NULL!	#NULL!	12.8	170	60	#NULL!	#NULL!	148	91		20.7612	4.25	133.4	94.9	21.9
3809021261	银川	灵武	1	9	#NULL!	#NULL!	#NULL!	#NULL!	#NULL!	#NULL!	#NULL!	3	1	1	2	0	#NULL!	3	4	1	1	8	2	2	2	4	4	4	4	2	1	3	3	3	24.9	#NULL!	#NULL!	160	84	#NULL!	#NULL!	149	60	窦性心动过速，ST-T异常	32.8125	#NULL!	#NULL!	#NULL!	#NULL!
3809021283	吴忠	利通	1	9	#NULL!	#NULL!	#NULL!	40	#NULL!	#NULL!	4	3	1	3	3	0	3	1	4	1	4	6	2	2	2	4	4	4	4	3	3	3	3	3	19.3	21.1	16.4	178	92	#NULL!	#NULL!	137	82	窦性心律；完全性右束支传导阻滞	29.0367	3.68	140.2	104.7	24
3809031288	吴忠	利通	2	2	#NULL!	#NULL!	#NULL!	20	#NULL!	#NULL!	5	3	1	3	3	0	#NULL!	3	1	3	1	3	1	2	2	5	5	5	5	3	3	3	3	3	#NULL!	18	#NULL!	172	85	#NULL!	#NULL!	124	85	窦性心律；T波改变	28.7317	#NULL!	#NULL!	#NULL!	#NULL!
3810251267	银川	灵武	2	9	#NULL!	#NULL!	#NULL!	#NULL!	#NULL!	#NULL!	#NULL!	3	1	1	1	0	#NULL!	#NULL!	1	1	4	3	#NULL!	2	2	5	5	5	5	3	1	3	3	3	14.2	17.2	20.5	168	70	#NULL!	#NULL!	163	81	正常心电图	24.8016	3.89	138.8	102.4	29.5
3810251283	吴忠	利通	2	1	#NULL!	#NULL!	#NULL!	#NULL!	#NULL!	#NULL!	#NULL!	3	1	3	2	0	#NULL!	3	1	1	1	1	1	1	2	5	5	5	5	4	4	4	4	4	#NULL!	17.2	#NULL!	150	57	#NULL!	#NULL!	116	81	正常心电图	25.3333	3.83	140.7	109.5	#NULL!
3811081281	吴忠	利通	1	3	#NULL!	#NULL!	#NULL!	20	#NULL!	#NULL!	4	3	1	3	2	0	5	2	1	1	1	1	#NULL!	1	2	5	5	5	5	4	4	4	4	4	10.4	19.91	#NULL!	162	74	90	#NULL!	147	93	窦性心律；电轴左偏	28.1969	4.42	142.5	107.9	27.7
3811081283	吴忠	利通	2	9	#NULL!	#NULL!	#NULL!	#NULL!	#NULL!	#NULL!	#NULL!	3	1	3	2	0	1	3	4	1	1	1	4	2	2	5	5	5	5	4	4	4	4	4	14	9.2	#NULL!	165	54	82	#NULL!	128	76	正常心电图	19.8347	#NULL!	#NULL!	#NULL!	#NULL!
3811081288	吴忠	利通	2	6	20	28	#NULL!	28	#NULL!	#NULL!	4	2	1	2	3	0	3	2	1	1	1	2	#NULL!	2	2	5	5	5	5	4	4	4	4	4	15	16.99	17.3	166	69	86	#NULL!	160	93	窦性心律，电轴左偏	25.0399	4.3	141.4	105.4	27.7
3811221263	吴忠	利通	1	2	20	24	#NULL!	#NULL!	#NULL!	#NULL!	#NULL!	3	1	1	3	0	4	3	1	1	4	3	#NULL!	2	2	5	5	5	4	3	1	2	3	2	10.1	11.5	21.9	175	77.3	106	#NULL!	119	62	窦性心律；电轴右偏；T波改变	25.2408	3.62	140.4	105.1	24.6
3811221264	吴忠	利通	1	1	#NULL!	#NULL!	#NULL!	#NULL!	#NULL!	#NULL!	#NULL!	3	1	3	1	0	4	3	1	1	1	2	#NULL!	2	2	5	4	5	4	3	1	3	3	3	21.7	18.4	15.9	175	75	89	#NULL!	116	82	窦性心律；ST-T改变	24.4898	3.77	138.5	103.3	25.9
3811221285	吴忠	利通	2	3	#NULL!	#NULL!	#NULL!	#NULL!	#NULL!	#NULL!	#NULL!	3	1	3	2	0	#NULL!	3	4	3	1	1	1	3	2	5	5	5	5	4	4	4	4	4	18.7	13.9	#NULL!	173	77	90	#NULL!	115	81	正常心电图	25.7276	4.4	135.6	99.7	#NULL!
3811221287	吴忠	利通	2	1	#NULL!	#NULL!	#NULL!	#NULL!	#NULL!	#NULL!	#NULL!	3	1	3	1	0	5	3	4	1	1	1	#NULL!	2	2	5	5	5	5	4	4	4	4	4	14.4	22.7	19.7	153	60	93	#NULL!	113	79	窦性心律；电轴左偏	25.6312	3.84	138.9	102.8	#NULL!
4404091401	中卫	沙坡头	1	4	#NULL!	#NULL!	#NULL!	20	#NULL!	#NULL!	5	3	1	1	3	0	3	3	1	1	1	8	2	2	2	4	4	4	4	2	2	3	4	3	11	#NULL!	17.11	178	80	98	#NULL!	140	90	正常心电图	25.2493	#NULL!	#NULL!	#NULL!	#NULL!
4405251391	中卫	沙坡头	1	1	#NULL!	#NULL!	#NULL!	#NULL!	#NULL!	#NULL!	#NULL!	3	2	3	2	0	#NULL!	3	4	1	1	4	2	3	2	4	4	4	3	2	1	3	3	2	16.2	20.3	17.2	160	60	#NULL!	#NULL!	143	77	正常心电图	23.4375	3.94	137.9	100.9	23.1
4405301391	中卫	沙坡头	1	9	#NULL!	#NULL!	#NULL!	#NULL!	#NULL!	#NULL!	#NULL!	3	1	3	2	0	5	2	4	1	1	#NULL!	2	3	2	3	3	3	3	2	1	1	2	1	#NULL!	18.1	10.1	178	70	#NULL!	#NULL!	120	70	正常心电图	22.0932	#NULL!	#NULL!	#NULL!	#NULL!
4406011391	中卫	沙坡头	1	9	#NULL!	#NULL!	#NULL!	#NULL!	#NULL!	#NULL!	#NULL!	3	1	3	2	0	1	3	4	1	2	4	2	2	2	3	3	3	3	1	1	2	2	2	7.8	10.5	11.1	180	72	#NULL!	#NULL!	170	100	正常心电图	22.2222	3.72	136.7	102.9	#NULL!
4406291381	中卫	沙坡头	1	1	#NULL!	#NULL!	#NULL!	#NULL!	#NULL!	#NULL!	#NULL!	3	1	1	2	0	#NULL!	3	4	1	1	8	2	2	2	3	3	2	3	3	2	3	2	2	9.2	#NULL!	26.7	#NULL!	#NULL!	#NULL!	#NULL!	#NULL!	#NULL!		#NULL!	3.78	137.8	100.1	24.6
4410161404	中卫	沙坡头	1	9	#NULL!	#NULL!	#NULL!	#NULL!	#NULL!	#NULL!	#NULL!	2	2	2	3	0	#NULL!	#NULL!	2	1	4	4	#NULL!	2	2	5	5	5	5	4	4	4	4	4	#NULL!	#NULL!	31.7	173	63	#NULL!	#NULL!	130	80	正常心电图	21.0498	3.82	140.7	103.6	#NULL!
4412271402	中卫	沙坡头	1	1	#NULL!	#NULL!	#NULL!	10	#NULL!	#NULL!	3	3	3	2	1	0	3	3	1	1	2	#NULL!	2	2	2	4	4	4	4	3	3	3	4	3	10.82	14.2	12.6	175	78	#NULL!	#NULL!	130	80	正常心电图	25.4694	#NULL!	#NULL!	#NULL!	#NULL!
4907301421	中卫	海原	2	1	#NULL!	#NULL!	#NULL!	#NULL!	#NULL!	#NULL!	#NULL!	4	3	1	3	0	#NULL!	#NULL!	4	1	2	8	2	2	2	3	3	3	3	2	2	2	2	2	8.5	10.5	8.2	156	60	#NULL!	#NULL!	120	70	正常心电图	24.6548	4.55	136.2	99.9	28.2
4909051412	中卫	海原	1	1	#NULL!	#NULL!	#NULL!	#NULL!	#NULL!	#NULL!	#NULL!	3	3	1	3	0	#NULL!	#NULL!	4	1	3	5	2	2	2	4	4	4	4	3	3	3	3	3	16.3	25.3	7.9	170	85	#NULL!	#NULL!	130	80	正常心电图	29.4118	4.23	137.6	99.9	30.5
4909211416	中卫	海原	2	1	#NULL!	#NULL!	#NULL!	#NULL!	#NULL!	#NULL!	#NULL!	3	2	1	3	0	#NULL!	#NULL!	4	1	1	6	3	2	3	3	3	3	2	2	2	2	2	0	7.7	12.2	5.9	160	65	#NULL!	#NULL!	130	80	正常心电图	25.3906	4.47	138.7	102.1	29.1
4909211417	中卫	海原	1	1	#NULL!	#NULL!	#NULL!	#NULL!	#NULL!	#NULL!	#NULL!	3	2	1	3	0	#NULL!	#NULL!	4	1	1	7	2	2	2	4	4	3	4	2	2	2	2	2	5.4	8.9	46.5	170	70	#NULL!	#NULL!	110	70	正常心电图	24.2215	3.44	140.1	103.2	31.1
4909261421	中卫	海原	1	4	#NULL!	#NULL!	#NULL!	10	#NULL!	#NULL!	5	4	1	2	3	0	3	2	1	1	2	3	2	2	2	4	4	4	3	3	2	3	3	3	7.9	10.3	19.5	170	68	#NULL!	#NULL!	140	90	正常心电图	23.5294	4.37	139	104.9	26.2
4910201421	中卫	海原	1	4	#NULL!	#NULL!	#NULL!	#NULL!	#NULL!	#NULL!	#NULL!	4	1	1	3	0	#NULL!	3	4	1	1	4	3	2	2	3	4	4	3	3	3	3	2	3	16.2	12.4	17.8	160	70	#NULL!	#NULL!	130	80	窦性心律	27.3437	4.37	134.8	103	26.7
4911011423	中卫	海原	2	1	#NULL!	#NULL!	#NULL!	#NULL!	#NULL!	#NULL!	#NULL!	4	1	1	3	0	#NULL!	3	4	1	2	4	2	2	2	4	4	3	3	3	3	2	3	2	10.5	12.4	13.7	156	60	#NULL!	#NULL!	130	90	正常心电图	24.6548	4.1	139.5	101	31.4
5301071482	固原	原州	2	4	#NULL!	#NULL!	#NULL!	#NULL!	#NULL!	#NULL!	4	3	2	1	3	0	1	3	4	2	#NULL!	5	#NULL!	5	2	4	4	4	4	4	4	4	4	4	7.6	10.2	20.1	170	65	#NULL!	#NULL!	126	78	窦性心动过缓并并不齐	22.4913	4.68	143.4	108.5	#NULL!
5303051511	固原	原州	1	4	10	20	#NULL!	30	#NULL!	#NULL!	4	3	1	1	3	0	1	3	1	2	4	4	2	2	2	4	4	4	4	2	2	2	2	2	18.4	14.5	20.7	165	61	80	90	167	81	正常心电图	22.4059	4.06	137.1	104.2	#NULL!
5303231511	中卫	海原	1	1	#NULL!	#NULL!	#NULL!	#NULL!	#NULL!	#NULL!	#NULL!	2	1	3	2	0	1	3	4	1	1	8	2	2	2	5	5	5	5	3	3	3	3	3	#NULL!	16	14.1	158	59	#NULL!	#NULL!	130	80	正常心电图	23.634	3.51	137.4	101.5	#NULL!
5303311491	固原	原州	2	1	#NULL!	#NULL!	#NULL!	#NULL!	#NULL!	#NULL!	#NULL!	3	2	1	2	0	5	2	4	2	2	2	1	3	1	4	4	4	4	3	3	3	3	3	11	9	19.1	165	68	#NULL!	#NULL!	120	80	正常心电图	24.977	4.24	139	105.8	#NULL!
5304041491	固原	原州	2	1	#NULL!	#NULL!	#NULL!	#NULL!	#NULL!	#NULL!	#NULL!	3	3	1	2	0	5	1	2	2	2	4	2	2	1	4	4	4	4	3	3	3	3	3	8.13	6.2	9.5	165	79	#NULL!	#NULL!	160	80	正常心电图	29.0174	4.3	140.3	104	#NULL!
5304071511	固原	彭阳	2	1	#NULL!	#NULL!	#NULL!	#NULL!	#NULL!	#NULL!	#NULL!	3	1	1	2	0	#NULL!	#NULL!	4	1	1	#NULL!	2	3	2	4	4	4	2	3	2	2	2	2	4.27	12.2	21.8	162	65	80	90	132	68	正常心电图	24.7676	4.1	137.3	104.6	#NULL!
5305281521	固原	彭阳	2	1	#NULL!	#NULL!	#NULL!	#NULL!	#NULL!	#NULL!	#NULL!	3	2	1	3	0	2	2	2	2	2	6	3	2	2	4	4	3	3	4	4	3	3	4	14.6	9.6	44	165	55	80	84	130	57	正常心电图	20.202	4.38	137.8	100	#NULL!
5308071511	固原	原州	1	6	#NULL!	#NULL!	#NULL!	#NULL!	#NULL!	#NULL!	#NULL!	3	3	2	3	1	2	3	1	1	2	8	#NULL!	2	2	5	4	5	3	2	2	4	4	4	7.1	10.1	18.3	165	69	#NULL!	#NULL!	124	68	正常心电图	25.3444	3.96	143	106.2	#NULL!
5309041511	固原	原州	2	9	#NULL!	#NULL!	#NULL!	#NULL!	#NULL!	#NULL!	#NULL!	4	1	1	3	0	#NULL!	#NULL!	4	1	1	3	2	4	2	4	4	3	2	3	2	2	2	2	12	16	18.3	160	65	80	100	176	80	窦性心律；电轴左偏	25.3906	3.72	140.3	103.8	#NULL!
1001201232	银川	兴庆	1	1	#NULL!	#NULL!	#NULL!	#NULL!	#NULL!	#NULL!	#NULL!	3	1	1	2	0	#NULL!	3	4	1	4	3	#NULL!	2	2	2	2	2	2	1	1	2	2	2	6.6	6.5	#NULL!	148	65	98	110	166	72	1.窦性心律不齐；2.左室肥大；3.异常左偏电轴	29.6749	3.72	142	99	22.5
1007141231	银川	兴庆	1	6	20	26	#NULL!	20	#NULL!	#NULL!	3	3	1	2	3	0	1	3	1	1	3	6	2	2	2	3	3	3	3	1	1	1	1	2	18.9	24.8	18.4	180	65	90	95	90	70	窦性心律；电轴不偏；无明显ST-T改变	20.0617	4.39	138	101	19.6
1007201222	银川	兴庆	2	4	#NULL!	#NULL!	#NULL!	#NULL!	#NULL!	#NULL!	#NULL!	3	1	2	3	0	1	3	1	1	4	7	2	2	2	3	4	3	3	3	1	2	2	2	10.1	15.2	21.7	#NULL!	#NULL!	#NULL!	#NULL!	126	80	正常心电图	#NULL!	4.38	141	100	22.6
1007261221	银川	金凤	1	5	10	#NULL!	20	#NULL!	#NULL!	#NULL!	#NULL!	3	1	1	3	0	1	2	1	1	4	4	1	2	2	3	3	3	3	2	1	2	1	2	12	13.5	17.3	#NULL!	#NULL!	#NULL!	#NULL!	#NULL!	#NULL!	正常心电图	#NULL!	4.59	139	95	28.9
1008071231	银川	兴庆	1	4	10	23	#NULL!	30	#NULL!	#NULL!	3	3	2	2	3	0	2	3	1	1	3	6	2	2	2	3	3	3	3	1	1	2	1	2	7.8	7.9	18.6	169	52.5	86	91	107	70	1.窦性心律；2.无明显ST-T改变	18.3817	4.85	142	100	26.8
1008191661	银川	兴庆	2	3	#NULL!	#NULL!	#NULL!	#NULL!	#NULL!	#NULL!	#NULL!	3	1	1	3	0	1	3	2	2	4	10	2	2	2	4	4	4	4	2	3	3	3	4	6.3	#NULL!	22.7	172	75	85	99	155	95	窦性心律；电轴不偏；无明显ST-T改变	25.3515	4.47	140	103	22.6
1008211232	中卫	海原	2	5	#NULL!	#NULL!	#NULL!	#NULL!	#NULL!	#NULL!	#NULL!	3	1	1	2	0	#NULL!	#NULL!	1	1	4	5	2	2	2	3	3	3	3	1	1	1	1	2	8.5	11.4	20.4	162	68	79	83	126	90	正常心电图	25.9107	3.85	138	99	24
1010231291	银川	金凤	1	3	15	15	#NULL!	#NULL!	#NULL!	#NULL!	#NULL!	3	1	2	1	0	1	3	1	2	1	16	1	2	2	3	3	3	3	2	1	3	3	3	7.8	#NULL!	21.2	180	85	95	103	149	94	窦性心律；电轴不偏；未见明显ST-T改变	26.2346	4.72	140	100	28.6
1011131272	银川	金凤	1	9	#NULL!	#NULL!	#NULL!	#NULL!	#NULL!	#NULL!	#NULL!	3	1	3	2	0	#NULL!	3	4	1	4	5	2	2	2	3	3	3	3	2	2	2	2	2	8.5	11.4	15.5	150	50	82	90	164	111	窦性心律；电轴左偏；广泛T波倒置	22.2222	4.23	143	101	25.3
1011171221	银川	金凤	1	6	#NULL!	#NULL!	#NULL!	#NULL!	#NULL!	#NULL!	#NULL!	3	1	3	3	0	1	3	4	1	1	6	1	2	2	4	4	3	2	1	1	1	2	1	5.1	#NULL!	14.3	170	74	95	97	130	86	窦性心律；电轴不偏；T波低平	25.6055	4	143	103	25.4
1011261221	银川	金凤	1	4	#NULL!	#NULL!	#NULL!	33	#NULL!	#NULL!	1	3	1	2	3	0	1	3	1	1	4	6	#NULL!	3	2	3	3	3	2	2	1	1	1	1	12.8	#NULL!	9.5	173	68	101	103	113	69	窦性心律；电轴不偏；V2,V4,ST抬高	22.7204	3.5	144	101	23.7
1011291241	银川	贺兰	1	1	#NULL!	#NULL!	#NULL!	#NULL!	#NULL!	#NULL!	#NULL!	3	1	1	3	0	1	3	4	2	4	1	2	3	2	4	4	4	4	3	3	3	3	3	13.7	17	13.5	156	65	83	93	122	84	1.窦性心律；2.电轴不偏；3.无明显ST-T改变	26.7094	4.36	147	95	26.3
1012061231	银川	兴庆	1	6	10	22	#NULL!	20	#NULL!	#NULL!	5	3	2	2	3	0	#NULL!	3	1	1	1	8	2	2	2	3	3	3	3	1	1	1	1	2	17.9	16.7	14.1	173	80	102	109	148	102	正常心电图	26.7299	4.02	137	98	26.7
1012201255	银川	兴庆	2	5	40	26	#NULL!	#NULL!	#NULL!	#NULL!	#NULL!	3	1	2	1	0	1	3	1	2	2	5	1	2	2	3	3	3	3	2	2	2	2	2	19.1	#NULL!	12.9	178	90	100	106	121	84	1.窦性心律；2.电轴不偏；3.ST-T段未见异常	28.4055	4.38	136	96	27.9
1012301251	银川	兴庆	1	4	10	20	#NULL!	30	#NULL!	#NULL!	3	3	1	1	2	0	1	3	1	1	3	4	1	2	2	3	3	3	3	1	2	2	2	2	10.1	#NULL!	14.1	168	67	90	97	117	85	1.窦性心律；2.电轴不偏；3.无明显ST-T改变	23.7387	4.41	141	101	23.2
1103101501	银川	金凤	1	3	20	20	#NULL!	20	#NULL!	#NULL!	4	3	1	2	2	0	#NULL!	#NULL!	1	1	1	8	4	2	1	3	3	3	3	3	2	3	3	3	21.8	19.54	#NULL!	175	78	#NULL!	#NULL!	120	70	窦性心律，2，3导联ST段轻度抬高	25.4694	#NULL!	#NULL!	#NULL!	#NULL!
1107131641	银川	西夏	1	9	#NULL!	#NULL!	#NULL!	#NULL!	#NULL!	#NULL!	#NULL!	3	1	1	3	0	5	3	1	1	4	5	1	3	2	4	4	4	3	1	1	3	3	3	7.8	10.36	22.6	164	73	#NULL!	#NULL!	119	90	窦性心律	27.1416	4.2	137.5	104.4	25.3
1107131643	银川	金凤	1	4	10	20	#NULL!	#NULL!	5	30	#NULL!	3	1	3	2	0	3	3	1	1	4	8	1	2	2	3	3	3	3	1	1	3	3	3	8.3	8.7	15	173	70	#NULL!	#NULL!	139	103	正常心电图	23.3887	4	136.9	101.9	29.3
1108241571	银川	西夏	1	4	#NULL!	#NULL!	5	#NULL!	5	#NULL!	#NULL!	3	1	2	3	0	5	2	1	1	4	1	2	2	2	3	3	3	3	2	2	2	2	3	10	13.8	17	180	80	#NULL!	#NULL!	136	96	正常心电图	24.6914	3.8	137.4	95.8	27.2
1109011578	银川	贺兰	1	4	6	20	#NULL!	24	#NULL!	#NULL!	4	3	1	3	3	0	5	2	1	1	4	1	3	2	2	3	3	3	3	2	2	2	3	2	20.6	10.9	10.6	165	56	#NULL!	#NULL!	96	67	正常心电图	20.5693	3.5	140.6	101.9	31.1
1110211651	固原	西吉	1	1	#NULL!	#NULL!	#NULL!	#NULL!	#NULL!	#NULL!	#NULL!	3	1	1	2	0	#NULL!	3	4	1	4	3	2	2	2	3	3	3	2	1	1	2	2	2	9	13.3	44.9	155	60	#NULL!	#NULL!	129	92	正常心电图	24.974	4	140.2	101.3	27.9
1111151641	银川	金凤	2	6	#NULL!	#NULL!	#NULL!	#NULL!	#NULL!	#NULL!	#NULL!	3	1	3	3	0	#NULL!	3	1	1	4	3	1	2	2	3	3	3	3	1	1	1	2	2	8.1	14	18.5	170	76	#NULL!	#NULL!	160	108	正常心电图	26.2976	3.8	138.4	100.5	31.1
1111201573	银川	永宁	1	1	#NULL!	#NULL!	#NULL!	#NULL!	#NULL!	#NULL!	#NULL!	3	2	1	2	0	5	2	4	1	1	2	2	1	2	4	4	4	4	3	2	4	4	3	12.5	24.73	12.7	160	58	#NULL!	#NULL!	152	81	窦性心律；一度房室传导阻滞；左室高电压；ST段压低	22.6562	3.6	141.8	105.3	27.1
1111261655	银川	金凤	1	6	20	20	#NULL!	#NULL!	#NULL!	#NULL!	#NULL!	3	1	1	3	0	2	3	1	2	4	4	1	2	1	3	3	2	3	1	1	2	2	2	13.8	13	13.6	168	67	#NULL!	#NULL!	132	89	aVF导联轻度抬高	23.7387	3.6	138.3	105.2	24.6
1205161439	银川	灵武	1	1	#NULL!	#NULL!	#NULL!	#NULL!	#NULL!	#NULL!	#NULL!	2	3	1	3	0	5	2	4	2	1	3	#NULL!	2	2	4	3	2	3	3	2	1	3	2	12	22	19.34	160	64	80	86	124	79	心肌缺血	25	4.32	135.8	102.2	31.9
1208121432	银川	灵武	1	1	#NULL!	#NULL!	#NULL!	#NULL!	#NULL!	#NULL!	#NULL!	3	1	1	3	0	#NULL!	#NULL!	2	2	1	5	#NULL!	2	2	4	4	4	4	3	3	3	2	3	6	17	8	158	72	85	90	128	74	正常心电图	28.8415	3.94	139.4	104.2	25.6
1210221431	银川	灵武	2	1	#NULL!	#NULL!	#NULL!	#NULL!	#NULL!	#NULL!	#NULL!	3	2	1	1	0	5	2	2	2	2	4	#NULL!	2	2	5	5	4	3	4	4	3	3	3	16	17	20.3	173	74	#NULL!	#NULL!	130	95	正常心电图。	24.7252	3.55	141.1	105.3	28.3
1212131431	银川	灵武	1	2	#NULL!	#NULL!	#NULL!	#NULL!	#NULL!	#NULL!	#NULL!	3	1	2	1	0	5	3	1	2	1	2	#NULL!	2	2	3	4	3	3	2	3	4	2	3	13	15	14.1	173	68	80	90	132	88	正常心电图	22.7204	4.17	139	98.7	23.5
1212171441	银川	灵武	2	1	#NULL!	#NULL!	#NULL!	#NULL!	#NULL!	#NULL!	#NULL!	3	1	1	3	0	#NULL!	2	4	1	1	6	2	2	2	4	4	3	4	3	1	2	3	3	#NULL!	#NULL!	10.9	160	64	#NULL!	#NULL!	162	87	正常心电图	25	4.21	139	103.2	23.8
1212261431	银川	灵武	1	5	#NULL!	#NULL!	#NULL!	#NULL!	#NULL!	#NULL!	#NULL!	3	1	1	3	0	#NULL!	#NULL!	4	2	1	3	#NULL!	3	2	4	4	3	3	3	2	2	3	3	14.5	13	9.4	168	66	81	91	153	91	正常心电图	23.3844	4.45	140	100.7	23.6
1506121373	银川	金凤	1	4	#NULL!	#NULL!	#NULL!	#NULL!	#NULL!	#NULL!	#NULL!	3	1	1	3	0	1	3	1	1	4	8	2	2	2	3	3	3	3	1	1	3	3	3	7.7	10.9	11.6	158	54	#NULL!	#NULL!	110	67	正常心电图	21.6311	3.81	138.9	102.9	25.1
1506221352	银川	兴庆	1	4	20	27	#NULL!	30	#NULL!	#NULL!	4	2	3	2	1	0	3	2	1	1	3	5	3	1	2	5	5	5	5	1	1	1	1	1	8.2	8.9	14.71	173	72	#NULL!	#NULL!	119	84	正常心电图	24.0569	4.16	141.7	105.9	29.3
1507171375	银川	兴庆	2	3	#NULL!	#NULL!	#NULL!	26	#NULL!	#NULL!	5	3	1	1	2	0	2	3	1	1	1	8	2	2	2	4	4	4	4	3	3	3	2	3	18.9	19.3	13.01	171	62	#NULL!	#NULL!	95	73	1.窦性心律；2.完全性右束支传导阻滞	21.2031	4.2	139.2	104.9	24.2
1507211373	银川	兴庆	1	9	#NULL!	#NULL!	#NULL!	#NULL!	#NULL!	#NULL!	#NULL!	3	1	1	3	0	1	3	4	1	4	6	2	2	2	4	4	4	4	2	2	2	2	2	7.4	7.7	13.4	172	65	#NULL!	#NULL!	120	80	正常心电图	21.9713	4.21	142.5	110.1	28.3
1507241352	吴忠	盐池	1	1	#NULL!	#NULL!	#NULL!	#NULL!	#NULL!	#NULL!	#NULL!	3	1	3	2	0	2	3	3	1	4	4	1	2	2	4	4	4	4	3	3	3	3	3	15	19.1	45.76	168	60	#NULL!	#NULL!	112	78	正常心电图	21.2585	3.6	139.8	104	29.2
1507281371	银川	兴庆	1	1	10	23	#NULL!	#NULL!	#NULL!	#NULL!	#NULL!	3	1	1	3	0	1	3	4	1	4	6	#NULL!	2	2	3	3	3	3	2	2	2	1	2	12.8	16.5	10.81	166	72	#NULL!	#NULL!	141	77	正常心电图	26.1286	4.21	138.1	106.1	28.8
1507281374	银川	兴庆	1	9	#NULL!	#NULL!	#NULL!	#NULL!	#NULL!	#NULL!	#NULL!	3	1	1	3	0	#NULL!	3	4	1	1	8	3	2	2	4	4	4	4	2	2	1	1	2	20	17.9	9.37	170	70	#NULL!	#NULL!	117	72	窦性心律,T波异常	24.2215	3.74	140.2	102.9	29.4
1508041373	银川	兴庆	1	4	#NULL!	#NULL!	2	#NULL!	5	35	#NULL!	2	3	1	3	0	1	3	1	1	4	6	#NULL!	2	2	3	3	3	3	1	1	1	1	2	17.7	8.8	24.23	160	54	#NULL!	#NULL!	85	60	正常心电图	21.0937	3.83	141.3	106.8	26
1508041375	银川	西夏	1	9	#NULL!	#NULL!	#NULL!	44	#NULL!	#NULL!	5	3	1	2	2	0	#NULL!	3	4	1	1	6	2	2	2	3	3	3	3	2	2	2	2	2	6.9	13.9	14.3	174	89	#NULL!	#NULL!	143	80	窦性心律，顺钟向转位	29.3962	3.9	142.5	106.4	28.8
1508131354	银川	兴庆	1	9	20	17	#NULL!	#NULL!	5	40	#NULL!	4	1	1	1	0	1	3	1	1	4	4	1	1	2	4	4	4	4	2	2	2	2	2	5.6	9.4	9.07	170	70	#NULL!	#NULL!	139	70	正常心电图	24.2215	3.61	143.3	109.4	26.7
1508281376	银川	金凤	1	4	1	14	#NULL!	20	#NULL!	#NULL!	3	3	1	1	1	0	1	3	1	1	1	8	3	2	2	3	3	3	3	2	2	2	1	2	10.4	7.7	27.23	173	100	#NULL!	#NULL!	121	84	1.窦性心律；2.不完全性右束支传导阻滞	33.4124	3.75	140.8	105.8	27.6
1509011376	银川	兴庆	1	4	20	15	#NULL!	11	#NULL!	#NULL!	3	3	1	1	1	0	1	3	4	1	1	6	#NULL!	2	2	3	3	3	3	2	2	2	1	2	13.8	13.5	11.63	177	69	#NULL!	#NULL!	112	92	1.窦性心律；2.顺钟向转位	22.0243	4.27	139.1	104.1	29.5
1509081375	银川	金凤	1	9	#NULL!	#NULL!	#NULL!	#NULL!	#NULL!	#NULL!	#NULL!	3	1	3	2	0	1	3	4	1	3	7	#NULL!	2	2	4	4	4	4	2	2	2	1	2	11.5	14.8	20.96	164	61	#NULL!	#NULL!	133	84	1.窦性心律；2.左前分支阻滞	22.68	4.05	142.8	109.4	26.9
1509151373	银川	西夏	1	9	#NULL!	#NULL!	#NULL!	#NULL!	#NULL!	#NULL!	#NULL!	3	1	1	2	0	1	3	4	1	4	6	2	2	1	4	4	4	4	3	3	3	2	3	9.2	14.2	9.3	164	65	#NULL!	#NULL!	125	78	1.窦性心律；2.Q-T间期延长	24.1672	3.84	139.8	106.1	25.7
1509151377	固原	原州	1	4	10	20	#NULL!	28	#NULL!	#NULL!	4	3	1	1	1	0	3	3	1	1	1	7	2	2	2	3	3	3	3	2	2	2	1	2	#NULL!	10	13.18	165	69	#NULL!	#NULL!	128	88	正常心电图	25.3444	3.59	139.9	109.1	20.9
1509291377	银川	兴庆	2	3	10	23	#NULL!	#NULL!	1	26	#NULL!	3	1	1	3	1	1	1	4	1	3	6	#NULL!	2	2	3	3	3	3	3	2	2	2	1	#NULL!	#NULL!	45.1	#NULL!	#NULL!	#NULL!	#NULL!	109	86	窦性心动过速	18.37	4.32	137.3	95.9	22.5
1510241377	银川	兴庆	1	4	20	17	#NULL!	#NULL!	3	30	#NULL!	3	1	1	1	0	2	3	1	1	3	7	#NULL!	3	2	3	3	3	3	2	2	2	1	2	#NULL!	#NULL!	20.7	#NULL!	#NULL!	#NULL!	#NULL!	141	77	正常心电图	24.5	3.86	142.6	109.8	23.9
1511031352	吴忠	青铜峡	1	9	#NULL!	#NULL!	#NULL!	#NULL!	#NULL!	#NULL!	#NULL!	3	1	1	2	0	5	3	1	1	4	4	3	2	2	5	5	5	5	2	2	2	4	4	17.8	21.5	12.1	168	60	#NULL!	#NULL!	111	79	正常心电图	21.2585	4.31	140.8	105	28.1
1511131718	银川	兴庆	2	4	20	25	#NULL!	15	#NULL!	#NULL!	3	2	1	1	1	0	5	3	1	1	4	8	2	4	2	2	2	2	2	1	1	1	1	1	9.4	13.5	10.4	170	80	#NULL!	#NULL!	116	8	正常心电图	27.6817	3.96	142.7	110.1	25.6
1512111375	银川	金凤	2	6	#NULL!	#NULL!	#NULL!	#NULL!	#NULL!	#NULL!	#NULL!	3	1	1	2	0	1	3	1	1	3	7	2	1	2	5	5	5	5	3	2	3	1	2	10.2	11.5	22.41	165	64	#NULL!	#NULL!	131	84	正常心电图	23.5078	3.7	136.6	103	25.6
1605061532	银川	贺兰	1	9	#NULL!	#NULL!	#NULL!	20	#NULL!	#NULL!	5	3	1	1	3	0	#NULL!	#NULL!	3	2	4	2	2	2	2	4	3	3	2	1	1	2	3	3	14.9	16.7	17.8	172	72	#NULL!	#NULL!	130	80	正常心电图	24.3375	4.43	142.3	99.3	#NULL!
1605081532	银川	贺兰	1	9	#NULL!	#NULL!	#NULL!	#NULL!	#NULL!	#NULL!	#NULL!	3	1	1	3	0	2	3	1	1	1	4	2	2	2	5	5	5	4	4	1	3	3	3	6.2	9.7	17.3	165	88	#NULL!	#NULL!	100	70	正常心电图	32.3232	3.29	140.1	105.5	21.2
1605201533	银川	贺兰	1	#NULL!	#NULL!	#NULL!	#NULL!	#NULL!	#NULL!	#NULL!	#NULL!	3	1	1	3	0	2	2	3	1	2	3	2	2	1	3	4	3	4	2	2	2	2	2	19.2	25.6	26.4	158	72	#NULL!	#NULL!	100	70	正常心电图	28.8415	4.62	140	100	23.4
1605231531	银川	贺兰	1	1	#NULL!	#NULL!	1	#NULL!	1	20	#NULL!	3	1	1	2	0	#NULL!	3	2	1	1	6	2	2	1	4	4	4	3	2	2	2	2	2	10.6	15.3	15.9	175	78	#NULL!	#NULL!	120	60	窦性心律；1度房室传导阻滞；T波倒置或低平	25.4694	3.93	141	101	22.9
1606161532	银川	贺兰	1	1	#NULL!	#NULL!	#NULL!	#NULL!	#NULL!	#NULL!	#NULL!	3	1	1	2	0	#NULL!	#NULL!	3	1	3	4	2	2	2	3	3	3	2	3	3	3	2	2	8.4	13.6	14.1	158	64	#NULL!	#NULL!	120	80	窦性心律，T波倒置	25.6369	3.84	143	102	22.7
1608231542	银川	贺兰	1	1	#NULL!	#NULL!	#NULL!	30	#NULL!	#NULL!	3	2	4	3	1	0	2	3	3	1	1	3	#NULL!	2	2	4	4	3	2	2	2	3	2	3	12.8	18	22.5	165	77	#NULL!	#NULL!	130	76	正常心电图	28.2828	3.32	140	97	25.2
1609071532	银川	贺兰	1	1	#NULL!	#NULL!	#NULL!	#NULL!	#NULL!	#NULL!	#NULL!	3	1	1	3	0	#NULL!	#NULL!	4	1	4	3	2	2	2	3	3	3	3	3	2	2	2	2	15.17	18.4	13.8	160	65	#NULL!	#NULL!	120	80	正常心电图	25.3906	4.8	138.4	97.7	21.6
2703181552	石嘴山	大武口	1	9	20	15	#NULL!	30	#NULL!	#NULL!	4	3	2	1	2	0	2	3	1	1	4	5	1	2	1	4	4	4	4	4	3	3	4	3	9.4	13.3	20.7	166	63	#NULL!	#NULL!	120	70	正常心电图	22.8625	4.1	137	104	26.4
2706021562	石嘴山	大武口	1	2	20	30	#NULL!	#NULL!	#NULL!	#NULL!	#NULL!	3	1	1	3	0	#NULL!	3	1	2	2	4	3	2	2	4	4	4	4	3	2	2	2	3	16.3	20.9	14.1	176	75	#NULL!	#NULL!	110	80		24.2123	4.5	138	103	26.5
2706041551	石嘴山	大武口	1	3	#NULL!	#NULL!	10	#NULL!	#NULL!	#NULL!	#NULL!	3	1	2	3	1	2	3	1	1	4	1	1	2	2	4	4	4	4	2	2	3	3	3	8.3	18.6	21.6	170	75	#NULL!	#NULL!	140	90	正常心电图	25.9516	3.67	142	103.4	30.9
2708171554	石嘴山	大武口	2	9	#NULL!	#NULL!	#NULL!	#NULL!	#NULL!	#NULL!	#NULL!	3	1	1	3	0	1	2	4	1	4	2	2	2	2	4	4	4	5	3	3	4	4	4	10	15	33.5	180	90	#NULL!	#NULL!	130	80	室性早搏，部分起搏器心电图。	27.7778	3.5	142	108	27.4
3808131266	吴忠	利通	2	1	#NULL!	#NULL!	#NULL!	#NULL!	#NULL!	#NULL!	#NULL!	2	1	1	2	0	#NULL!	#NULL!	4	1	4	3	2	3	1	5	5	5	5	4	3	2	4	4	16.9	#NULL!	16.2	#NULL!	#NULL!	#NULL!	#NULL!	#NULL!	#NULL!		#NULL!	4.13	134.6	102.2	22.8
3809021288	吴忠	利通	1	1	12	20	#NULL!	#NULL!	#NULL!	#NULL!	#NULL!	3	1	2	1	0	2	3	4	3	1	4	1	2	2	5	4	4	4	4	4	4	4	4	30.2	18.9	#NULL!	172	80	#NULL!	#NULL!	130	80	窦性心律；ST-T改变	27.0416	3.74	134.5	99.4	#NULL!
3809201285	吴忠	利通	1	1	#NULL!	#NULL!	#NULL!	#NULL!	#NULL!	#NULL!	#NULL!	3	1	3	2	0	5	3	3	3	1	1	3	2	2	5	5	5	5	4	4	4	4	4	28	18.9	#NULL!	169	92	#NULL!	#NULL!	123	85	窦性心律；T波改变	32.2118	#NULL!	#NULL!	#NULL!	#NULL!
3810181264	吴忠	利通	2	9	#NULL!	#NULL!	#NULL!	#NULL!	#NULL!	#NULL!	#NULL!	3	1	3	2	0	3	3	4	1	4	6	1	2	2	5	5	5	5	3	2	3	4	3	7.8	8.5	13	160	55	#NULL!	#NULL!	192	98	正常心电图	21.4844	2.79	144.8	105.5	32
3811081262	吴忠	利通	2	1	#NULL!	#NULL!	#NULL!	#NULL!	#NULL!	#NULL!	#NULL!	3	1	1	2	0	1	2	1	1	4	4	1	2	2	5	5	5	5	3	1	3	4	4	10.8	19.9	7.5	154	52	#NULL!	#NULL!	127	86	窦性心律；电轴左偏	21.9261	3.77	140.3	106.1	#NULL!
3811081287	吴忠	利通	1	9	20	33	#NULL!	#NULL!	#NULL!	#NULL!	#NULL!	3	1	3	3	0	#NULL!	3	4	1	4	2	#NULL!	2	2	5	5	5	5	4	4	4	4	4	5.9	15.3	23.4	168	75	93	#NULL!	124	75	正常心电图	26.5731	4.4	138.4	105.1	23.6
3811221281	吴忠	利通	1	1	#NULL!	#NULL!	#NULL!	#NULL!	#NULL!	#NULL!	#NULL!	3	1	3	2	0	3	3	4	1	1	1	2	2	2	5	5	5	5	4	4	4	4	4	24.8	16.5	13.7	164	62	90	#NULL!	113	68		23.0518	4.13	140.2	105.8	26.2
4401011401	中卫	沙坡头	1	1	#NULL!	#NULL!	20	#NULL!	#NULL!	#NULL!	#NULL!	3	1	1	2	0	3	3	2	1	4	#NULL!	2	2	2	3	3	3	3	3	2	3	3	3	24.4	28	12.93	#NULL!	#NULL!	#NULL!	#NULL!	140	90		#NULL!	#NULL!	#NULL!	#NULL!	#NULL!
4403061401	中卫	沙坡头	1	1	#NULL!	#NULL!	#NULL!	30	#NULL!	#NULL!	4	3	1	1	3	1	2	3	3	1	2	5	1	2	2	4	4	4	4	1	1	1	1	2	20	16.8	#NULL!	172	65	81	#NULL!	110	60	正常心电图	21.9713	3.8	140.7	106	#NULL!
4403101392	中卫	沙坡头	1	1	#NULL!	#NULL!	#NULL!	#NULL!	#NULL!	#NULL!	#NULL!	3	2	1	2	0	5	3	2	2	1	5	1	3	2	3	3	3	3	2	2	2	2	2	12.1	8.9	14.9	158	60	#NULL!	#NULL!	100	60	正常心电图	24.0346	3.34	139.6	106.2	23.9
4404051401	中卫	沙坡头	1	1	10	30	3	30	#NULL!	#NULL!	4	3	1	2	3	0	5	3	2	1	2	#NULL!	2	2	2	4	4	4	4	1	1	2	2	2	13.2	11.1	14.3	178	80	#NULL!	#NULL!	130	70	正常心电图	25.2493	3.81	141.2	103.8	#NULL!
4405311401	中卫	沙坡头	1	6	20	#NULL!	#NULL!	20	#NULL!	#NULL!	3	3	1	2	3	0	#NULL!	3	1	1	1	#NULL!	2	2	2	4	4	4	4	3	2	3	4	3	11.1	18.09	12.6	178	70	88	#NULL!	123	90	正常心电图	22.0932	3.74	137.8	101	21.5
4406031401	中卫	沙坡头	1	1	10	#NULL!	#NULL!	30	#NULL!	#NULL!	4	3	2	1	3	0	#NULL!	3	2	2	3	#NULL!	#NULL!	2	2	4	4	4	4	2	3	2	3	2	10.2	9.3	12.47	178	90	110	#NULL!	138	87	正常心电图	28.4055	4.11	141.4	106.4	#NULL!
4410061402	中卫	沙坡头	1	1	#NULL!	#NULL!	#NULL!	#NULL!	#NULL!	#NULL!	#NULL!	3	2	1	3	0	#NULL!	3	3	1	4	4	2	2	2	3	3	3	3	2	2	3	2	3	14	9.6	9.3	160	55	#NULL!	#NULL!	138	79	正常心电图	21.4844	4.61	128.8	94	26.1
4410261402	中卫	沙坡头	1	9	#NULL!	#NULL!	#NULL!	#NULL!	#NULL!	#NULL!	#NULL!	3	1	1	3	0	#NULL!	#NULL!	2	1	4	3	3	2	2	4	4	4	4	3	1	2	2	2	9	#NULL!	#NULL!	168	65	#NULL!	#NULL!	161	97	正常心电图	23.03	3.72	137.9	100.8	25.8
4411041402	中卫	沙坡头	1	1	9	21	#NULL!	#NULL!	#NULL!	#NULL!	#NULL!	3	1	3	1	0	#NULL!	3	1	2	1	3	2	2	2	4	4	4	4	3	3	2	3	3	25.4	#NULL!	17.6	167	80	#NULL!	#NULL!	111	71	正常心电图	28.6851	4.22	139.7	103.4	29.1
4411181391	中卫	沙坡头	1	1	20	25	#NULL!	20	#NULL!	#NULL!	5	3	1	1	2	1	5	2	1	2	1	6	2	2	2	4	4	4	3	4	4	3	4	4	12.7	17.3	27.2	170	70	99	100	130	90	正常心电图	24.2215	3.77	142.9	106.6	26
4412251401	中卫	沙坡头	1	1	#NULL!	#NULL!	#NULL!	#NULL!	#NULL!	#NULL!	#NULL!	2	3	2	1	0	#NULL!	3	4	1	1	5	#NULL!	2	2	4	4	4	4	3	3	3	3	3	7.6	8.2	13.4	160	51.5	#NULL!	#NULL!	120	80		20.1172	4.01	146.2	109.9	#NULL!
4906171423	中卫	海原	1	1	#NULL!	#NULL!	#NULL!	#NULL!	#NULL!	#NULL!	#NULL!	4	2	1	3	0	#NULL!	#NULL!	4	1	1	1	2	3	2	4	4	4	4	3	3	3	3	3	11.2	12	13.7	160	70	#NULL!	#NULL!	120	70	正常心电图	27.3437	3.94	141.7	108.2	25.6
5302281481	固原	原州	1	1	#NULL!	#NULL!	#NULL!	#NULL!	#NULL!	#NULL!	#NULL!	3	2	2	3	0	3	2	2	1	4	2	2	2	2	4	4	4	4	3	3	3	3	3	24.6	#NULL!	15.64	156	80	#NULL!	#NULL!	180	104	窦性心动过速，ST段改变	32.8731	4.18	139	104	#NULL!
5303021491	固原	原州	1	1	#NULL!	#NULL!	#NULL!	#NULL!	#NULL!	#NULL!	#NULL!	3	2	1	1	0	5	2	3	2	3	2	2	3	1	4	4	4	4	3	3	3	3	3	15.33	14.6	37.6	158	56	#NULL!	#NULL!	124	84	正常心电图	22.4323	4.08	138.3	99.8	#NULL!
5305131521	固原	原州	2	1	20	20	#NULL!	#NULL!	#NULL!	#NULL!	#NULL!	3	1	1	3	0	1	2	4	1	2	3	3	2	1	3	3	3	4	3	3	2	3	3	14.3	#NULL!	14.8	173	72	#NULL!	#NULL!	115	75	正常心电图	24.0569	3.98	137	102.5	#NULL!
5309251521	固原	原州	1	1	#NULL!	#NULL!	2	#NULL!	#NULL!	#NULL!	#NULL!	3	2	3	3	0	2	2	2	1	2	8	3	2	2	3	3	3	4	3	3	4	3	3	8.5	#NULL!	21.5	180	80	#NULL!	#NULL!	151	105	正常心电图	24.6914	4.18	141.6	104.7	#NULL!
1007271251	银川	兴庆	1	6	10	16	#NULL!	#NULL!	#NULL!	#NULL!	#NULL!	3	1	1	3	0	3	2	1	1	2	4	2	2	2	3	3	3	3	2	2	2	2	2	8.6	#NULL!	9	175	78	95	102	150	91	1.窦性心律；2.电轴右偏；1度房室传导阻滞	25.4694	3.71	141	100	26.2
1007291231	银川	金凤	2	1	#NULL!	#NULL!	14	#NULL!	#NULL!	#NULL!	#NULL!	3	1	3	3	0	2	3	4	1	4	4	2	2	2	3	4	4	3	1	1	1	1	2	23.6	20.7	10.4	175	70	89	92	105	72	1.窦性心律；2.左后分支传导阻滞	22.8571	3.78	127	87	24
1008031661	银川	兴庆	2	9	#NULL!	#NULL!	20	#NULL!	#NULL!	#NULL!	#NULL!	3	1	3	2	0	#NULL!	#NULL!	1	1	4	#NULL!	2	1	2	4	4	4	4	3	3	3	3	3	33.2	9.83	21.8	171	86	108	112	164	93	1.窦性心律；2.完全性右束支传导阻滞	29.4108	4.46	133	94	22.1
1009031233	银川市	兴庆	1	4	15	24	#NULL!	30	#NULL!	#NULL!	3	3	1	3	3	0	1	3	1	1	4	5	1	1	2	4	4	4	3	2	2	2	2	2	13.7	10.2	8.8	169	76	92	97	136	88	窦性心律、电轴不偏、V2V3V4导联ST段略抬高	26.6097	4.12	141	106	21.9
1009251231	银川	金凤	1	5	8	27	#NULL!	15	#NULL!	#NULL!	1	3	2	2	1	0	2	3	1	1	1	4	#NULL!	2	2	3	3	3	3	1	1	1	1	1	9.1	8	18.9	170	82	98	100	122	93	1.窦性心律；2.心室肥大的可能性；3.边缘心电图	28.3737	4.62	141	103	21
1010081232	石嘴山	大武口	1	6	#NULL!	#NULL!	#NULL!	#NULL!	#NULL!	#NULL!	#NULL!	3	1	3	2	0	3	3	1	1	3	3	2	2	2	4	4	4	3	2	1	2	2	2	7.1	7.3	20	175	69	98	107	127	76	正常	22.5306	4.38	144	99	30
1010101211	银川	兴庆	1	9	#NULL!	#NULL!	#NULL!	#NULL!	#NULL!	#NULL!	#NULL!	3	1	1	3	0	1	3	4	1	1	10	2	3	2	4	4	4	4	2	2	2	2	2	10.4	#NULL!	6.2	#NULL!	#NULL!	#NULL!	#NULL!	140	78	正常心电图	#NULL!	4.64	141	103	22.5
1010181232	银川	兴庆	1	9	#NULL!	#NULL!	#NULL!	#NULL!	#NULL!	#NULL!	#NULL!	3	2	1	3	0	2	2	1	1	1	5	1	2	2	3	3	3	3	1	1	2	2	2	15.4	#NULL!	21.7	170	70	96	102	123	94	1.窦性心动过速2.无明显ST-T改变	24.2215	3.88	139	99	24.6
1010301231	银川	兴庆	2	9	20	40	3	#NULL!	#NULL!	#NULL!	#NULL!	3	1	3	2	0	1	2	1	1	1	4	2	2	2	3	3	3	3	2	1	2	1	2	13.1	#NULL!	11	175	80	93	100	155	80	正常心电图	26.1224	4.5	141	101	25.2
1011061232	银川	金凤	1	9	#NULL!	#NULL!	#NULL!	#NULL!	#NULL!	#NULL!	#NULL!	3	1	1	2	0	#NULL!	3	4	2	4	5	2	2	2	4	4	4	4	3	2	4	3	3	7.9	6.7	4.6	166	66	79	81	119	62	1.窦性心律 2.完全性右束支传导阻滞3.左前分支阻滞	23.9512	4.35	143	104	28.5
1011251222	石嘴山	大武口	1	2	#NULL!	#NULL!	#NULL!	#NULL!	#NULL!	#NULL!	#NULL!	3	1	3	3	0	#NULL!	#NULL!	4	1	1	4	2	3	2	2	2	2	2	1	1	1	2	1	15.1	#NULL!	28.1	158	68	93	98	158	88	窦性心律；电轴左偏；未见明显ST-T改变	27.2392	3.73	146	103	26
1011271221	银川	灵武	2	3	30	33	#NULL!	#NULL!	#NULL!	#NULL!	#NULL!	3	1	2	1	0	5	2	1	1	2	3	2	2	2	4	4	4	3	2	2	1	3	2	19	13.77	14.4	173	77	#NULL!	#NULL!	136	71	正常心电图	25.7276	4.4	141	99	23.9
1012071252	银川	兴庆	1	4	4	20	4	#NULL!	#NULL!	#NULL!	#NULL!	3	1	1	2	0	1	3	1	1	3	4	1	3	2	3	3	3	3	2	2	2	2	2	9.8	#NULL!	12.8	181	86	98	107	121	71	1.窦性心律；2.电轴不偏；3.T波低平	26.2507	4.54	139	101	23.8
1105181573	银川	贺兰	2	9	20	25	#NULL!	25	#NULL!	#NULL!	5	3	1	2	2	0	4	1	4	2	4	2	2	3	2	3	3	3	3	2	2	2	3	3	9.3	#NULL!	17	178	58	75	95	120	60	正常心电图	18.3058	4.1	138.1	107.9	32.3
1107151642	银川	西夏	2	9	#NULL!	#NULL!	#NULL!	#NULL!	#NULL!	#NULL!	#NULL!	3	1	3	2	0	1	3	1	1	3	4	2	2	2	4	4	4	4	3	1	4	4	4	17.6	13.3	7	162	74	#NULL!	#NULL!	141	73	正常心电图	28.1969	4.2	140	104.9	28.9
1108101641	银川	西夏	1	4	#NULL!	#NULL!	#NULL!	#NULL!	#NULL!	#NULL!	#NULL!	3	1	3	2	0	3	3	1	1	4	1	1	1	2	4	4	4	4	3	1	3	3	3	9.5	15	6.5	168	54	#NULL!	#NULL!	116	82	正常心电图	19.1327	3.7	141.7	106.9	32.8
1108151641	银川	西夏	1	9	#NULL!	#NULL!	1	#NULL!	#NULL!	#NULL!	#NULL!	3	1	1	3	0	1	3	1	1	3	4	2	2	2	4	4	3	4	2	2	1	3	2	9	15.5	8.4	168	70	#NULL!	#NULL!	142	85	正常心电图	24.8016	3.9	140.6	105.7	27
1108171642	银川	西夏	1	9	#NULL!	#NULL!	#NULL!	#NULL!	#NULL!	#NULL!	#NULL!	3	1	3	3	0	1	3	2	1	3	4	1	3	2	4	4	3	3	2	1	3	2	2	9.3	14.8	6.3	155	65	#NULL!	#NULL!	104	66	窦性心律；aVF导联异常Q波	27.0552	4	139.4	102.1	31.3
1109141573	银川	西夏	1	1	#NULL!	#NULL!	#NULL!	#NULL!	#NULL!	#NULL!	#NULL!	2	4	1	3	0	1	3	4	1	1	3	#NULL!	2	1	4	4	4	4	2	2	3	3	3	9.5	8.3	8.3	160	51	#NULL!	#NULL!	105	70	窦性心律；房性早搏	19.9219	3.3	141.8	107.2	28
1110131571	银川	永宁	1	2	#NULL!	#NULL!	#NULL!	30	#NULL!	#NULL!	4	3	3	1	3	0	3	2	1	2	1	2	2	2	1	4	4	4	3	3	2	3	3	3	17.6	10	26.9	162	76	#NULL!	#NULL!	143	83	窦性心律；aVF导联Q波；ST段改变	28.959	4.1	139	102.6	27.8
1110131652	固原	隆德	1	9	#NULL!	#NULL!	#NULL!	#NULL!	#NULL!	#NULL!	#NULL!	3	1	3	2	0	2	3	3	1	4	2	2	2	2	4	4	4	3	3	2	3	2	2	10.8	14.7	16.6	167	76	#NULL!	#NULL!	99	65	正常心电图	27.2509	3.8	138.8	99.7	27.5
1110191651	银川	兴庆	1	3	#NULL!	#NULL!	#NULL!	30	#NULL!	#NULL!	3	3	1	1	3	0	#NULL!	3	1	1	1	2	2	2	2	4	4	3	3	1	2	2	1	2	19.4	10.6	18.7	176	84	#NULL!	#NULL!	130	90	正常心电图	27.1178	4	139.3	102.9	27.9
1110241571	固原	西吉	1	6	#NULL!	#NULL!	#NULL!	5	#NULL!	#NULL!	5	3	3	2	3	0	3	2	1	1	1	4	2	2	2	4	4	4	3	2	2	2	2	2	19	19.6	15.2	170	100	#NULL!	#NULL!	160	107	窦性心动过速	34.6021	4.2	137.9	97.7	30.4
1110251642	银川	西夏	1	1	#NULL!	#NULL!	#NULL!	#NULL!	#NULL!	#NULL!	#NULL!	4	1	3	3	0	#NULL!	3	1	1	3	3	1	2	2	3	3	3	3	2	1	3	3	3	8.5	11.3	10.5	168	71	#NULL!	#NULL!	121	84	窦性心动过缓	25.1559	4	136.7	105.3	21.4
1110281571	银川	金凤	1	3	20	14	#NULL!	30	#NULL!	#NULL!	4	3	2	1	1	0	2	2	1	1	1	2	2	2	1	3	3	3	3	2	2	2	2	2	7.1	9.5	12.7	176	71	#NULL!	#NULL!	120	70	正常心电图	22.921	4	141.9	106.9	27.7
1111041571	银川	西夏	3	6	#NULL!	#NULL!	1	30	#NULL!	#NULL!	4	3	1	1	1	0	2	2	1	1	1	2	1	2	1	4	4	4	4	2	2	2	3	3	10.5	15.5	20.2	173	84	#NULL!	#NULL!	130	80	正常心电图	28.0664	4	138.2	102.2	29.8
1111041572	银川	西夏	1	9	20	20	#NULL!	40	#NULL!	#NULL!	1	3	2	2	1	0	2	2	1	1	1	3	2	2	1	4	4	3	3	3	3	3	2	2	16	14.8	28.4	171	73	#NULL!	#NULL!	130	90	窦性心律；肢导低电压	24.9649	4.1	137	93.7	26.7
1111141641	中卫	海原	1	1	#NULL!	#NULL!	#NULL!	#NULL!	#NULL!	#NULL!	#NULL!	3	1	3	3	0	#NULL!	3	4	1	4	5	1	1	2	4	4	4	4	1	1	1	2	2	9.9	15.2	12	160	75	#NULL!	#NULL!	160	90	aVF,V4-V6导联J点抬高	29.2969	4.1	138.9	95.8	31.1
1111161571	银川	贺兰	1	1	30	19	#NULL!	30	#NULL!	#NULL!	2	2	3	2	3	0	5	2	1	2	1	2	2	2	2	4	4	3	3	2	2	2	3	4	#NULL!	#NULL!	28.4	178	110	#NULL!	#NULL!	120	80	窦性心律；ST-T改变	34.7178	3.8	138.7	101.3	29.9
1201061431	银川	灵武	2	1	#NULL!	#NULL!	#NULL!	#NULL!	#NULL!	#NULL!	#NULL!	3	2	1	1	0	5	3	4	1	1	3	#NULL!	2	2	3	3	2	2	3	2	2	3	2	13	12.8	10.1	172	70	81	90	160	104	正常心电图	23.6614	3.34	137	98.9	23.5
1201081441	银川	灵武	2	1	10	20	#NULL!	#NULL!	20	#NULL!	3	3	1	1	3	0	1	2	2	2	1	8	2	2	2	4	4	5	4	3	1	3	3	4	13.3	#NULL!	12.7	168	75	#NULL!	#NULL!	130	85	正常心电图	26.5731	3.88	139	99.6	23.3
1208011441	银川	灵武	2	1	#NULL!	#NULL!	#NULL!	#NULL!	#NULL!	#NULL!	#NULL!	2	2	1	1	0	5	2	3	2	1	3	#NULL!	2	2	3	3	3	2	3	2	3	2	3	13	17	32	160	60	79	84	120	80	正常心电图	23.4375	3.74	139.2	104.3	22.3
1210111431	银川	灵武	2	1	#NULL!	#NULL!	#NULL!	#NULL!	#NULL!	#NULL!	#NULL!	3	2	3	2	0	4	2	4	1	1	6	#NULL!	3	2	5	5	5	5	4	4	3	3	3	18	16	9	168	65	#NULL!	#NULL!	130	96	正常心电图	23.03	4.34	137.5	99.1	22.9
1212201441	银川	灵武	2	1	#NULL!	#NULL!	#NULL!	#NULL!	#NULL!	#NULL!	#NULL!	3	2	1	3	0	1	3	4	2	2	6	2	2	2	5	5	5	5	4	4	4	4	4	6	#NULL!	7.9	168	74	#NULL!	#NULL!	130	85	正常心电图	26.2188	4.73	140	104.3	21
1501141342	银川	兴庆	2	#NULL!	#NULL!	#NULL!	#NULL!	#NULL!	#NULL!	#NULL!	#NULL!	3	1	3	2	0	5	3	2	1	1	3	#NULL!	3	1	1	1	1	1	1	1	1	2	2	29.7	#NULL!	11.6	192	80	#NULL!	#NULL!	119	75	窦性心动过速	21.7014	4.13	137.3	104.8	28.6
1506221351	银川	兴庆	1	9	#NULL!	#NULL!	#NULL!	#NULL!	#NULL!	#NULL!	#NULL!	3	1	2	3	0	3	3	1	1	3	8	#NULL!	2	2	5	5	5	5	1	1	4	4	4	7.5	9.9	17.87	165	55	#NULL!	#NULL!	117	73	窦性心动过缓	20.202	3.91	140.5	104.7	31.3
1507071373	银川	兴庆	1	1	10	16	#NULL!	30	#NULL!	#NULL!	5	3	1	1	3	0	5	3	4	1	4	6	2	2	2	4	4	4	4	2	2	2	2	2	6.4	17.1	14.01	175	79	#NULL!	#NULL!	120	79	窦性心律，下壁ST段抬高	25.7959	3.66	138.8	102.9	27.8
1507241354	银川	兴庆	1	4	20	16	#NULL!	#NULL!	#NULL!	#NULL!	#NULL!	3	1	1	3	0	5	3	1	1	4	6	3	2	1	5	5	5	5	4	4	4	4	4	6.2	8.3	10.98	175	80	#NULL!	#NULL!	120	90	正常心电图	26.1224	4.12	143.9	112.2	26
1508081353	银川	永宁	1	2	15	15	#NULL!	30	#NULL!	#NULL!	4	3	1	1	2	0	5	3	4	1	4	3	3	2	2	4	4	4	4	1	1	1	1	1	13.7	13.7	#NULL!	170	75	#NULL!	#NULL!	130	70	窦性心律，ST段异常	25.9516	#NULL!	#NULL!	#NULL!	#NULL!
1508251375	银川	兴庆	3	#NULL!	#NULL!	#NULL!	#NULL!	#NULL!	#NULL!	#NULL!	#NULL!	3	1	1	3	0	1	3	4	1	1	8	3	2	2	4	4	4	4	2	2	2	3	2	20.6	15.8	10.27	160	71	#NULL!	#NULL!	169	67	正常心电图	27.7344	4.2	142.3	110.6	25.4
1509151374	银川	兴庆	3	4	2	14	#NULL!	16	#NULL!	#NULL!	3	2	4	2	1	0	1	3	1	1	1	8	2	2	2	3	3	3	3	1	2	2	1	2	#NULL!	15.8	7.73	185	101	#NULL!	#NULL!	132	93	窦性心动过缓	29.5106	3.4	141	105.4	25.8
1509251378	吴忠	青铜峡	1	4	#NULL!	#NULL!	#NULL!	#NULL!	6	24	#NULL!	3	1	3	3	0	1	3	4	1	1	8	2	2	2	3	3	3	3	2	2	2	1	2	14.4	17.5	10.54	174	82	#NULL!	#NULL!	138	87	正常心电图	27.0842	3.78	144.8	113.9	26.9
1509291375	吴忠	同心	2	9	#NULL!	#NULL!	#NULL!	#NULL!	#NULL!	#NULL!	#NULL!	3	1	1	2	0	#NULL!	3	4	1	4	5	2	2	2	3	3	3	3	2	2	2	1	2	13.7	14.7	30.03	172	68	#NULL!	#NULL!	151	84	正常心电图	22.9854	4.34	143.5	108.3	30
1510241371	银川	兴庆	2	3	20	18	#NULL!	20	#NULL!	#NULL!	3	3	1	1	1	0	1	3	1	1	1	8	2	2	2	3	3	3	3	2	2	2	1	2	#NULL!	#NULL!	10	#NULL!	#NULL!	#NULL!	#NULL!	189	111		24.49	3.81	140.6	104.7	26.7
1510281354	吴忠	利通	2	1	4	#NULL!	#NULL!	#NULL!	#NULL!	#NULL!	#NULL!	2	2	2	3	1	#NULL!	3	1	1	1	9	#NULL!	4	2	1	1	1	1	3	3	3	1	1	10.5	10.3	12.7	169	82	#NULL!	#NULL!	128	85	正常心电图	28.7105	4.07	139.1	104.2	23.9
1510301372	吴忠	青铜峡	1	3	#NULL!	#NULL!	#NULL!	#NULL!	#NULL!	#NULL!	#NULL!	3	1	1	1	0	#NULL!	3	4	1	1	8	2	2	2	4	4	4	4	2	2	2	1	2	7.5	3.9	9.3	150	52	#NULL!	#NULL!	115	83	正常心电图	23.1111	4.1	135.4	103.2	26.3
1511061721	吴忠	青铜峡	1	3	20	17	#NULL!	#NULL!	5	20	#NULL!	3	1	2	1	0	2	3	1	1	1	7	#NULL!	2	2	3	3	3	3	2	2	2	1	2	18	17.9	12.2	178	104	#NULL!	#NULL!	136	89	正常心电图	32.8241	4	141.5	107.2	28.7
1511101725	银川	灵武	1	3	12	17	#NULL!	#NULL!	#NULL!	#NULL!	#NULL!	3	1	1	2	0	1	3	4	1	4	6	2	2	2	3	3	3	3	2	2	2	1	2	13.2	12.5	11.2	170	72	#NULL!	#NULL!	146	93	正常心电图	24.9135	4.19	138.8	104.3	28.4
1511131717	银川	西夏	1	9	#NULL!	#NULL!	#NULL!	#NULL!	#NULL!	#NULL!	#NULL!	2	2	1	2	0	5	3	4	1	1	6	#NULL!	3	1	4	4	4	4	3	3	3	4	3	15.4	10.7	9.5	150	50	#NULL!	#NULL!	133	81	窦性心律；心电轴左偏	22.2222	4.26	140.4	109.3	24.2
1511201371	银川	兴庆	2	2	#NULL!	#NULL!	#NULL!	#NULL!	#NULL!	#NULL!	#NULL!	3	1	1	1	1	1	3	1	2	4	4	1	2	2	5	5	5	5	4	4	4	3	3	14.2	12.4	19.28	170	80	#NULL!	#NULL!	124	71	1.窦性心动过缓；2.ST段异常	27.6817	3.49	141.4	104.1	29.4
1511261712	银川	永宁	1	9	#NULL!	#NULL!	#NULL!	40	#NULL!	#NULL!	5	3	1	1	2	0	#NULL!	3	1	1	4	6	3	2	2	3	3	3	3	1	1	1	1	1	#NULL!	#NULL!	18.8	#NULL!	#NULL!	#NULL!	#NULL!	146	86	窦性心律；心电轴左偏	24.56	4.52	139.5	111	22.2
1511261717	银川	西夏	1	3	#NULL!	#NULL!	#NULL!	30	#NULL!	#NULL!	3	3	1	2	1	0	5	3	1	1	4	8	2	4	2	3	3	3	3	1	1	1	1	1	6	#NULL!	#NULL!	#NULL!	#NULL!	#NULL!	#NULL!	160	87	窦性心律；肢导低电压	25.5	4.06	138.8	104.7	30.3
1512171375	银川	兴庆	1	9	#NULL!	#NULL!	#NULL!	#NULL!	#NULL!	#NULL!	#NULL!	3	1	1	3	0	#NULL!	3	4	1	4	5	1	2	2	5	5	5	5	2	2	2	2	2	8.7	14.1	16.45	157	50.5	#NULL!	#NULL!	170	75	正常心电图	20.4876	3.77	140.2	103	25.5
1512191354	银川	兴庆	1	4	#NULL!	#NULL!	#NULL!	#NULL!	#NULL!	#NULL!	#NULL!	3	1	3	3	0	2	3	1	1	4	8	#NULL!	2	2	5	5	5	3	1	1	2	1	1	9.3	10.9	9.59	170	74	#NULL!	#NULL!	107	80	正常心电图	25.6055	4.31	143.8	106.3	30
1605301542	银川	贺兰	2	4	#NULL!	#NULL!	#NULL!	30	#NULL!	#NULL!	3	3	1	1	3	0	1	3	1	1	3	1	1	3	2	3	3	4	3	3	2	3	2	2	15.5	#NULL!	39.8	173	78	#NULL!	#NULL!	120	90	正常心电图	26.0617	4.4	142	99	24.5
1608161543	银川	贺兰	1	1	#NULL!	#NULL!	#NULL!	#NULL!	#NULL!	#NULL!	#NULL!	3	1	1	3	0	1	3	3	2	4	3	#NULL!	2	2	4	4	4	3	3	3	4	3	3	13.2	25	17.7	162	61	#NULL!	#NULL!	122	74	正常心电图	23.2434	3.91	141	102	24.5
2701151553	石嘴山	大武口	2	2	#NULL!	#NULL!	#NULL!	#NULL!	#NULL!	#NULL!	#NULL!	2	1	3	2	0	#NULL!	#NULL!	1	2	1	4	#NULL!	2	2	4	4	4	4	2	1	2	1	2	11.5	#NULL!	9.5	171	72	#NULL!	#NULL!	120	80	正常心电图	24.623	3.75	137	105.4	21.4
2705141554	石嘴山	大武口	1	2	20	30	#NULL!	#NULL!	#NULL!	#NULL!	#NULL!	3	1	2	3	1	#NULL!	#NULL!	4	2	2	7	1	1	2	4	4	4	4	3	2	3	3	3	20.36	19.2	14.5	159	70	#NULL!	#NULL!	130	80	窦性心律，正常心电图	27.6888	3.3	137	99	29
2705141561	石嘴山大	大武口	1	5	#NULL!	#NULL!	#NULL!	#NULL!	#NULL!	#NULL!	#NULL!	3	1	1	3	0	1	3	2	2	4	8	#NULL!	2	2	4	4	4	4	3	2	3	2	3	7.8	8.1	#NULL!	159	70	#NULL!	#NULL!	104	69	正常心电图	27.6888	#NULL!	#NULL!	#NULL!	#NULL!
2705201555	石嘴山	大武口	1	6	#NULL!	#NULL!	#NULL!	#NULL!	#NULL!	#NULL!	#NULL!	3	1	2	2	1	#NULL!	3	2	2	2	5	1	1	2	4	4	4	4	3	2	3	3	3	12.2	11.1	11.4	175	68	#NULL!	#NULL!	130	80	窦性心律	22.2041	4.3	140	103	25.6
2706031551	石嘴山	大武口	1	3	#NULL!	#NULL!	#NULL!	#NULL!	#NULL!	#NULL!	#NULL!	3	2	1	3	0	#NULL!	#NULL!	1	1	2	5	1	3	2	4	4	3	3	3	3	2	3	3	9.2	12.3	#NULL!	172	85	#NULL!	#NULL!	145	98	正常心电图	28.7317	#NULL!	#NULL!	#NULL!	29.5
2706031552	石嘴山	大武口	1	9	#NULL!	#NULL!	#NULL!	#NULL!	#NULL!	#NULL!	#NULL!	3	1	1	3	0	2	2	4	1	4	3	2	2	2	4	4	4	4	3	2	2	2	3	8.5	12.1	25.3	160	73	#NULL!	#NULL!	150	90	正常心电图	28.5156	4	139	102	28.6
2707221551	银川	金凤	1	9	#NULL!	#NULL!	#NULL!	#NULL!	#NULL!	#NULL!	#NULL!	3	2	1	3	0	1	3	1	1	1	2	2	2	2	4	4	5	5	3	1	3	3	3	7.8	11.6	16.3	178	77	#NULL!	#NULL!	146	84	频发房性早搏	24.3025	#NULL!	#NULL!	#NULL!	#NULL!
3807061321	吴忠	利通	2	9	#NULL!	#NULL!	#NULL!	#NULL!	#NULL!	#NULL!	#NULL!	3	1	3	3	0	1	#NULL!	1	1	2	5	2	3	1	4	4	4	3	3	2	4	2	4	#NULL!	#NULL!	#NULL!	#NULL!	#NULL!	#NULL!	#NULL!	#NULL!	#NULL!		#NULL!	#NULL!	#NULL!	#NULL!	#NULL!
3808061261	吴忠	利通	2	1	#NULL!	#NULL!	#NULL!	#NULL!	#NULL!	#NULL!	#NULL!	3	1	3	2	1	1	2	2	1	4	3	2	1	2	4	4	4	4	4	4	4	4	4	#NULL!	19.8	9.9	167	80	#NULL!	#NULL!	143	84	窦性心律，电轴左偏	28.6851	4.39	137	104	22.8
3808061263	吴忠	青铜峡	2	4	20	20	#NULL!	#NULL!	#NULL!	#NULL!	#NULL!	3	1	2	1	0	4	2	1	1	1	6	2	1	2	4	4	4	4	3	2	3	3	3	#NULL!	#NULL!	21.8	172	69	#NULL!	#NULL!	103	77		23.3234	3.75	139	105.1	25.9
3808061285	吴忠	利通	2	9	#NULL!	#NULL!	#NULL!	#NULL!	#NULL!	#NULL!	#NULL!	3	1	1	2	0	2	3	4	1	4	3	2	1	2	5	5	5	5	3	3	3	4	4	#NULL!	#NULL!	9.6	158	60	#NULL!	#NULL!	120	78	窦性心律，逆钟向转位	24.0346	4.31	141.2	109.9	21.9
3808131263	吴忠	同心	2	9	#NULL!	#NULL!	#NULL!	#NULL!	#NULL!	#NULL!	#NULL!	3	1	1	2	0	1	3	1	1	4	6	2	1	2	5	5	5	5	3	1	3	2	2	#NULL!	#NULL!	7.9	165	65	#NULL!	#NULL!	138	85		23.8751	3.87	137.4	106.2	19.6
3808181267	吴忠	利通	2	9	#NULL!	#NULL!	#NULL!	#NULL!	#NULL!	#NULL!	#NULL!	3	1	3	2	0	3	3	2	1	4	3	1	2	2	5	5	5	5	4	2	3	4	4	#NULL!	30	12.5	158	70	#NULL!	#NULL!	144	90	电轴左偏	28.0404	4.54	136.8	102.6	27.1
3808201281	吴忠	利通	2	2	3	21	#NULL!	15	#NULL!	#NULL!	5	3	1	3	3	0	5	3	1	2	2	5	3	3	2	5	5	5	5	4	4	4	4	4	19.1	24.3	#NULL!	170	90	#NULL!	#NULL!	177	129	正常心电图	31.1419	4.3	139	104.5	#NULL!
3808201283	吴忠	利通	2	9	#NULL!	#NULL!	#NULL!	#NULL!	#NULL!	#NULL!	#NULL!	3	1	1	3	0	1	1	3	1	4	2	2	2	2	5	5	5	5	4	4	4	4	4	9.7	18.6	25.9	#NULL!	#NULL!	#NULL!	#NULL!	127	88	窦性心律，异常Q波，左室高电压	#NULL!	4.02	136.2	104.2	21.2
3808201286	吴忠	利通	2	1	#NULL!	#NULL!	#NULL!	#NULL!	#NULL!	#NULL!	#NULL!	3	1	2	3	0	3	3	1	1	3	4	2	2	2	5	5	5	5	4	4	4	4	4	9	17.5	19.9	168	67	#NULL!	#NULL!	160	93	窦性心动过缓，T波改变	23.7387	4.07	141	105.1	27.1
3809021265	吴忠	利通	2	3	#NULL!	#NULL!	#NULL!	#NULL!	#NULL!	#NULL!	#NULL!	3	1	3	2	0	#NULL!	3	1	2	4	1	1	2	2	5	5	5	5	4	2	4	4	4	20	20.8	24.3	160	85	#NULL!	#NULL!	122	83	窦性心律；Q波改变	33.2031	3.79	135.7	103.3	23.6
3809021269	吴忠	利通	1	9	#NULL!	#NULL!	#NULL!	#NULL!	#NULL!	#NULL!	#NULL!	3	1	3	3	0	1	3	1	1	4	4	2	2	2	5	5	5	5	3	1	3	4	4	10.8	15.5	9.4	148	54	#NULL!	#NULL!	135	84	窦性心律不齐，1度房室传导阻滞	24.653	3.95	141.7	108	26.4
3809021289	吴忠	利通	2	9	#NULL!	#NULL!	#NULL!	#NULL!	#NULL!	#NULL!	#NULL!	3	1	3	3	0	#NULL!	#NULL!	2	2	1	8	3	2	2	5	5	5	5	3	4	4	4	4	17.8	28	17.7	170	69	#NULL!	#NULL!	170	69	窦性心律；T波改变	23.8754	4.09	140.2	107	20.7
3809201266	吴忠	利通	2	9	#NULL!	#NULL!	#NULL!	#NULL!	#NULL!	#NULL!	#NULL!	3	1	3	3	0	#NULL!	#NULL!	1	1	4	5	2	2	2	5	5	5	5	3	1	3	2	3	14.7	17.4	12.9	156	71	#NULL!	#NULL!	145	94	正常心电图	29.1749	4.03	137.1	100.6	29.1
3809201284	吴忠	利通	1	1	6	20	#NULL!	#NULL!	#NULL!	#NULL!	#NULL!	3	1	3	2	0	5	3	1	2	1	1	2	2	2	5	5	5	5	4	4	4	4	4	9.9	13.1	#NULL!	171	72	#NULL!	#NULL!	125	80	正常心电图	24.623	3.73	137.8	107	#NULL!
3810181262	银川	贺兰	2	1	#NULL!	#NULL!	#NULL!	#NULL!	#NULL!	#NULL!	#NULL!	3	1	3	2	0	5	#NULL!	1	1	4	4	2	2	2	5	5	5	5	4	1	4	3	4	20.3	20.3	9.5	150	65	#NULL!	#NULL!	122	80	电轴左偏，左室低电压	28.8889	4.02	141.3	105.7	25.5
3810181281	吴忠	利通	1	3	#NULL!	#NULL!	#NULL!	#NULL!	#NULL!	#NULL!	#NULL!	3	1	3	2	0	5	3	1	1	3	2	2	1	2	5	5	5	5	4	4	4	4	4	8.9	17	38.6	181	88	#NULL!	#NULL!	136	92	T波改变	26.8612	4.5	139.4	101.8	28.4
3810251282	吴忠	利通	1	9	#NULL!	#NULL!	#NULL!	#NULL!	#NULL!	#NULL!	#NULL!	3	1	3	1	0	#NULL!	3	3	1	1	3	1	2	2	5	5	5	5	4	4	4	4	4	17.6	20.5	41.7	171	80	#NULL!	#NULL!	140	82	T波改变	27.3588	3.86	141	103.9	28.1
3810251285	吴忠	利通	2	3	#NULL!	#NULL!	#NULL!	25	#NULL!	#NULL!	4	2	1	3	2	0	1	2	1	1	1	1	2	2	2	5	5	5	5	4	4	4	4	4	16.3	#NULL!	#NULL!	172	70	#NULL!	#NULL!	102	65	正常心电图	23.6614	#NULL!	136.3	90.8	#NULL!
4404111403	中卫	沙坡头	1	1	#NULL!	#NULL!	10	#NULL!	10	#NULL!	#NULL!	3	1	2	3	0	#NULL!	3	2	1	4	#NULL!	2	2	2	3	3	3	3	2	2	2	2	2	8.9	11.2	#NULL!	175	81	88	#NULL!	140	80	完全性右束支传导阻滞	26.449	#NULL!	#NULL!	#NULL!	#NULL!
4404171401	中卫	沙坡头	1	1	#NULL!	#NULL!	#NULL!	#NULL!	#NULL!	#NULL!	#NULL!	3	1	1	3	0	#NULL!	3	3	1	4	#NULL!	2	2	2	4	4	4	4	2	2	3	2	3	16.3	#NULL!	9.9	163	52.5	#NULL!	#NULL!	130	90	正常心电图	19.7599	5.15	141.1	105.9	#NULL!
4404241401	中卫	沙坡头	1	1	#NULL!	#NULL!	#NULL!	#NULL!	#NULL!	#NULL!	#NULL!	3	1	1	3	0	#NULL!	3	4	1	4	#NULL!	2	2	2	4	4	4	4	2	2	3	2	3	19.8	22.1	20	155	60	#NULL!	#NULL!	130	80	正常心电图	24.974	4.29	137.1	98.8	22.4
4406021391	中卫	沙坡头	1	1	10	20	#NULL!	#NULL!	#NULL!	#NULL!	#NULL!	3	2	1	2	0	5	2	1	1	1	6	1	2	2	3	4	3	3	2	2	2	2	2	23.8	22.2	13.5	178	75	#NULL!	#NULL!	203	106	窦性心律，QRS-T夹角异常	23.6713	3.93	140.5	105.5	21.4
4406101391	中卫	沙坡头	1	1	#NULL!	#NULL!	#NULL!	#NULL!	#NULL!	#NULL!	#NULL!	3	2	3	2	0	5	3	4	1	1	8	1	3	2	4	4	3	2	2	2	3	2	2	14.7	15.1	20	160	50	#NULL!	#NULL!	120	80	正常心电图	19.5312	4.29	153.8	115.5	26.5
4407061392	中卫	沙坡头	1	3	3	20	#NULL!	#NULL!	#NULL!	#NULL!	#NULL!	3	1	2	3	0	2	3	1	2	3	5	2	3	2	3	4	4	3	2	2	3	2	3	13.7	#NULL!	#NULL!	180	101.2	120	115	120	80	窦性心动过速	31.2346	#NULL!	#NULL!	#NULL!	#NULL!
4407181391	中卫	沙坡头	1	3	#NULL!	#NULL!	#NULL!	#NULL!	5	#NULL!	#NULL!	3	1	1	3	0	3	2	2	2	3	7	1	2	2	4	4	4	2	2	1	2	2	2	24.4	20.2	16.9	170	60	#NULL!	#NULL!	135	85	正常心电图	20.7612	3.5	136.5	106.2	20
4408111391	中卫	沙坡头	1	1	#NULL!	#NULL!	#NULL!	13	#NULL!	#NULL!	4	3	1	1	2	0	1	2	2	2	2	6	1	3	2	4	4	4	4	4	3	3	3	3	24.5	#NULL!	18.9	165	50	#NULL!	#NULL!	107	72	右房增大可能	18.3655	3.62	137.8	107.7	21.8
4408121392	中卫	沙坡头	1	1	#NULL!	#NULL!	#NULL!	#NULL!	#NULL!	#NULL!	#NULL!	3	1	1	2	0	1	3	4	2	1	4	1	2	2	3	3	4	3	3	3	4	3	3	17.5	#NULL!	#NULL!	160	67	#NULL!	#NULL!	104	60	一度房室传导阻滞	26.1719	#NULL!	#NULL!	#NULL!	21.6
4408271401	中卫	沙坡头	1	1	#NULL!	#NULL!	#NULL!	#NULL!	#NULL!	#NULL!	#NULL!	3	2	1	3	0	#NULL!	3	3	1	3	4	2	2	2	4	4	4	4	2	1	2	2	3	12.3	#NULL!	9.4	160	55	#NULL!	#NULL!	#NULL!	#NULL!	正常心电图	21.4844	3.41	139.1	102	#NULL!
4410261401	中卫	沙坡头	1	9	#NULL!	#NULL!	#NULL!	#NULL!	#NULL!	#NULL!	#NULL!	3	1	1	2	0	#NULL!	#NULL!	4	1	4	4	#NULL!	2	2	4	4	4	4	3	2	3	3	3	10.29	#NULL!	6.7	165	65	#NULL!	#NULL!	140	80	正常心电图	23.8751	4.11	139.4	106.1	#NULL!
4410291401	中卫	沙坡头	1	9	8	30	#NULL!	#NULL!	#NULL!	#NULL!	#NULL!	3	1	1	2	0	5	3	2	1	4	5	2	2	2	4	4	4	4	3	3	3	2	3	#NULL!	#NULL!	12.4	167	75	#NULL!	#NULL!	143	81	陈旧性心梗	26.8923	3.95	142.7	106.7	24.3
4410291403	中卫	沙坡头	1	9	#NULL!	#NULL!	#NULL!	#NULL!	#NULL!	#NULL!	#NULL!	3	1	3	2	0	5	3	3	1	4	4	2	2	2	4	4	4	4	3	2	3	3	3	13.3	17.37	#NULL!	163	65	#NULL!	#NULL!	#NULL!	#NULL!		24.4646	3.94	140.7	103.3	#NULL!
4412091381	中卫	沙坡头	1	1	#NULL!	#NULL!	#NULL!	#NULL!	#NULL!	#NULL!	#NULL!	3	1	1	3	0	1	2	1	2	3	6	2	2	2	4	4	4	4	3	3	3	3	3	14.8	15	12.1	178	75	90	94	140	90	窦性心律	23.6713	3.56	142.7	106.4	24.8
4412291381	中卫	沙坡头	1	1	8	25	#NULL!	30	#NULL!	#NULL!	4	3	1	1	3	0	1	2	4	1	2	6	2	2	2	4	4	4	4	3	2	2	3	3	14.7	15	7.05	175	75	98	96	163	87	窦性心律	24.4898	#NULL!	#NULL!	#NULL!	#NULL!
4910111421	中卫	海原	2	1	#NULL!	#NULL!	#NULL!	#NULL!	#NULL!	#NULL!	#NULL!	4	3	1	3	0	#NULL!	3	4	2	1	4	2	2	2	4	3	3	4	3	3	3	3	2	6.3	7	11.5	160	70	#NULL!	#NULL!	140	90	正常心电图	27.3437	4.08	137.3	99.7	31.4
4910281421	中卫	海原	2	9	#NULL!	#NULL!	#NULL!	#NULL!	#NULL!	#NULL!	#NULL!	4	3	1	3	0	#NULL!	3	4	1	1	4	2	2	2	4	4	4	4	3	3	3	3	3	13	15.9	26.7	165	70	#NULL!	#NULL!	140	90	正常心电图	25.7117	3.26	141	104.2	28.1
5301161471	固原	原州	1	9	#NULL!	#NULL!	#NULL!	50	#NULL!	#NULL!	3	3	2	2	2	0	1	3	1	1	1	6	2	2	1	3	5	4	4	2	1	1	1	2	12.84	#NULL!	18	#NULL!	#NULL!	#NULL!	#NULL!	#NULL!	#NULL!		#NULL!	4.83	137.8	102.3	#NULL!
5303191491	固原	原州	1	1	#NULL!	#NULL!	#NULL!	#NULL!	#NULL!	#NULL!	#NULL!	3	3	3	2	0	#NULL!	#NULL!	4	1	1	8	#NULL!	2	1	5	5	5	5	3	3	3	3	3	6.63	6.34	16.7	156	61	#NULL!	#NULL!	150	84	正常心电图	25.0657	4.36	138.4	100.4	#NULL!
5306011521	固原	原州	2	1	#NULL!	#NULL!	#NULL!	#NULL!	#NULL!	#NULL!	#NULL!	3	2	1	3	0	1	3	3	1	3	3	3	2	2	4	3	3	3	3	3	2	3	3	14.1	#NULL!	16.1	170	65	#NULL!	#NULL!	116	66	正常心电图	22.4913	#NULL!	#NULL!	#NULL!	#NULL!
1001081232	银川	兴庆	1	4	20	17	#NULL!	30	#NULL!	#NULL!	4	3	2	1	1	0	2	3	1	1	1	4	2	2	2	3	3	3	3	1	1	1	1	2	10.6	9.6	9.3	180	88	103	108	147	91	1.窦性心律2.电轴不偏3.非特异性ST段抬高4.T波改变	27.1605	3.73	140	101	22.3
1007131251	银川	兴庆	1	2	#NULL!	#NULL!	#NULL!	#NULL!	#NULL!	#NULL!	#NULL!	3	1	1	1	0	#NULL!	#NULL!	1	1	3	7	2	2	2	3	3	3	3	3	1	3	3	3	14	#NULL!	#NULL!	160	68	#NULL!	#NULL!	108	72	窦性心律；电轴右偏；T波低平倒置	26.5625	4.38	142	101	21.6
1007151211	银川	兴庆	1	5	40	13	#NULL!	#NULL!	#NULL!	#NULL!	#NULL!	3	1	2	3	0	2	3	1	2	1	2	3	1	1	4	3	2	2	1	2	1	2	2	22.7	#NULL!	18.3	170	77.5	88	94	93	75	1.窦性心律；2.左前分支阻滞	26.8166	#NULL!	#NULL!	#NULL!	#NULL!
1007151221	银川	兴庆	1	9	#NULL!	#NULL!	#NULL!	#NULL!	#NULL!	#NULL!	#NULL!	3	1	3	2	0	#NULL!	#NULL!	4	1	4	3	1	2	1	4	5	5	5	1	1	2	1	4	11.1	14.4	11.8	160	72	96	101	130	91	1.窦性心律；2.下笔心肌梗塞；3.肺部疾患的可能性	28.125	4.21	134	97	25.2
1008261232	银川	金凤	1	9	#NULL!	#NULL!	#NULL!	#NULL!	#NULL!	#NULL!	#NULL!	3	1	1	2	0	#NULL!	#NULL!	4	1	4	5	2	2	1	4	4	4	3	2	1	2	1	2	14.3	21.4	13	156	42	70	97	128	60	1.窦性心律；2.电轴不偏；3.T波低平	17.2584	5.09	132	95	28
1010311291	银川	兴庆	1	3	#NULL!	#NULL!	#NULL!	#NULL!	#NULL!	#NULL!	#NULL!	3	1	1	1	0	1	3	1	2	2	7	2	2	2	4	4	4	4	1	1	3	3	3	20.1	21.19	14.2	180	93	105	117	145	96	窦性心律；电轴不偏；无明显ST-T改变	28.7037	4.27	137	99	25.4
1011041221	银川	兴庆	1	1	#NULL!	#NULL!	#NULL!	#NULL!	#NULL!	#NULL!	#NULL!	3	1	3	2	0	1	3	4	1	3	5	1	3	2	5	5	5	5	1	1	2	2	3	19.2	#NULL!	9	167	80	103	108	123	73	正常心电图	28.6851	4.71	137	100	25.3
1011121272	银川	兴庆	1	1	#NULL!	#NULL!	#NULL!	#NULL!	#NULL!	#NULL!	#NULL!	3	1	1	3	0	#NULL!	3	1	1	4	4	2	2	2	4	4	4	4	2	1	1	2	2	6.9	11.1	28.7	172	70	85	100	100	65	窦性心律；电轴不偏；完全性右束支传导阻滞	23.6614	4.52	141	99	27.2
1011261251	银川	兴庆	1	9	#NULL!	#NULL!	#NULL!	#NULL!	#NULL!	#NULL!	#NULL!	3	1	1	2	0	1	3	3	1	3	2	1	3	2	3	3	3	3	2	2	2	2	2	16.1	#NULL!	23.8	171	72.5	89	99	171	105	1.窦性心律；2.心电轴不偏；3.无明显ST-T改变	24.794	4.05	141	101	27.1
1105141571	银川	金凤	1	4	#NULL!	#NULL!	#NULL!	20	#NULL!	#NULL!	4	3	1	1	3	0	3	3	1	1	2	3	2	3	2	4	4	4	4	2	2	2	2	2	5.7	7.6	20.2	175	80	#NULL!	#NULL!	130	70	窦性心律	26.1224	4.4	135	103.2	33.2
1105181572	银川	西夏	1	9	#NULL!	#NULL!	#NULL!	#NULL!	#NULL!	#NULL!	#NULL!	3	1	1	2	0	5	3	1	1	1	4	#NULL!	2	2	4	4	4	3	2	2	3	2	3	12.3	12.99	15.9	163	70	#NULL!	#NULL!	130	70	窦性心律，2，3导联J点抬高	26.3465	3.7	138	104.5	30.8
1106081571	银川	西夏	2	4	#NULL!	#NULL!	#NULL!	#NULL!	#NULL!	#NULL!	#NULL!	3	1	1	3	0	3	2	1	1	2	3	2	2	2	5	5	5	5	2	2	2	2	2	9.2	11.8	21.1	172	70	#NULL!	#NULL!	110	80	窦性心律	23.6614	3.6	141.4	105.1	30.8
1106101571	银川	兴庆	1	6	#NULL!	#NULL!	#NULL!	40	#NULL!	#NULL!	5	3	1	3	3	0	3	3	1	1	1	3	2	2	2	4	4	4	3	2	2	3	3	3	9.8	9.4	12.3	178	70	#NULL!	#NULL!	108	74	正常心电图	22.0932	3.8	141.9	106.3	32.9
1107101658	银川	西夏	1	2	#NULL!	#NULL!	#NULL!	#NULL!	#NULL!	#NULL!	#NULL!	2	3	2	1	0	5	3	1	2	1	14	#NULL!	1	2	4	4	3	4	3	3	2	3	4	15	23.12	11.6	178	78	#NULL!	#NULL!	125	91	正常心电图	24.6181	4	135.7	102.2	28.7
1107161641	银川	西夏	1	9	#NULL!	#NULL!	#NULL!	#NULL!	#NULL!	#NULL!	#NULL!	3	1	1	3	0	#NULL!	#NULL!	1	1	4	5	2	1	2	4	3	3	4	2	1	1	3	3	7.1	9.4	12.9	154	48	#NULL!	#NULL!	148	77	窦性心律。T波改变	20.2395	4.1	138	104.5	29.9
1107241651	吴忠	同心	2	1	#NULL!	#NULL!	#NULL!	#NULL!	#NULL!	#NULL!	#NULL!	3	1	1	2	0	1	3	4	2	4	2	4	2	2	2	3	3	3	1	1	3	3	3	5.5	9.5	17.2	167	74	#NULL!	#NULL!	149	105	窦性心律，ST段改变	26.5338	4	139.8	106.4	28.2
1108151652	银川	西夏	1	1	#NULL!	#NULL!	#NULL!	#NULL!	#NULL!	#NULL!	#NULL!	3	1	3	2	0	#NULL!	3	1	1	1	5	2	2	2	4	4	4	4	2	3	3	3	3	16.3	14.2	14.9	156	58	#NULL!	#NULL!	125	75	窦性心律；ST-T改变	23.833	3.9	139.4	105	28.7
1108171641	银川	西夏	1	6	20	20	#NULL!	25	#NULL!	#NULL!	3	3	1	2	3	0	3	3	1	1	4	6	2	1	2	4	4	4	4	2	1	3	3	3	9.9	11.7	13.9	171	80	#NULL!	#NULL!	134	92	正常心电图	27.3588	3.6	138.7	105.1	25.8
1109241571	银川	兴庆	1	6	#NULL!	#NULL!	#NULL!	40	#NULL!	#NULL!	5	3	1	1	3	0	2	2	1	1	2	3	2	2	2	4	4	4	4	3	3	3	4	4	12.5	12.5	20.3	178	70	#NULL!	#NULL!	136	77	窦性心律；电轴左偏；左前分支传导阻滞；ST轻度压低	22.0932	3.9	142.9	103.6	31.7
1109261571	石嘴山	惠农	1	9	6	26	#NULL!	30	#NULL!	#NULL!	4	3	1	1	3	0	2	2	1	1	3	2	2	2	2	4	4	4	4	3	3	3	3	3	5.3	13.5	7.3	164	57	92	#NULL!	116	71	窦性心动过速	21.1927	4	137.9	98.6	28.4
1109281571	银川	贺兰	2	1	#NULL!	#NULL!	#NULL!	#NULL!	#NULL!	#NULL!	#NULL!	3	1	1	2	0	5	2	1	1	1	3	2	2	1	5	5	4	3	3	3	3	3	3	12.18	8.16	15.9	165	80	#NULL!	#NULL!	143	89	正常心电图	29.3848	4.1	139.8	103.6	29.8
1111161651	银川	金凤	1	#NULL!	20	25	#NULL!	#NULL!	2	6	#NULL!	3	2	1	3	0	#NULL!	3	2	2	1	2	1	2	2	4	3	3	4	3	2	2	3	3	8.1	13.9	17.8	183	84	#NULL!	#NULL!	120	90	窦性心动过缓	25.0829	#NULL!	#NULL!	#NULL!	#NULL!
1206041441	银川	灵武	1	1	#NULL!	#NULL!	#NULL!	#NULL!	#NULL!	#NULL!	#NULL!	3	1	1	3	0	1	3	4	1	2	6	2	2	2	5	4	4	5	3	4	3	4	4	9.4	#NULL!	17	150	60	#NULL!	#NULL!	123	75	心室期期前收缩三联律	26.6667	4.29	140	104.6	26.7
1210101431	银川	灵武	2	1	#NULL!	#NULL!	#NULL!	#NULL!	#NULL!	#NULL!	#NULL!	3	1	1	3	0	5	2	4	1	1	4	1	2	2	5	5	5	4	4	4	4	3	4	14	11	15.7	160	70	#NULL!	#NULL!	137	81	正常心电图	27.3437	4.71	143.7	105.7	24.9
1212051441	银川	灵武	1	1	#NULL!	#NULL!	#NULL!	3	#NULL!	#NULL!	4	3	1	1	2	0	1	3	2	2	1	4	2	2	2	4	4	4	4	3	3	3	3	3	26.14	#NULL!	11.3	172	71	#NULL!	#NULL!	120	85	正常心电图	23.9995	4.68	137	101.7	25.4
1212131441	银川	灵武	2	1	#NULL!	#NULL!	#NULL!	#NULL!	#NULL!	#NULL!	#NULL!	3	1	1	3	0	#NULL!	2	4	1	2	6	2	2	2	5	4	4	5	3	3	4	3	4	#NULL!	#NULL!	15.4	170	70	#NULL!	#NULL!	109	72	完全性右束支传导阻滞	24.2215	4.52	142	103.2	24.9
1212241461	银川	灵武	2	1	#NULL!	#NULL!	#NULL!	#NULL!	#NULL!	#NULL!	#NULL!	3	2	1	2	0	#NULL!	#NULL!	1	1	4	5	1	2	1	4	4	4	4	4	4	4	4	4	11.8	10.7	13.3	160	72	#NULL!	#NULL!	143	77	窦性心律；3导联QS波	28.125	4.72	140	102.4	21.3
1506241373	银川	兴庆	1	3	#NULL!	#NULL!	#NULL!	#NULL!	3	15	#NULL!	2	2	3	2	0	3	2	1	1	4	5	2	2	2	5	5	5	5	3	3	3	3	3	8.7	8.8	13.72	159	66	#NULL!	#NULL!	125	80	1.窦性心律；2.T波异常	26.1066	3.41	140.1	107.9	25.4
1507031353	银川	灵武	1	1	30	29	#NULL!	40	#NULL!	#NULL!	4	3	1	1	2	0	5	3	4	1	4	7	3	2	2	4	4	4	4	3	3	3	3	3	5.3	8.2	18.21	170	70	#NULL!	#NULL!	108	72	窦性心律，1度房室传导阻滞，肢导低电压，顺钟向转位	24.2215	3.51	141.3	105.6	27
1507071372	银川	兴庆	1	3	10	17	#NULL!	40	#NULL!	#NULL!	4	3	1	2	3	0	1	3	1	1	4	5	2	2	2	4	4	4	4	2	2	2	1	2	8.2	7.8	20.94	173	67	#NULL!	#NULL!	129	96	正常心电图	22.3863	3.87	143	111.9	24
1507211371	银川	金凤	1	9	#NULL!	#NULL!	#NULL!	#NULL!	#NULL!	#NULL!	#NULL!	3	1	3	3	0	#NULL!	3	4	1	4	6	2	2	2	4	4	4	4	2	2	3	3	3	13.3	10.4	13.56	157	55	#NULL!	#NULL!	120	67	窦性心律，ST段异常	22.3133	3.16	141.1	97.3	33.8
1508041376	中卫	沙坡头	1	1	25	30	#NULL!	26	#NULL!	#NULL!	3	3	1	1	3	0	1	3	4	1	4	6	#NULL!	2	2	3	3	3	3	1	1	1	1	2	9.8	9.8	14.81	175	70	#NULL!	#NULL!	118	75	正常心电图	22.8571	4.19	142.2	106	30.8
1508111372	中卫	沙坡头	1	4	20	22	#NULL!	27	#NULL!	#NULL!	5	3	1	2	2	0	5	3	4	1	2	6	2	2	2	3	3	3	3	2	1	2	1	2	13.9	19.8	11.37	180	80	#NULL!	#NULL!	134	84	1.窦性心律；2.完全性右束支传导阻滞	24.6914	3.45	141.9	109.3	28.2
1509041373	银川	兴庆	1	3	#NULL!	#NULL!	9	30	#NULL!	#NULL!	5	3	1	1	3	0	1	3	1	1	4	6	2	2	2	3	3	3	3	2	2	2	1	2	#NULL!	#NULL!	18.99	175	80	#NULL!	#NULL!	122	81	正常心电图	26.1224	3.48	140.5	110.3	25.5
1509181352	银川	金凤	1	1	#NULL!	#NULL!	#NULL!	#NULL!	#NULL!	#NULL!	#NULL!	3	1	1	1	0	#NULL!	3	1	1	4	5	3	3	2	5	5	5	5	4	4	4	4	4	18.6	17.9	7.6	160	68	#NULL!	#NULL!	130	84	正常心电图	26.5625	4.6	139.1	106.3	22.9
1509181354	银川	西夏	1	4	#NULL!	#NULL!	#NULL!	#NULL!	#NULL!	#NULL!	#NULL!	3	1	2	1	0	#NULL!	3	1	1	4	6	#NULL!	2	2	4	4	4	4	1	1	1	1	1	4.8	#NULL!	9.51	173	68	#NULL!	#NULL!	131	84	1.窦性心律；2.心电轴左偏；3.顺钟向转位	22.7204	3.77	144.2	110.3	26.2
1509231351	石嘴山	惠农	1	9	#NULL!	#NULL!	#NULL!	#NULL!	#NULL!	#NULL!	#NULL!	3	1	3	3	0	#NULL!	3	4	1	4	8	2	4	2	5	5	5	5	1	1	1	4	4	13.7	12.4	#NULL!	165	81	#NULL!	#NULL!	128	68	正常心电图	29.7521	#NULL!	123.1	90.7	#NULL!
1511131714	银川	兴庆	1	9	#NULL!	#NULL!	#NULL!	#NULL!	#NULL!	#NULL!	#NULL!	3	1	1	2	0	5	3	1	1	1	9	#NULL!	2	2	4	4	4	4	1	1	1	1	1	8.9	8.2	14.1	158	75	#NULL!	#NULL!	129	63	正常心电图	30.0433	3.85	142.2	110.5	23.7
1511271371	银川	灵武	1	1	#NULL!	#NULL!	#NULL!	#NULL!	#NULL!	#NULL!	#NULL!	3	1	1	3	1	#NULL!	3	4	1	4	3	2	2	2	5	5	5	5	2	2	2	1	1	8.3	10.2	5.4	150	53	#NULL!	#NULL!	148	58	1.窦性心动过速；2.心电轴右偏；3.肢导低电压	23.5556	3.29	139.8	100.5	34.1
1512211371	固原	原州	1	4	20	#NULL!	#NULL!	#NULL!	#NULL!	#NULL!	#NULL!	3	1	1	3	0	3	3	1	1	1	5	1	2	2	4	4	4	4	3	2	1	1	2	7.2	12.6	#NULL!	175	82	#NULL!	#NULL!	124	86	正常心电图	26.7755	#NULL!	#NULL!	#NULL!	#NULL!
1606191532	银川	贺兰	1	1	#NULL!	#NULL!	#NULL!	#NULL!	#NULL!	#NULL!	#NULL!	3	1	1	3	0	#NULL!	#NULL!	2	1	3	4	2	2	2	4	4	4	3	3	3	3	2	2	15.2	18.7	32.7	175	65	#NULL!	#NULL!	120	70	正常心电图	21.2245	1.84	139	99	22.3
1606201531	银川	贺兰	1	1	#NULL!	#NULL!	#NULL!	#NULL!	#NULL!	#NULL!	#NULL!	3	1	1	3	0	1	3	2	1	3	3	2	2	2	4	4	4	4	2	2	2	2	2	27.7	37.8	27.5	167	70	#NULL!	#NULL!	140	75	正常心电图	25.0995	4.03	135.1	94.8	22.4
2701161551	石嘴山	大武口	1	6	3	19	#NULL!	30	#NULL!	#NULL!	4	2	1	2	3	0	3	3	1	2	4	1	2	2	2	4	4	4	4	3	2	3	2	3	10.3	#NULL!	12.2	170	66	#NULL!	#NULL!	110	70	正常心电图	22.8374	3.9	139	99	28
2703181553	石嘴山	大武口	2	1	#NULL!	#NULL!	#NULL!	#NULL!	#NULL!	#NULL!	#NULL!	3	1	3	2	0	#NULL!	3	4	1	1	12	2	2	2	4	4	4	4	3	3	3	3	3	8.8	13.2	4.3	154	54	#NULL!	#NULL!	120	80	正常心电图	22.7694	5.8	140	111	23.3
2704021552	石嘴山	大武口	1	3	#NULL!	#NULL!	#NULL!	#NULL!	#NULL!	#NULL!	#NULL!	3	2	1	3	0	#NULL!	#NULL!	1	1	1	6	2	2	2	4	4	4	4	3	1	2	2	2	14.8	17	17.5	165	70	#NULL!	#NULL!	130	80	窦性心律；心电轴中度左偏	25.7117	3.9	142	108	24.5
2706021551	石嘴山	大武口	1	9	#NULL!	#NULL!	#NULL!	#NULL!	#NULL!	#NULL!	#NULL!	3	1	1	3	0	1	3	4	1	4	3	2	2	2	4	4	4	4	3	2	3	3	3	7.9	12	21.2	178	74	#NULL!	#NULL!	130	70	窦性心律	23.3556	4.1	141	106	27.2
2706021565	石嘴山	大武口	1	9	#NULL!	#NULL!	#NULL!	#NULL!	#NULL!	#NULL!	#NULL!	3	1	1	3	0	#NULL!	3	1	1	4	4	2	1	2	4	4	4	4	3	1	2	2	2	5.3	8.9	44.3	160	65	#NULL!	#NULL!	120	80	正常心电图	25.3906	4	140	105	24.4
2708191556	石嘴山	大武口	1	4	25	30	#NULL!	#NULL!	#NULL!	#NULL!	#NULL!	3	1	3	3	0	1	3	3	1	4	2	3	1	1	5	5	5	5	4	4	4	4	4	7.3	7.4	14.1	170	90	#NULL!	#NULL!	120	80	窦性心律；电轴左偏	31.1419	3.7	140	105	25.1
2708221551	石嘴山	大武口	1	9	#NULL!	#NULL!	#NULL!	#NULL!	#NULL!	#NULL!	#NULL!	3	1	3	3	0	1	3	4	1	4	2	3	2	1	5	4	4	4	3	3	4	3	4	8.4	17.8	30.6	156	64	#NULL!	#NULL!	130	70	正常心电图	26.2985	3.7	143.7	102	32.1
3808201284	银川	灵武	2	1	#NULL!	#NULL!	#NULL!	#NULL!	#NULL!	#NULL!	#NULL!	2	1	3	3	0	#NULL!	3	2	1	4	5	1	4	2	2	5	5	5	5	4	4	4	4	26	4.2	#NULL!	175	62	#NULL!	#NULL!	115	78	正常心电图	20.2449	4.02	134.6	98.4	26
3808201288	吴忠	利通	2	9	#NULL!	#NULL!	#NULL!	#NULL!	#NULL!	#NULL!	#NULL!	3	1	3	2	0	2	2	1	2	1	5	3	2	2	5	5	5	5	4	4	4	4	4	#NULL!	#NULL!	20.9	178	70	#NULL!	#NULL!	113	74		22.0932	#NULL!	#NULL!	#NULL!	#NULL!
3809021266	吴忠	利通	2	1	#NULL!	#NULL!	#NULL!	#NULL!	#NULL!	#NULL!	#NULL!	3	1	3	2	0	#NULL!	3	1	1	4	42	1	2	2	5	5	5	5	4	2	4	3	4	6.2	7.6	16.6	162	75	#NULL!	#NULL!	220	138	窦性心律；T波改变	28.578	4.08	144.9	110.2	24.9
3809021287	吴忠	利通	1	9	#NULL!	#NULL!	#NULL!	#NULL!	#NULL!	#NULL!	#NULL!	3	1	3	3	0	#NULL!	#NULL!	3	2	1	5	2	2	2	5	5	5	5	4	4	4	4	4	10.9	10.6	#NULL!	168	60	#NULL!	#NULL!	150	88	窦性心律；偶发房性早搏；ST-T改变；1度房室传导阻滞	21.2585	4.17	139.9	106.8	24.3
3809201283	吴忠	利通	2	2	10	19	#NULL!	#NULL!	#NULL!	#NULL!	#NULL!	3	1	2	2	0	5	3	1	2	2	6	#NULL!	2	2	4	4	4	4	3	4	4	3	4	11	15.7	8.1	170	69	#NULL!	#NULL!	116	75	窦性心律；频发室性早搏；电轴左偏	23.8754	4.12	139	102	28.2
3810181266	吴忠	利通	2	1	#NULL!	#NULL!	#NULL!	#NULL!	#NULL!	#NULL!	#NULL!	3	1	3	2	0	#NULL!	3	1	1	3	6	3	2	1	5	5	5	5	2	2	2	2	2	14.8	12.7	11.3	160	75	#NULL!	#NULL!	135	67	左室低电压	29.2969	4.34	138.4	104.5	23.3
3810251261	吴忠	利通	2	9	#NULL!	#NULL!	#NULL!	#NULL!	#NULL!	#NULL!	#NULL!	3	1	1	3	0	4	1	4	1	4	3	2	1	2	5	5	5	5	4	2	3	4	4	15.2	12	9.3	154	60	#NULL!	#NULL!	140	70	正常心电图	25.2994	4.17	137.3	100.8	26.2
3810251264	吴忠	利通	2	3	#NULL!	#NULL!	#NULL!	#NULL!	#NULL!	#NULL!	#NULL!	3	1	3	1	0	3	3	1	1	3	2	3	2	2	5	5	5	5	3	1	3	4	3	#NULL!	26.6	12.9	165	80	103	#NULL!	140	90	1度房室传导阻滞，Q波异常，T波改变	29.3848	4.32	139.5	103.6	25.6
3810251265	吴忠	利通	1	9	#NULL!	#NULL!	#NULL!	#NULL!	#NULL!	#NULL!	#NULL!	3	1	2	1	0	3	2	1	1	4	2	2	2	2	5	5	5	5	3	1	3	3	2	17.7	14.7	17.5	172	77	99	#NULL!	116	76	异常Q波，T波改变，电轴左偏	26.0276	5.04	138.4	101.1	30.4
3811221262	吴忠	利通	2	1	#NULL!	#NULL!	#NULL!	#NULL!	#NULL!	#NULL!	#NULL!	3	1	3	3	0	#NULL!	3	1	1	1	6	1	2	2	5	5	5	5	3	1	3	4	4	17	15	14.5	171	69	93	#NULL!	126	96	窦性心律；T波改变	23.597	3.67	141.1	102.7	25.8
3811221266	吴忠	利通	2	1	#NULL!	#NULL!	#NULL!	#NULL!	#NULL!	#NULL!	#NULL!	3	1	2	1	0	1	3	4	1	4	2	1	2	2	5	5	5	5	3	2	3	4	4	15.4	#NULL!	#NULL!	162	62	85	#NULL!	159	79	窦性心律；Q波改变	23.6244	#NULL!	#NULL!	#NULL!	#NULL!
3811221282	吴忠	利通	1	9	#NULL!	#NULL!	#NULL!	#NULL!	#NULL!	#NULL!	#NULL!	3	1	3	2	0	#NULL!	#NULL!	4	1	1	1	3	2	2	5	5	5	5	4	4	4	4	4	13.8	8.9	13.1	180	80	93	#NULL!	120	77	窦性心律；T波改变；电轴左偏；逆钟向转位	24.6914	4.13	141.2	106.6	26.1
4401021391	中卫	沙坡头	1	1	#NULL!	#NULL!	#NULL!	#NULL!	#NULL!	#NULL!	#NULL!	3	1	1	2	0	5	2	4	1	1	6	1	2	2	3	3	2	2	1	1	2	1	1	17.3	20.1	11.2	170	81	#NULL!	#NULL!	140	80	正常心电图	28.0277	3.18	134.1	91.4	27.1
4403061381	中卫	沙坡头	1	1	#NULL!	#NULL!	#NULL!	#NULL!	#NULL!	#NULL!	#NULL!	3	1	1	3	0	5	3	4	2	4	5	3	2	2	4	3	3	3	3	3	2	3	2	7.8	#NULL!	15.1	160	61	#NULL!	#NULL!	125	81	正常心电图	23.8281	4.8	141.1	104.3	24
4403101393	中卫	沙坡头	1	1	#NULL!	#NULL!	#NULL!	#NULL!	#NULL!	#NULL!	#NULL!	3	2	3	3	0	#NULL!	#NULL!	4	2	4	2	2	2	2	3	3	3	3	1	1	2	2	2	15.6	15.9	20	165	56	#NULL!	#NULL!	130	70	正常心电图	20.5693	3.83	139.7	107	21.6
4408181381	中卫	沙坡头	1	1	#NULL!	#NULL!	#NULL!	#NULL!	#NULL!	#NULL!	#NULL!	3	1	1	3	0	1	3	4	1	1	14	2	3	2	4	3	3	4	3	2	3	2	2	6	#NULL!	15.9	160	59	#NULL!	#NULL!	130	85	正常心电图	23.0469	3.95	139.8	106.6	19.4
4412281381	中卫	沙坡头	1	1	#NULL!	#NULL!	#NULL!	#NULL!	#NULL!	#NULL!	#NULL!	3	1	1	3	1	#NULL!	3	4	1	3	10	2	2	2	3	3	3	3	3	3	3	3	3	12.5	13	16.8	165	70	108	100	140	80	窦性心律	25.7117	#NULL!	#NULL!	#NULL!	#NULL!
4903141422	中卫	海原	2	1	#NULL!	#NULL!	#NULL!	#NULL!	#NULL!	#NULL!	#NULL!	4	3	1	3	0	#NULL!	#NULL!	4	1	2	1	2	2	2	4	4	3	4	3	3	4	4	4	6.3	16.5	23.9	162	55	#NULL!	#NULL!	120	80	正常心电图	20.9572	4.2	136.7	101.9	24.6
4907151414	中卫	海原	1	4	10	20	#NULL!	50	#NULL!	#NULL!	4	4	1	1	2	0	3	1	1	1	2	3	2	2	1	5	5	5	5	3	3	3	3	3	14	15	17.9	180	60	#NULL!	#NULL!	120	90	正常心电图	18.5185	4.11	142	104.9	31.7
4909271421	中卫	海原	1	1	#NULL!	#NULL!	#NULL!	#NULL!	#NULL!	#NULL!	#NULL!	4	1	1	3	0	#NULL!	#NULL!	4	1	3	3	2	2	2	4	4	3	3	2	2	3	3	2	#NULL!	16	17.7	160	65	#NULL!	#NULL!	110	70	正常心电图	25.3906	4.01	130.7	98.9	28.5
4910111423	中卫	海原	2	1	#NULL!	#NULL!	#NULL!	#NULL!	#NULL!	#NULL!	#NULL!	4	3	1	3	0	#NULL!	3	4	1	1	6	2	2	2	3	3	3	3	3	3	3	3	3	10.4	11.3	11.4	159	60	#NULL!	#NULL!	140	90	窦性心律；三导联异常Q波	23.7332	3.45	140.1	103.4	29.5
5301031491	固原	原州	2	6	#NULL!	#NULL!	#NULL!	#NULL!	#NULL!	#NULL!	#NULL!	3	2	1	1	0	5	2	4	2	3	3	2	3	2	4	4	4	4	3	3	3	3	3	7.65	14.6	14.3	174	102	#NULL!	#NULL!	140	90	正常心电图	33.6901	4.57	147	102.3	#NULL!
5301071489	固原	原州	1	6	30	25	#NULL!	35	#NULL!	#NULL!	3	2	3	3	2	0	1	3	4	1	1	12	#NULL!	3	2	5	5	5	5	2	3	2	3	2	#NULL!	20.3	7.7	165	50	#NULL!	#NULL!	180	110	正常心电图	18.3655	4.45	139.6	99.4	#NULL!
5303161481	中卫	中宁	2	9	#NULL!	#NULL!	#NULL!	#NULL!	#NULL!	#NULL!	#NULL!	3	1	2	3	0	5	3	4	2	4	5	2	2	2	3	3	2	2	2	1	1	2	2	10.21	#NULL!	56.2	170	80	#NULL!	#NULL!	112	85	正常心电图	27.6817	3.74	138.2	105.1	#NULL!
5304101492	固原	原州	2	1	#NULL!	#NULL!	#NULL!	#NULL!	#NULL!	#NULL!	#NULL!	3	3	1	2	0	5	3	3	1	3	3	2	3	1	4	4	4	4	3	3	3	3	3	6.44	7.1	10.4	158	56	#NULL!	#NULL!	142	80	正常心电图	22.4323	4.03	144.4	103.1	#NULL!
5304101511	固原	原州	2	1	#NULL!	#NULL!	#NULL!	#NULL!	#NULL!	#NULL!	#NULL!	3	1	1	3	0	4	2	3	2	2	5	2	2	2	4	4	4	4	2	2	2	2	2	16.84	19.8	26.9	156	50	#NULL!	#NULL!	170	78	正常心电图	20.5457	4.29	139.5	101.6	#NULL!
5305091521	固原	彭阳	1	4	30	18	#NULL!	20	#NULL!	#NULL!	1	3	1	2	2	0	2	3	1	1	1	2	1	2	2	4	4	4	3	2	1	4	4	4	12	20	20.3	170	68	#NULL!	#NULL!	149	87	窦性心律，电轴左偏	23.5294	4.02	137.9	102.4	#NULL!
5308051521	固原	原州	1	6	#NULL!	#NULL!	#NULL!	3	#NULL!	#NULL!	5	3	2	1	3	0	2	2	1	1	2	8	3	2	2	4	4	4	4	2	2	3	3	4	11.6	14.3	16.9	170	60	82	89	140	90	正常心电图	20.7612	4.04	139.8	102.4	#NULL!
5310141511	中卫	中宁	1	1	40	18	#NULL!	#NULL!	#NULL!	#NULL!	#NULL!	3	2	1	2	0	1	3	1	2	2	3	2	3	2	4	4	4	4	3	2	3	3	3	15.6	16.2	18	168	69	#NULL!	#NULL!	153	78	正常心电图	24.4473	4.14	140.5	100.8	#NULL!
5311021511	固原	原州	1	1	#NULL!	#NULL!	#NULL!	#NULL!	#NULL!	#NULL!	#NULL!	3	2	3	3	0	#NULL!	#NULL!	4	2	1	1	2	2	2	5	5	5	3	3	3	1	1	4	7.4	10.2	17.2	156	55	#NULL!	#NULL!	110	70	正常心电图	22.6003	3.82	137.2	99.4	#NULL!
1001081233	银川	兴庆	1	5	#NULL!	#NULL!	#NULL!	8	#NULL!	#NULL!	1	3	1	1	3	0	1	2	1	1	3	6	2	2	2	3	3	3	3	2	2	3	1	2	9.1	18.7	16.1	170	80	102	109	114	81	1.窦性心律；2.电轴不偏；3.ST-T段未见明显改变	27.6817	4.99	138	100	24.4
1007091231	银川	兴庆	1	4	#NULL!	#NULL!	4	#NULL!	4	20	#NULL!	3	2	2	3	0	2	3	1	1	3	6	2	2	2	2	2	2	2	1	1	1	1	1	8.5	14	20.6	172	85	99	103	150	91	正常心电图	28.7317	4.15	141	100	27.5
1007151231	石嘴山	平罗	1	1	#NULL!	#NULL!	#NULL!	#NULL!	#NULL!	#NULL!	#NULL!	3	1	2	2	0	#NULL!	3	1	2	4	3	3	2	2	5	4	4	3	4	2	3	2	4	7.3	6.3	15.6	158	70	93	98	137	76	1.窦性心律；2.长QTC间期	28.0404	3.68	143	101	25.1
1007211251	银川	金凤	2	4	10	18	#NULL!	#NULL!	#NULL!	#NULL!	#NULL!	3	2	1	2	0	1	3	1	1	3	8	2	2	2	4	4	4	4	2	1	2	2	3	14.7	#NULL!	23.1	175	70	80	100	100	73	窦性心律；电轴不偏；ST段抬高；无明显T波改变	22.8571	4.44	140	105	24.8
1007281661	银川	兴庆	1	6	7	16	#NULL!	30	#NULL!	#NULL!	3	3	1	2	1	0	1	3	2	2	#NULL!	10	#NULL!	2	2	4	4	4	4	3	3	4	4	4	10.1	13.37	34.5	170	78	97	100	178	110	1.窦性心律；2.左室肥大；3.中度电轴左偏；4.无ST改变	26.9896	#NULL!	#NULL!	#NULL!	29
1008211231	银川	兴庆	1	9	#NULL!	#NULL!	#NULL!	#NULL!	#NULL!	#NULL!	#NULL!	3	1	1	3	0	2	3	1	1	4	4	1	2	2	3	3	3	3	2	1	1	1	1	24	28.54	13.4	168	70	82	87	118	75	1.窦性心律；2.电轴不偏；3.无明显ST-TS改变	24.8016	4.52	133	94	29.6
1010101291	银川	金凤	1	6	20	25	#NULL!	20	#NULL!	#NULL!	3	3	1	2	3	0	1	3	1	2	3	5	2	1	2	3	3	3	3	1	1	1	1	1	#NULL!	#NULL!	#NULL!	173	75	97	100	120	97	正常心电图	25.0593	4.43	136	96	21.3
1010121221	银川	兴庆	1	9	#NULL!	#NULL!	#NULL!	#NULL!	#NULL!	#NULL!	#NULL!	3	1	1	3	0	1	3	1	1	4	8	1	2	2	4	4	4	3	3	1	3	4	3	9	6.2	15.4	160	54	#NULL!	#NULL!	130	80	正常心电图	21.0937	4.59	139	100	27.5
1011041291	银川	兴庆	1	3	15	26	#NULL!	#NULL!	#NULL!	#NULL!	#NULL!	3	1	2	1	0	1	3	1	1	3	3	1	2	2	3	3	3	3	3	3	2	3	3	8.6	15.04	14.1	172	82	102	97	158	69	窦性心律；电轴不偏；T波低平倒置	27.7177	4.76	142	106	20.7
1011071234	石嘴山	大武口	2	9	#NULL!	#NULL!	#NULL!	#NULL!	#NULL!	#NULL!	#NULL!	3	1	1	3	0	3	2	4	2	4	6	2	2	2	4	4	4	4	3	2	3	2	2	13.3	#NULL!	5	172	69	81	86	123	70	1.窦性心律；2，非特异性T波异常3.边缘心电图	23.3234	4.54	138	100	27.8
1011081221	银川	兴庆	1	3	#NULL!	#NULL!	#NULL!	#NULL!	#NULL!	#NULL!	#NULL!	3	1	3	2	0	#NULL!	#NULL!	4	1	1	6	2	2	2	5	5	5	5	1	1	2	1	2	9.3	#NULL!	6.4	165	55	76	89	140	77	正常心电图	20.202	3.95	137	99	25.9
1011131231	银川	兴庆	2	9	#NULL!	#NULL!	#NULL!	#NULL!	#NULL!	#NULL!	#NULL!	3	2	3	2	0	3	2	4	1	1	6	2	2	2	4	4	4	4	3	2	2	1	2	7.5	#NULL!	27.8	158	65	#NULL!	#NULL!	106	80	1.窦性心律；2.完全性右束支传导阻滞	26.0375	3.7	139	101	22.2
1011181231	银川	金凤	1	3	20	17	#NULL!	#NULL!	#NULL!	#NULL!	#NULL!	3	2	1	3	0	1	3	1	1	1	6	2	2	2	3	3	3	3	1	1	1	1	1	7.2	7.3	9.4	160	66	83	93	112	89	1.窦性心律；2.左前分支传到阻滞	25.7812	4.22	141	103	26.5
1011251251	银川	兴庆	1	2	#NULL!	#NULL!	#NULL!	#NULL!	#NULL!	#NULL!	#NULL!	3	1	1	2	0	1	3	4	1	3	3	2	3	2	3	3	3	3	3	2	2	2	2	11.6	#NULL!	11.3	174	77.5	95	105	127	72	1.窦性心律；2.电轴不偏；3.无明显ST-T改变	25.5978	4.64	137	99	28.1
1106011571	银川	金凤	1	3	#NULL!	#NULL!	#NULL!	20	#NULL!	#NULL!	5	3	1	1	3	0	#NULL!	#NULL!	1	2	3	3	2	2	2	4	4	4	3	2	2	3	3	3	7.4	#NULL!	12.4	153	67	#NULL!	#NULL!	120	80	正常心电图	28.6215	3.8	140.1	106.7	28.4
1106021571	银川	西夏	1	4	#NULL!	#NULL!	#NULL!	10	#NULL!	#NULL!	3	3	1	1	3	0	3	2	1	1	3	3	2	2	2	4	4	4	3	3	3	3	3	3	12.6	15.5	19.4	169	77	#NULL!	#NULL!	140	70	窦性心律不齐	26.9598	3.6	138.6	104.1	29
1106021572	银川	兴庆	1	4	#NULL!	#NULL!	#NULL!	30	#NULL!	#NULL!	4	3	1	1	3	0	3	2	1	1	1	3	2	2	1	4	4	4	4	3	3	3	4	4	7.3	12.5	11.3	173	74	92	100	130	90	正常心电图	24.7252	4	138.7	108.8	28
1107061642	银川	西夏	2	6	15	20	#NULL!	#NULL!	#NULL!	#NULL!	#NULL!	3	1	1	2	0	5	3	1	1	4	6	2	2	2	2	2	2	2	2	1	1	2	1	11	17	22.6	170	72	#NULL!	#NULL!	117	81	正常心电图	24.9135	3.7	142.7	107.6	31.5
1107061643	银川	兴庆	1	6	#NULL!	#NULL!	#NULL!	#NULL!	#NULL!	#NULL!	#NULL!	3	1	3	2	0	#NULL!	#NULL!	1	3	4	2	2	3	2	2	3	1	2	1	1	1	2	2	10.5	8.6	#NULL!	180	78	#NULL!	#NULL!	139	97	正常心电图	24.0741	3.7	140.9	105	28.5
1107121651	银川	永宁	1	9	#NULL!	#NULL!	#NULL!	#NULL!	#NULL!	#NULL!	#NULL!	3	1	1	3	0	#NULL!	3	2	1	4	4	2	2	2	4	4	4	4	1	1	2	2	2	6.8	#NULL!	12.8	166	70	#NULL!	#NULL!	130	82	正常心电图	25.4028	4.3	139	102.1	31.4
1107231641	银川	西夏	1	6	20	18	#NULL!	20	#NULL!	#NULL!	4	3	1	3	3	0	2	3	1	1	3	5	#NULL!	2	2	2	3	2	2	1	1	1	2	2	8.8	12.7	17	162	63	#NULL!	#NULL!	122	94	正常心电图	24.0055	3.4	138.2	103.1	30.5
1107231642	固原	彭阳	1	#NULL!	#NULL!	#NULL!	#NULL!	#NULL!	#NULL!	#NULL!	#NULL!	3	1	1	3	0	#NULL!	#NULL!	2	1	2	6	2	2	2	4	4	3	3	2	2	3	3	3	16	18.6	9.7	150	49	#NULL!	#NULL!	119	84	窦性心律，T波改变	21.7778	3.7	129.7	101.5	27.3
1107251651	固原	隆德	1	3	#NULL!	#NULL!	#NULL!	#NULL!	#NULL!	#NULL!	#NULL!	3	2	1	3	0	#NULL!	3	1	2	1	4	2	2	2	4	5	3	3	2	2	3	3	3	10.5	11.3	10.8	167	65	#NULL!	#NULL!	105	82	正常心电图	23.3067	4.2	141.2	106.7	30.1
1108151655	银川	西夏	1	1	#NULL!	#NULL!	#NULL!	#NULL!	#NULL!	#NULL!	#NULL!	3	1	1	3	0	#NULL!	3	1	1	2	3	2	2	2	3	3	3	3	2	1	2	3	3	10.2	20.3	10	160	65	#NULL!	#NULL!	119	76	正常心电图	25.3906	4	140.8	103.7	29.6
1108261571	固原	西吉	2	1	#NULL!	#NULL!	#NULL!	#NULL!	#NULL!	#NULL!	#NULL!	2	3	3	3	0	5	3	1	1	4	3	1	2	1	4	4	4	3	4	3	4	4	4	8.7	#NULL!	9	167	75	#NULL!	#NULL!	120	74	正常心电图	26.8923	4.1	138	104	27.1
1108261572	银川	西夏	1	9	#NULL!	#NULL!	#NULL!	35	#NULL!	#NULL!	5	3	1	1	3	0	2	2	1	1	4	3	2	2	1	3	3	3	3	2	2	2	3	3	10.9	13.7	12.6	178	74	#NULL!	#NULL!	114	79	正常心电图	23.3556	3.8	140	105.9	30.2
1109011574	银川	西夏	1	6	#NULL!	#NULL!	#NULL!	25	#NULL!	#NULL!	4	3	1	1	3	0	3	2	1	2	4	3	1	2	2	4	4	4	4	2	2	2	2	2	16.8	12.6	16.4	174	80	#NULL!	#NULL!	138	80	正常心电图	26.4236	3.7	136.9	98.8	29.9
1109061658	银川	西夏	1	6	#NULL!	#NULL!	#NULL!	30	#NULL!	#NULL!	3	3	1	3	3	0	5	3	2	1	4	4	2	2	2	4	4	4	4	2	3	3	3	3	22	21.2	38.7	174	74	#NULL!	#NULL!	140	88	正常心电图	24.4418	3.5	135.8	98.5	28.9
1109251651	银川	西夏	1	9	8	36	#NULL!	20	#NULL!	#NULL!	4	3	1	1	3	0	#NULL!	3	1	1	2	4	1	2	2	3	3	3	3	2	2	3	2	2	13.8	#NULL!	#NULL!	172	80	#NULL!	#NULL!	124	97	窦性心律；完全性右束支传导阻滞	27.0416	#NULL!	#NULL!	#NULL!	#NULL!
1110171642	异常	永宁	2	1	#NULL!	#NULL!	#NULL!	#NULL!	#NULL!	#NULL!	#NULL!	3	1	3	2	0	5	3	2	2	4	2	2	2	2	4	4	3	3	1	1	3	2	3	13.7	13	15.2	170	75	#NULL!	#NULL!	140	87	正常心电图	25.9516	4	142.1	106.4	26.5
1110251641	银川	西夏	1	9	#NULL!	#NULL!	#NULL!	#NULL!	#NULL!	#NULL!	#NULL!	3	2	3	3	0	3	3	1	1	2	3	1	2	2	4	4	3	2	2	2	3	2	2	12.1	14.7	8.4	160	70	#NULL!	#NULL!	156	79	窦性心律；电轴右偏；ST-T改变	27.3437	4.1	138.5	101.5	29.2
1111041644	银川	西夏	2	6	#NULL!	#NULL!	#NULL!	#NULL!	#NULL!	#NULL!	#NULL!	3	1	3	2	0	#NULL!	3	1	1	4	1	#NULL!	2	2	4	4	3	4	2	1	1	2	3	7.4	20.3	24.6	150	52	#NULL!	#NULL!	130	85	正常心电图	23.1111	3.4	141.2	105.3	29.9
1111061572	固原	西吉	1	4	20	20	#NULL!	36	#NULL!	#NULL!	4	3	2	2	3	0	1	2	1	1	1	#NULL!	2	2	2	4	4	4	4	3	3	3	3	3	11.9	10.2	14.8	168	65	#NULL!	#NULL!	125	78	正常心电图	23.03	3.7	140.1	102.8	29.1
1111261651	银川	西夏	1	5	20	19	#NULL!	30	#NULL!	#NULL!	#NULL!	3	1	1	1	0	1	3	1	1	2	6	3	2	2	3	3	3	3	1	1	1	3	3	9.5	9.5	14.7	174	90	#NULL!	#NULL!	144	90	正常心电图	29.7265	3.8	140.5	106.8	24.2
1210061431	银川	灵武	2	1	#NULL!	#NULL!	#NULL!	#NULL!	#NULL!	#NULL!	#NULL!	3	1	1	3	0	5	2	4	1	1	5	2	3	2	4	4	4	5	4	4	3	3	3	15	17	36.7	176	80	#NULL!	#NULL!	135	85	正常心电图	25.8264	6.67	128.7	96.6	21
1210061439	银川	灵武	2	1	#NULL!	#NULL!	#NULL!	#NULL!	#NULL!	#NULL!	#NULL!	2	3	1	1	1	5	3	3	1	2	3	#NULL!	3	2	4	4	4	3	4	3	4	3	3	20	19	13.6	165	70	#NULL!	#NULL!	140	86	正常心电图	25.7117	3.99	138.9	96.2	24.6
1210111432	银川	灵武	1	1	#NULL!	#NULL!	#NULL!	#NULL!	#NULL!	#NULL!	#NULL!	3	1	1	3	0	#NULL!	#NULL!	4	1	1	6	2	3	2	4	4	4	4	4	4	4	4	4	17	16	16.8	160	65	#NULL!	#NULL!	120	85	正常心电图	25.3906	3.5	143	107	27
1501041372	中卫	沙坡头	1	3	20	#NULL!	#NULL!	14	#NULL!	#NULL!	3	3	1	1	3	0	5	3	1	1	4	4	#NULL!	2	2	3	3	3	3	2	2	2	2	2	17.1	17	18.96	180	72	#NULL!	#NULL!	135	58		22.2222	4.64	140	102.8	25.8
1506191374	银川	贺兰	1	3	#NULL!	#NULL!	13	#NULL!	13	20	#NULL!	3	1	1	3	0	#NULL!	3	1	1	3	6	#NULL!	2	2	4	4	4	4	2	1	1	1	2	8.4	11.4	15.02	171	70.5	#NULL!	#NULL!	127	91	1.窦性心律；2.心室预激	24.11	3.27	137.3	103.8	25.5
1506221353	中卫	海原	2	1	#NULL!	#NULL!	#NULL!	#NULL!	#NULL!	#NULL!	#NULL!	3	3	1	1	1	#NULL!	#NULL!	2	3	3	10	4	5	2	4	4	4	4	4	4	4	2	4	9.6	8.4	9.84	170	60	#NULL!	#NULL!	100	65	窦性心动过缓或不齐	20.7612	3.72	139.9	106.4	25.8
1507091352	银川	兴庆	1	3	10	19	#NULL!	10	#NULL!	#NULL!	3	3	1	2	3	1	5	3	2	2	1	5	2	3	2	5	5	5	5	1	1	1	1	1	13.5	#NULL!	25.7	183	90	#NULL!	#NULL!	118	86	1.窦性心律；2.ST段抬高	26.8745	3.84	139.9	106.4	25.6
1507141375	吴忠	青铜峡	1	1	#NULL!	#NULL!	1	#NULL!	2	33	#NULL!	3	1	3	3	0	1	3	4	1	4	8	2	2	2	4	4	4	4	2	2	2	2	2	5.1	6.7	6.23	171	87	#NULL!	#NULL!	144	93	1.窦性心律；2.肢导低电压；3.顺钟向转位	29.7527	3.77	142.7	113.4	26.1
1508041371	银川	贺兰	1	4	#NULL!	#NULL!	#NULL!	38	#NULL!	#NULL!	3	3	1	3	3	0	1	3	4	1	1	8	2	2	2	3	3	3	3	2	2	1	1	2	8.7	8.8	13.51	175	78	#NULL!	#NULL!	117	82	正常心电图	25.4694	4.18	139.2	110.4	24.5
1508111373	银川	兴庆	2	1	60	16	#NULL!	30	#NULL!	#NULL!	1	3	1	2	3	0	1	3	4	1	1	8	#NULL!	2	2	3	3	3	3	1	2	2	1	2	13	13.8	21.21	170	63.5	#NULL!	#NULL!	117	88	1.窦性心律；2.顺钟向转位	21.9723	3.22	137.5	102	26.1
1508261352	吴忠	同心	2	1	#NULL!	#NULL!	#NULL!	#NULL!	#NULL!	#NULL!	#NULL!	4	1	3	2	0	1	3	4	1	4	4	#NULL!	3	2	5	5	5	5	3	3	3	3	3	#NULL!	#NULL!	#NULL!	150	35	#NULL!	#NULL!	85	50	正常心电图	15.5556	#NULL!	#NULL!	#NULL!	#NULL!
1508281373	银川	兴庆	1	9	#NULL!	#NULL!	#NULL!	#NULL!	#NULL!	#NULL!	#NULL!	3	1	1	1	0	1	3	4	1	4	6	2	2	2	3	3	3	3	2	2	2	1	2	9.6	13.1	8.29	182	75	#NULL!	#NULL!	125	79	1.窦性心律；2.完全性右束支传导阻滞	22.6422	4.1	139.6	103.7	29.3
1508281375	银川	金凤	1	4	2	17	#NULL!	#NULL!	#NULL!	#NULL!	#NULL!	3	1	1	2	0	#NULL!	3	4	1	1	8	2	2	2	3	3	3	3	2	2	2	1	2	#NULL!	#NULL!	#NULL!	181	78.5	#NULL!	#NULL!	116	82	正常心电图	23.9614	3.66	140.3	#NULL!	#NULL!
1509011375	银川	兴庆	1	9	#NULL!	#NULL!	#NULL!	#NULL!	#NULL!	#NULL!	#NULL!	3	1	3	2	0	1	3	4	1	1	8	#NULL!	2	2	4	4	4	4	2	2	2	1	2	10.4	#NULL!	11.13	157	60	#NULL!	#NULL!	128	77	窦性心动过缓	24.3418	4.18	142.5	109.5	27.5
1509011377	银川	金凤	1	9	#NULL!	#NULL!	#NULL!	5	#NULL!	#NULL!	4	3	1	1	2	0	#NULL!	3	4	1	4	6	3	2	2	4	4	4	4	2	2	2	2	2	5.1	#NULL!	24.68	172	63	#NULL!	#NULL!	98	58	1.窦性心动过缓；2.房性早搏；3.不完全性右束支传导阻	21.2953	3.88	136.5	106.5	23.2
1509151371	固原	西吉	2	4	#NULL!	#NULL!	#NULL!	#NULL!	#NULL!	#NULL!	#NULL!	3	1	1	3	0	3	3	1	1	4	6	2	2	2	4	4	4	4	2	2	2	1	2	8.4	11.6	22.18	#NULL!	#NULL!	#NULL!	#NULL!	#NULL!	#NULL!	1.窦性心律；2.T波异常	#NULL!	3.93	138.2	104.7	27.3
1509151376	银川	金凤	1	4	#NULL!	#NULL!	#NULL!	30	#NULL!	#NULL!	3	3	1	2	2	0	1	3	1	1	4	6	2	2	2	3	3	3	3	2	2	2	1	2	7.2	#NULL!	15.45	171	70	#NULL!	#NULL!	118	78	1.窦性心律；2.1度房室传导阻滞	23.939	4.04	139.1	105.1	30.9
1510301374	银川	灵武	1	3	#NULL!	#NULL!	#NULL!	#NULL!	#NULL!	#NULL!	#NULL!	3	1	3	2	0	3	3	4	1	4	6	2	2	2	3	3	3	3	2	2	1	2	2	10.3	11.1	23.6	178	68	#NULL!	#NULL!	129	78	1.窦性心律；2.心电轴左偏；3.不完全性右束支传导阻滞	21.4619	4.43	138.7	104.6	30
1510301375	吴忠	同心	2	1	20	14	#NULL!	#NULL!	#NULL!	#NULL!	#NULL!	3	1	1	1	0	1	#NULL!	4	1	1	7	2	2	2	3	3	3	3	2	2	2	1	2	15.5	15.2	14.66	#NULL!	#NULL!	#NULL!	#NULL!	125	85	窦性心律，顺钟向转位	18.6	3.95	142.1	109.5	22.2
1511101723	银川	西夏	1	9	#NULL!	#NULL!	#NULL!	#NULL!	#NULL!	#NULL!	#NULL!	3	1	1	2	0	#NULL!	3	4	1	1	8	#NULL!	2	2	4	4	4	4	2	2	2	2	2	13.5	12.8	12.4	166	56.5	#NULL!	#NULL!	150	83	正常心电图	20.5037	4	141.3	104.2	28.4
1511201372	银川	兴庆	1	3	3	20	#NULL!	44	#NULL!	#NULL!	5	3	1	1	3	0	2	3	4	1	4	2	1	2	2	5	5	5	5	3	3	3	2	2	10.3	12.8	11.75	167	65	#NULL!	#NULL!	115	82	1.窦性心律；2.aVF导联异常Q波	23.3067	3.78	142.6	108.7	26.6
1511241723	银川	兴庆	1	3	#NULL!	#NULL!	#NULL!	#NULL!	#NULL!	#NULL!	#NULL!	3	1	1	2	0	#NULL!	3	1	1	1	8	2	2	2	3	3	3	3	2	2	2	2	2	10.5	13.6	15	#NULL!	#NULL!	#NULL!	#NULL!	131	98	正常心电图	29.26	4.52	137.2	101.5	29.1
1512111371	吴忠	红寺堡	1	3	12	#NULL!	#NULL!	#NULL!	#NULL!	#NULL!	#NULL!	3	1	1	3	0	#NULL!	3	1	1	3	2	#NULL!	2	2	4	4	4	4	1	2	2	1	1	11.8	19.6	18.38	170	63	#NULL!	#NULL!	135	74	正常心电图	21.7993	4.72	135.5	100.7	27.6
1605081531	银川	贺兰	1	9	#NULL!	#NULL!	#NULL!	#NULL!	#NULL!	#NULL!	#NULL!	3	1	1	3	0	2	3	1	1	1	4	2	2	2	4	4	4	3	2	1	3	3	3	11.3	16.7	16.5	185	110	#NULL!	#NULL!	140	80	正常心电图	32.1402	3.58	138.4	98.4	24.2
1605151531	银川	贺兰	1	9	#NULL!	#NULL!	#NULL!	#NULL!	#NULL!	#NULL!	#NULL!	3	1	1	3	0	2	3	1	1	2	4	2	2	2	4	4	3	3	2	1	2	3	2	7.2	9.6	18.8	188	96	#NULL!	#NULL!	100	60	正常心电图	27.1616	3.81	142.2	105.4	20.4
1605201531	银川	贺兰	1	1	#NULL!	#NULL!	#NULL!	#NULL!	#NULL!	#NULL!	#NULL!	3	1	1	2	0	#NULL!	#NULL!	3	1	3	4	2	2	2	3	3	4	4	2	1	3	2	2	9.8	19.7	22.1	161	72	#NULL!	#NULL!	110	60	正常心电图	27.7767	3.78	141.3	103	20.4
1605311541	银川	贺兰	1	2	#NULL!	#NULL!	#NULL!	#NULL!	#NULL!	#NULL!	#NULL!	3	2	1	3	0	#NULL!	#NULL!	1	1	3	2	#NULL!	2	2	4	4	4	3	3	2	3	2	2	16.1	#NULL!	23.9	165	66	#NULL!	#NULL!	120	62	正常心电图	24.2424	3.67	142	100	23.7
1607151543	银川	贺兰	2	1	20	30	#NULL!	#NULL!	#NULL!	#NULL!	#NULL!	2	3	1	3	0	1	3	1	1	2	1	3	1	2	4	4	4	3	3	2	2	2	3	6.6	#NULL!	14.9	180	88	#NULL!	#NULL!	114	74	窦性心律，ST-T呈凹面向上抬高	27.1605	4.73	141.4	102.6	22.3
1609181532	银川	贺兰	1	1	#NULL!	#NULL!	#NULL!	#NULL!	#NULL!	#NULL!	#NULL!	3	1	1	3	0	1	3	1	1	4	3	2	2	2	4	4	4	4	3	3	3	3	3	16.7	21	23.9	170	76	#NULL!	#NULL!	120	80	正常心电图	26.2976	3.7	140	102	20.5
2708041551	石嘴山	大武口	1	9	#NULL!	#NULL!	#NULL!	#NULL!	#NULL!	#NULL!	#NULL!	3	1	3	2	0	4	1	4	1	4	5	3	1	1	4	5	5	4	2	2	3	2	2	20	#NULL!	40.1	165	70	#NULL!	#NULL!	128	76	窦性心律；心电轴轻度左偏	25.7117	3.55	125.1	89.8	25.1
2708141551	石嘴山	大武口	1	4	6	16	#NULL!	24	#NULL!	#NULL!	5	3	1	1	3	0	1	3	1	1	4	1	3	2	2	5	5	5	5	4	4	4	4	4	6.8	10	15.8	182	69	#NULL!	#NULL!	138	90	正常心电图	20.8308	3.9	141	104	23.5
3808131285	吴忠	利通	2	1	#NULL!	#NULL!	#NULL!	#NULL!	#NULL!	#NULL!	#NULL!	2	1	3	2	0	2	3	1	1	1	2	3	1	2	5	5	5	5	4	4	4	4	4	#NULL!	#NULL!	#NULL!	160	72.5	#NULL!	#NULL!	118	69		28.3203	3.87	140.5	111.1	#NULL!
3811081265	吴忠	利通	2	9	#NULL!	#NULL!	#NULL!	#NULL!	#NULL!	#NULL!	#NULL!	3	1	1	2	0	5	3	2	1	4	3	2	1	2	4	4	4	5	3	1	3	4	4	15.8	15.5	22.1	167	69	90	#NULL!	153	83	窦性心动过缓，不完全性右束支传导阻滞	24.7409	4.15	139.3	106.5	23.7
3811081266	吴忠	利通	2	1	#NULL!	#NULL!	#NULL!	#NULL!	#NULL!	#NULL!	#NULL!	3	1	3	2	0	4	1	2	1	1	6	4	2	2	5	5	5	5	3	2	4	4	4	#NULL!	#NULL!	6.8	154	75	93	#NULL!	128	89	窦性心律；Q波改变	31.6242	4.1	136.3	101.6	23.6
3811221261	吴忠	利通	2	1	#NULL!	#NULL!	#NULL!	#NULL!	#NULL!	#NULL!	#NULL!	3	1	3	2	0	#NULL!	#NULL!	1	1	4	4	2	2	2	5	5	5	5	3	1	3	4	4	18.4	18.3	19.6	160	65	90	#NULL!	160	80	窦性心动过缓	25.3906	3.5	139.4	107.1	22.6
4401081401	中卫	沙坡头	1	1	#NULL!	#NULL!	#NULL!	#NULL!	#NULL!	#NULL!	#NULL!	3	1	2	2	0	#NULL!	3	4	1	4	#NULL!	2	2	2	4	4	4	4	3	2	2	3	3	20.52	24.6	9.9	155	45	#NULL!	#NULL!	120	80	正常心电图	18.7305	#NULL!	#NULL!	#NULL!	#NULL!
4402201381	中卫	沙坡头	1	1	20	28	#NULL!	#NULL!	10	30	#NULL!	3	1	1	3	0	3	3	2	1	1	10	2	3	#NULL!	4	4	4	4	3	3	4	4	4	18.8	#NULL!	7.23	172	75	#NULL!	#NULL!	148	59	正常心电图	25.3515	#NULL!	#NULL!	#NULL!	16
4402211391	中卫	沙坡头	1	1	15	21	#NULL!	20	#NULL!	#NULL!	4	3	2	1	2	0	1	2	2	2	3	4	3	2	2	4	3	3	3	3	1	2	2	2	#NULL!	#NULL!	#NULL!	#NULL!	#NULL!	#NULL!	#NULL!	#NULL!	#NULL!		#NULL!	#NULL!	#NULL!	#NULL!	#NULL!
4405011391	中卫	沙坡头	1	1	#NULL!	#NULL!	#NULL!	#NULL!	#NULL!	#NULL!	#NULL!	3	2	1	3	0	5	3	2	2	1	2	1	2	2	4	4	4	3	4	3	4	4	4	3.4	10.8	2.9	163	60	#NULL!	#NULL!	140	90	正常心电图	22.5827	#NULL!	#NULL!	#NULL!	#NULL!
4405131408	中卫	沙坡头	1	1	#NULL!	#NULL!	10	#NULL!	2	#NULL!	#NULL!	3	1	2	3	0	#NULL!	3	2	2	4	#NULL!	2	2	2	4	4	4	4	2	2	2	2	2	12.7	16.7	11.3	167	71.5	85	#NULL!	150	90	正常心电图	25.6373	3.56	141.4	102.3	#NULL!
5303281521	固原	原州	2	1	20	22	#NULL!	#NULL!	#NULL!	#NULL!	#NULL!	3	1	3	3	0	1	3	2	2	3	3	2	2	2	4	4	4	3	4	4	4	4	4	24.6	#NULL!	16.2	174	65	81	89	123	76	窦性心动过速	21.4692	3.76	139.3	100.2	#NULL!
5305071521	固原	原州	1	1	#NULL!	#NULL!	#NULL!	#NULL!	#NULL!	#NULL!	#NULL!	2	1	3	2	0	#NULL!	#NULL!	1	1	1	2	#NULL!	2	2	4	4	4	3	1	1	2	1	2	6.6	8.6	10.3	160	68	#NULL!	#NULL!	141	98	正常心电图	26.5625	4.37	139.8	106.9	#NULL!
5309071511	固原	原州	1	1	#NULL!	#NULL!	#NULL!	#NULL!	#NULL!	#NULL!	#NULL!	3	1	1	2	0	5	2	4	2	1	2	2	1	1	4	4	4	4	3	1	3	2	1	13.6	9	21.2	165	65	#NULL!	#NULL!	120	70	正常心电图	23.8751	3.99	139.4	105.6	#NULL!
5312191481	固原	原州	1	4	10	24	#NULL!	20	#NULL!	#NULL!	4	3	1	2	1	0	3	3	1	1	4	5	2	2	1	4	4	4	4	1	2	2	3	3	6.2	10.2	30.1	178	82	#NULL!	#NULL!	110	80	正常心电图	25.8806	#NULL!	#NULL!	#NULL!	#NULL!
5312211491	固原	原州	1	1	#NULL!	#NULL!	5	30	#NULL!	#NULL!	4	3	1	1	3	0	2	3	4	1	1	4	2	2	2	4	4	4	4	2	2	3	2	2	7.62	10.1	17.2	170	78	#NULL!	#NULL!	138	80	正常心电图	26.9896	4.06	141.1	103.1	#NULL!
1007041213	银川	贺兰	1	1	10	20	#NULL!	36	#NULL!	#NULL!	1	3	1	1	3	0	1	3	2	1	4	4	1	2	2	5	5	4	3	4	1	4	4	4	#NULL!	6.8	11.1	168	60	#NULL!	#NULL!	100	63	1.窦性心律；2.电轴不偏；3.无ST-T改变	21.2585	4.2	141	100	24.6
1007281231	银川	贺兰	1	9	#NULL!	#NULL!	#NULL!	30	#NULL!	#NULL!	4	3	1	1	2	0	1	3	1	1	4	5	1	2	2	3	3	3	3	1	1	1	1	2	6.2	8.4	17.6	175	69	90	93	150	80	窦性心律，异常电轴左偏，非特异性T波改变	22.5306	3.64	140	100	23.2
1008051251	银川	兴庆	2	4	10	27	#NULL!	#NULL!	#NULL!	#NULL!	#NULL!	3	1	1	3	0	1	3	1	1	4	8	2	2	2	4	4	4	4	2	2	2	2	2	#NULL!	#NULL!	13.9	175	70	84	106	127	82	1.窦性心律；2.电轴不偏；3.无明显ST-T改变	22.8571	4.78	140	105	18.5
1008131661	银川	兴庆	2	9	20	#NULL!	#NULL!	#NULL!	#NULL!	#NULL!	#NULL!	3	1	3	3	0	1	#NULL!	4	1	4	15	2	3	2	3	3	3	3	2	2	3	3	3	8.5	#NULL!	14.6	172	55	74	93	101	60	1.窦性心律；2.电轴左偏；3.无明显ST-T改变	18.5911	4.45	140	99	29.8
1008211211	银川	兴庆	1	9	#NULL!	#NULL!	#NULL!	#NULL!	#NULL!	#NULL!	#NULL!	3	1	3	2	0	#NULL!	#NULL!	4	1	3	2	#NULL!	2	2	1	1	1	1	1	1	1	1	1	7	#NULL!	27	165	50	84	91	154	73	1.窦性心律；2.电轴左偏；3.V4-5ST-T轻度压低	18.3655	3.3	136	94	30.5
1009171252	银川	兴庆	2	2	#NULL!	#NULL!	#NULL!	#NULL!	#NULL!	#NULL!	#NULL!	3	1	1	1	0	1	2	1	2	4	4	2	2	2	4	4	4	3	3	2	3	3	3	8.7	14.8	9.8	180	80	92	97	133	82	窦性心律	24.6914	4.14	138	102	21.4
1010131272	银川	金凤	1	9	#NULL!	#NULL!	#NULL!	#NULL!	#NULL!	#NULL!	#NULL!	3	1	1	2	0	2	3	1	1	4	5	2	2	2	4	4	4	4	2	2	2	2	2	25.2	9.2	9.4	178	75	103	107	127	76	正常心电图	23.6713	5.19	134	95	25.5
1010151253	银川	永宁	1	6	#NULL!	#NULL!	10	30	#NULL!	#NULL!	5	3	1	2	1	0	5	3	1	3	4	1	2	2	2	4	4	4	4	2	2	3	3	3	8.6	#NULL!	17.3	174	83	90	97	106	72	窦性心律；电轴不偏；无明显ST-T改变	27.4145	4.41	140	103	22.4
1010161211	银川	兴庆	2	9	#NULL!	#NULL!	#NULL!	#NULL!	#NULL!	#NULL!	#NULL!	3	1	2	3	0	2	3	1	1	4	6	2	2	2	3	4	3	4	3	1	4	3	3	6.7	9.6	14.9	150	54	#NULL!	#NULL!	136	80	窦性心律；电轴不偏；未见明显ST-T改变	24	4.16	141	103	26
1011021211	银川	兴庆	1	9	#NULL!	#NULL!	#NULL!	#NULL!	#NULL!	#NULL!	#NULL!	4	1	1	3	0	5	3	1	1	4	8	2	1	2	3	3	3	2	1	1	1	1	2	19.3	11.1	6.5	153	61	#NULL!	#NULL!	109	77	窦性心律；电轴不偏；T波低平	26.0584	4.13	137	99	26.5
1012061251	吴忠	盐池	1	2	#NULL!	#NULL!	#NULL!	#NULL!	#NULL!	#NULL!	#NULL!	3	1	1	1	0	1	3	1	1	3	2	2	2	2	3	3	3	3	2	2	2	2	2	8.2	#NULL!	15	185	86	97	107	128	73	1.窦性心律；2.电轴不偏；3.ST-T抬高	25.1278	4.13	139	102	22.1
1012081251	银川	兴庆	1	1	#NULL!	#NULL!	#NULL!	#NULL!	#NULL!	#NULL!	#NULL!	3	1	1	3	0	1	3	2	2	3	3	2	3	2	3	3	3	3	2	2	2	2	2	5.9	#NULL!	9	162	65	92	97	139	81	1.窦性心律；2.电轴不偏；3.无明显ST-T改变	24.7676	4.19	141	97	28.6
1103111501	银川	西夏	1	4	15	19	#NULL!	25	#NULL!	#NULL!	5	3	2	1	2	1	2	2	2	2	4	10	2	2	2	5	5	5	5	4	4	3	4	4	20.6	20.1	13.1	170	73	#NULL!	#NULL!	120	65	正常心电图	25.2595	3.8	138.3	108.7	28.2
1105111571	银川	永宁	1	3	#NULL!	#NULL!	#NULL!	30	#NULL!	#NULL!	5	3	1	2	3	0	#NULL!	#NULL!	4	2	1	1	2	2	2	4	4	4	4	3	2	4	2	3	16.9	20.9	22.8	170	65	#NULL!	#NULL!	164	92	正常心电图	22.4913	3.9	138.5	103	29.4
1106091571	银川	西夏	1	1	#NULL!	#NULL!	#NULL!	45	#NULL!	#NULL!	5	3	1	1	3	0	1	3	4	1	1	4	2	3	2	4	4	4	4	3	2	3	3	3	14.4	13.9	21.1	170	85	#NULL!	#NULL!	148	82	窦性心律，电轴左偏，T波改变	29.4118	3.5	138.2	103.5	28.9
1106171641	银川	西夏	1	9	#NULL!	#NULL!	#NULL!	#NULL!	#NULL!	#NULL!	#NULL!	3	1	1	2	0	3	3	1	1	4	4	2	1	2	3	3	3	3	2	1	2	1	2	10.6	7.3	5.2	159	50	#NULL!	#NULL!	134	89	窦性心律	19.7777	4	139	102.9	33
1107141641	银川	永宁	1	9	#NULL!	#NULL!	#NULL!	#NULL!	#NULL!	#NULL!	#NULL!	3	1	3	2	0	#NULL!	3	1	1	4	3	#NULL!	2	2	4	4	4	4	4	3	3	3	3	12.9	#NULL!	9	160	70	#NULL!	#NULL!	139	111	正常心电图	27.3437	4.4	135.3	99.9	27.1
1107251641	银川	西夏	1	9	#NULL!	#NULL!	#NULL!	#NULL!	#NULL!	#NULL!	#NULL!	3	1	1	2	0	#NULL!	#NULL!	1	1	4	2	3	2	2	3	3	3	3	3	2	2	3	3	11.9	10.8	13.1	158	70	#NULL!	#NULL!	139	88	窦性心律，ST改变	28.0404	4	139	104.7	31.6
1108041571	银川	西夏	1	1	12	30	#NULL!	#NULL!	#NULL!	#NULL!	#NULL!	3	1	1	3	0	5	3	1	1	1	4	2	2	1	3	3	3	3	2	2	2	3	3	9.3	12.8	9.9	160	54	94	93	103	83	正常心电图	21.0937	4.2	139.4	103.8	25.7
1108251651	固原	西吉	2	1	#NULL!	#NULL!	#NULL!	#NULL!	#NULL!	#NULL!	#NULL!	3	2	1	3	0	#NULL!	3	1	2	3	3	2	2	2	4	4	4	4	3	2	3	3	3	10.2	10	22.2	165	70	#NULL!	#NULL!	135	85	正常心电图	25.7117	3.9	141.7	108	29.7
1109061651	银川	金凤	1	9	#NULL!	#NULL!	#NULL!	#NULL!	#NULL!	#NULL!	#NULL!	3	1	1	3	0	#NULL!	3	1	1	1	5	1	2	2	4	4	3	3	3	2	3	3	3	11.5	11.9	48	155	68	#NULL!	#NULL!	115	84	正常心电图	28.3039	4.4	139.5	100	36
1109101571	银川	西夏	1	4	#NULL!	#NULL!	#NULL!	#NULL!	#NULL!	#NULL!	#NULL!	3	1	1	3	0	#NULL!	3	1	1	4	1	2	2	1	3	3	3	3	3	2	3	3	3	6.2	8.5	9.9	167	68	#NULL!	#NULL!	139	90	窦性心动过缓	24.3824	3.8	142.6	104.8	33.5
1109251571	石嘴山	惠农	1	1	20	30	#NULL!	20	#NULL!	#NULL!	4	3	1	1	3	0	3	2	1	1	3	3	#NULL!	2	1	3	3	3	3	2	2	1	2	3	25.5	16.7	29.5	187	99	#NULL!	#NULL!	128	92	正常心电图	28.3108	4.1	136.3	99.6	28.3
1110151651	中卫	沙坡头	1	3	20	20	#NULL!	15	#NULL!	#NULL!	2	3	2	1	1	0	#NULL!	3	1	2	1	2	1	3	2	3	3	3	3	2	1	2	2	2	9.3	8.9	18.9	173	85	#NULL!	#NULL!	103	73	窦性心律；心室早期复极	28.4005	4.1	139.9	99.6	28.7
1110171641	银川	兴庆	1	9	#NULL!	#NULL!	#NULL!	#NULL!	#NULL!	#NULL!	#NULL!	3	1	3	3	0	#NULL!	3	1	1	4	5	1	2	2	4	4	4	3	1	1	2	3	3	12.7	10.6	25.3	160	56	#NULL!	#NULL!	131	81	窦性心律；异常Q波；ST段轻度抬高	21.875	4.7	134.4	96	29.8
1110251643	银川	金凤	1	9	#NULL!	#NULL!	#NULL!	#NULL!	#NULL!	#NULL!	#NULL!	3	1	3	3	0	3	3	1	1	3	5	2	2	2	3	3	3	3	1	1	1	2	2	10.2	11.2	15.9	162	55	#NULL!	#NULL!	153	102	正常心电图	20.9572	3.4	139.4	106.1	23.5
1111051572	银川	永宁	2	1	#NULL!	#NULL!	#NULL!	#NULL!	#NULL!	#NULL!	#NULL!	3	1	3	3	0	3	2	1	1	4	2	#NULL!	2	2	4	4	4	4	3	2	3	3	4	16.2	11.2	17.4	108	55	#NULL!	#NULL!	120	80	正常心电图	47.1536	3.9	134.4	97.6	26
1111261654	银川	西夏	2	1	#NULL!	#NULL!	#NULL!	#NULL!	#NULL!	#NULL!	#NULL!	3	1	1	2	0	#NULL!	3	1	1	4	5	1	2	2	4	4	3	3	2	2	2	3	3	12.4	14.4	12.4	160	62	#NULL!	#NULL!	156	91	正常心电图	24.2187	4.4	138.4	97.4	29.7
1204271431	银川	灵武	1	9	#NULL!	#NULL!	#NULL!	#NULL!	#NULL!	#NULL!	#NULL!	2	3	1	3	0	5	2	4	1	1	4	#NULL!	2	2	4	4	3	3	4	3	3	2	3	9.4	13	11.5	172	74	82	90	126	85	正常心电图	25.0135	4.1	141	105.5	23.1
1204281431	银川	灵武	1	1	#NULL!	#NULL!	#NULL!	#NULL!	#NULL!	#NULL!	#NULL!	3	1	1	3	0	5	2	4	1	1	3	2	3	2	4	4	3	3	3	2	3	3	2	8.3	12	13.7	173	77	82	91	125	75	二尖瓣关闭不全	25.7276	4.08	144	108	22.9
1208191431	银川	灵武	2	1	#NULL!	#NULL!	#NULL!	#NULL!	#NULL!	#NULL!	#NULL!	3	1	1	3	0	#NULL!	#NULL!	4	1	2	4	#NULL!	3	2	3	3	3	3	1	1	1	1	1	14.3	20	14.8	160	77	#NULL!	#NULL!	114	66	正常心电图	30.0781	4	140	103	26.4
1501141341	银川	兴庆	1	9	#NULL!	#NULL!	#NULL!	2	#NULL!	#NULL!	3	3	1	3	1	1	3	3	1	1	4	3	2	1	2	2	2	2	2	1	1	2	1	1	26.2	19.5	14.26	160	50	#NULL!	#NULL!	146	82	正常心电图	19.5312	#NULL!	#NULL!	#NULL!	#NULL!
1506121375	吴忠	红寺堡	1	1	#NULL!	#NULL!	#NULL!	#NULL!	#NULL!	#NULL!	#NULL!	3	1	2	2	0	1	3	1	1	4	5	2	2	2	4	4	4	3	3	2	1	1	1	9	15.8	16.53	152	60	#NULL!	#NULL!	131	87	正常心电图	25.9695	3.38	140.2	106	27.6
1506151372	银川	永宁	1	4	#NULL!	#NULL!	#NULL!	20	#NULL!	#NULL!	#NULL!	2	3	1	2	0	1	2	1	1	1	10	2	2	2	3	3	3	3	2	2	2	1	1	17.9	20.2	10.85	165	88	#NULL!	#NULL!	116	85	正常心电图	32.3232	4.05	138.5	103.4	30.4
1507091353	银川	兴庆	2	3	#NULL!	#NULL!	#NULL!	#NULL!	#NULL!	#NULL!	5	3	1	1	3	0	#NULL!	3	1	1	1	9	2	2	2	4	4	4	4	1	1	1	1	1	5.6	11.5	11.98	170	60	#NULL!	#NULL!	129	84	正常心电图	20.7612	3.47	141.2	110.3	24.4
1507141373	银川	兴庆	1	9	#NULL!	#NULL!	#NULL!	#NULL!	#NULL!	#NULL!	#NULL!	3	1	1	3	0	1	3	4	1	4	6	2	2	2	4	4	4	4	2	2	2	3	2	9.4	22	15.24	160	62	#NULL!	#NULL!	149	81	正常心电图	24.2187	3.45	140	103.9	28.3
1507281372	中卫		1	4	#NULL!	#NULL!	#NULL!	#NULL!	10	30	#NULL!	3	1	1	3	0	#NULL!	3	4	1	4	7	2	2	1	4	4	4	4	2	2	2	2	2	#NULL!	#NULL!	#NULL!	#NULL!	#NULL!	#NULL!	#NULL!	#NULL!	#NULL!		#NULL!	#NULL!	#NULL!	#NULL!	#NULL!
1508041374	固原	泾源	2	1	#NULL!	#NULL!	#NULL!	#NULL!	#NULL!	#NULL!	#NULL!	3	1	1	3	0	5	3	4	1	4	5	2	2	2	3	3	3	3	2	2	2	2	2	12.8	16.9	16.12	168	70	#NULL!	#NULL!	127	85	正常心电图	24.8016	3.9	137.1	104.1	27.6
1508041377	银川	永宁	1	1	#NULL!	#NULL!	#NULL!	#NULL!	#NULL!	#NULL!	#NULL!	2	1	1	3	0	5	3	4	2	4	5	2	2	2	4	4	4	4	2	2	2	2	2	13	14.4	13.51	163	72	#NULL!	#NULL!	115	78	正常心电图	27.0993	4.41	138.1	102.4	29.2
1508191375	固原		2	1	#NULL!	#NULL!	#NULL!	#NULL!	#NULL!	#NULL!	#NULL!	3	1	1	2	0	1	3	4	1	1	7	#NULL!	2	2	4	4	4	4	2	1	2	1	2	#NULL!	#NULL!	#NULL!	170	69	#NULL!	#NULL!	105	60		23.8754	#NULL!	#NULL!	#NULL!	#NULL!
1508201372	银川	西夏	2	1	#NULL!	#NULL!	#NULL!	#NULL!	#NULL!	#NULL!	#NULL!	3	1	1	3	0	#NULL!	3	4	1	4	6	#NULL!	2	2	4	4	4	4	2	2	2	2	2	14.9	#NULL!	13.33	172	71	#NULL!	#NULL!	152	117	正常心电图	23.9995	3.4	141.1	109.2	25.5
1509231358	中卫	中宁	2	4	#NULL!	#NULL!	1	#NULL!	#NULL!	#NULL!	#NULL!	3	1	2	1	0	3	3	1	1	4	7	4	4	2	5	5	5	5	1	1	1	1	1	12.3	8.2	8.43	175	55	#NULL!	#NULL!	120	70	正常心电图	17.9592	4.08	142.2	107.9	24.9
1509251376	银川	金凤	1	9	#NULL!	#NULL!	#NULL!	35	#NULL!	#NULL!	3	3	1	1	3	0	3	3	1	1	4	5	2	2	2	3	3	3	3	2	2	2	1	2	6.8	7.3	9.82	172	68	#NULL!	#NULL!	107	80	正常心电图	22.9854	4.06	141.5	108.3	27.5
1509291371	吴忠	青铜峡	1	2	#NULL!	#NULL!	#NULL!	15	#NULL!	#NULL!	4	3	1	1	3	0	1	3	1	1	3	5	#NULL!	2	2	3	3	3	3	2	2	2	1	2	14.7	13.7	22.28	179	79	#NULL!	#NULL!	131	88		24.6559	3.82	138.5	102.7	29.8
1509291374	银川	兴庆	1	9	#NULL!	#NULL!	#NULL!	#NULL!	#NULL!	#NULL!	#NULL!	3	1	3	2	0	#NULL!	3	4	1	4	6	2	2	2	4	4	4	4	3	3	3	1	3	17.5	#NULL!	19.17	156	45	#NULL!	#NULL!	181	68	正常心电图	18.4911	4.42	138.9	105.6	27.8
1510141354	银川	兴庆	1	5	#NULL!	#NULL!	#NULL!	#NULL!	#NULL!	#NULL!	#NULL!	3	1	2	1	0	1	3	1	1	4	6	3	2	2	2	2	2	2	1	1	1	1	1	11.5	13	13	180	95	#NULL!	#NULL!	123	84		29.321	3.47	138.2	104.1	27.1
1510161371	银川	兴庆	1	4	40	19	#NULL!	32	#NULL!	#NULL!	4	2	3	1	1	1	1	3	4	1	2	8	2	2	2	3	3	3	3	2	2	2	2	2	11.2	16.5	15.89	172	62.5	#NULL!	#NULL!	110	77	正常心电图	21.1263	4.56	139.7	102.5	28.7
1510211373	银川	兴庆	2	9	#NULL!	#NULL!	#NULL!	#NULL!	#NULL!	#NULL!	#NULL!	2	4	2	2	0	1	3	4	1	4	5	2	2	2	4	4	4	4	3	3	3	2	3	12.9	11.1	26.2	160	66	#NULL!	#NULL!	151	90	正常心电图	25.7812	#NULL!	#NULL!	#NULL!	#NULL!
1510241372	固原	原州	2	3	20	25	#NULL!	#NULL!	#NULL!	#NULL!	#NULL!	2	4	2	1	0	1	1	1	1	4	7	#NULL!	2	2	4	4	4	4	2	2	2	1	2	22.2	#NULL!	9.98	#NULL!	#NULL!	#NULL!	#NULL!	113	76	顺钟向转位	30.44	4.4	138.2	101.3	27.6
1510241375	银川	金凤	1	9	2	23	#NULL!	#NULL!	1	16	#NULL!	3	1	1	2	0	1	3	4	1	1	7	3	2	2	4	4	4	4	2	2	2	1	2	#NULL!	#NULL!	36	#NULL!	#NULL!	#NULL!	#NULL!	110	80	正常心电图	16.66	3.38	136.9	103.4	25.2
1510281353	银川	兴庆	2	4	20	20	#NULL!	20	#NULL!	#NULL!	4	3	1	3	1	0	5	3	1	1	3	9	#NULL!	4	2	5	5	5	5	1	1	1	1	1	14.9	15.9	9.97	176	80	#NULL!	#NULL!	137	81	正常心电图	25.8264	4.07	138.4	104.9	23.6
1511171724	吴忠	红寺堡	2	1	5	12	#NULL!	#NULL!	#NULL!	#NULL!	#NULL!	3	1	1	2	0	1	3	4	1	4	5	#NULL!	2	2	4	4	4	4	2	2	2	2	2	6	9.5	14.9	#NULL!	#NULL!	#NULL!	#NULL!	114	71	正常心电图	20.79	3.83	139	107.1	28.9
1511171728	吴忠	青铜峡	1	4	5	18	#NULL!	#NULL!	#NULL!	#NULL!	#NULL!	3	1	1	2	0	3	3	1	1	4	6	2	2	2	3	3	3	3	2	2	2	2	2	6.8	6.6	31.4	#NULL!	#NULL!	#NULL!	#NULL!	65	64	正常心电图	31.25	4.39	138.5	109.9	24.7
1511201351	固原	原州	1	6	20	20	#NULL!	30	#NULL!	#NULL!	2	3	1	3	3	0	3	3	4	1	4	5	2	4	2	4	4	4	4	1	1	4	4	4	14.2	14.8	16.72	168	71	#NULL!	#NULL!	167	94	正常心电图	25.1559	4.01	140.9	104.8	30.3
1511201352	石嘴山	平罗	1	3	#NULL!	#NULL!	#NULL!	#NULL!	4	30	#NULL!	3	1	1	1	0	3	3	1	1	4	5	2	3	2	4	4	4	4	2	2	1	2	2	12.2	9.4	7.04	172	72	#NULL!	#NULL!	137	79	正常心电图	24.3375	3.36	140.7	102.9	35.2
1511261715	银川	西夏	1	3	#NULL!	#NULL!	#NULL!	#NULL!	#NULL!	#NULL!	#NULL!	4	1	1	2	0	#NULL!	3	1	1	4	8	3	2	2	4	4	4	4	3	3	3	3	3	6.1	7	10	#NULL!	#NULL!	#NULL!	#NULL!	97	85	窦性心动过速	18.3	4.25	128.3	91.7	27.7
1511271722	吴忠	青铜峡	1	3	#NULL!	#NULL!	#NULL!	#NULL!	#NULL!	#NULL!	#NULL!	3	1	1	3	0	#NULL!	3	4	1	4	6	#NULL!	2	2	4	4	4	4	2	2	2	2	2	9.8	8.5	22.4	#NULL!	#NULL!	#NULL!	#NULL!	104	66	窦性心律；心电轴右偏	22.13	3.73	139	104.9	30
1512171371	银川	兴庆	2	9	#NULL!	#NULL!	#NULL!	#NULL!	#NULL!	#NULL!	#NULL!	3	1	1	2	0	1	3	4	1	1	4	2	2	2	4	4	4	4	3	3	4	2	2	11.5	11.4	15.35	160	57	#NULL!	#NULL!	136	76	1.窦性心律；2.心电轴左偏；3.顺钟向转位	22.2656	3.93	141.5	105.2	26.5
1606161531	银川	贺兰	1	1	#NULL!	#NULL!	#NULL!	#NULL!	#NULL!	#NULL!	#NULL!	3	1	1	3	0	#NULL!	#NULL!	3	1	4	5	2	2	2	3	3	4	3	2	2	2	2	2	15.1	13.2	12.7	156	62	#NULL!	#NULL!	125	75	正常心电图	25.4767	3.79	142	103	22.6
2703201561	石嘴山	大武口	1	9	#NULL!	#NULL!	#NULL!	20	#NULL!	#NULL!	5	3	2	1	3	0	#NULL!	#NULL!	4	1	1	12	3	3	2	4	4	4	4	3	3	3	3	3	7.1	15	18.4	158	61	#NULL!	#NULL!	130	90	正常心电图	24.4352	3.7	142	105	28.5
2704071551	石嘴山	大武口	1	9	20	18	1	45	#NULL!	#NULL!	4	3	1	1	3	0	1	3	2	1	4	1	1	2	2	4	4	4	4	2	1	2	2	2	8.1	11.3	19.7	175	75	#NULL!	#NULL!	120	80	正常心电图	24.4898	4.3	139	106	28.6
3808201261	吴忠	利通	2	1	#NULL!	#NULL!	#NULL!	#NULL!	#NULL!	#NULL!	#NULL!	3	1	3	1	0	3	3	2	1	1	3	#NULL!	2	2	5	5	5	5	4	2	4	3	4	16.5	20.8	22.3	167	56	#NULL!	#NULL!	131	93	窦性心律，左室低电压	20.0796	3.86	137.8	102.7	23.9
3808201262	吴忠	同心	1	1	#NULL!	#NULL!	#NULL!	#NULL!	#NULL!	#NULL!	#NULL!	3	1	3	2	0	1	3	4	1	4	4	#NULL!	3	1	5	5	5	5	2	1	3	3	4	9.9	17.2	21.7	157	45	#NULL!	#NULL!	143	77	正常心电图	18.2563	3.7	140.2	105.2	24.6
3808201268	吴忠	利通	2	1	#NULL!	#NULL!	#NULL!	#NULL!	#NULL!	#NULL!	#NULL!	3	1	3	2	0	1	2	4	1	4	8	3	2	2	5	5	5	5	3	1	4	4	4	11.4	#NULL!	#NULL!	150	60	#NULL!	#NULL!	182	98	正常心电图	26.6667	#NULL!	#NULL!	#NULL!	#NULL!
3808201285	吴忠	利通	2	1	40	16	#NULL!	#NULL!	#NULL!	#NULL!	#NULL!	3	1	2	3	0	#NULL!	#NULL!	1	2	1	3	2	2	2	5	5	5	5	4	4	4	4	4	13.6	18.42	23.1	170	86	#NULL!	#NULL!	168	97	正常心电图	29.7578	4.35	137.6	100.4	25.9
3808201289	吴忠	利通	1	5	10	20	#NULL!	10	#NULL!	#NULL!	3	3	1	1	2	0	3	3	1	2	3	1	1	1	2	5	5	5	5	4	4	4	4	4	#NULL!	16	#NULL!	170	80	#NULL!	#NULL!	140	97		27.6817	4.04	140.3	105.5	#NULL!
3809021284	吴忠	利通	2	6	#NULL!	#NULL!	#NULL!	#NULL!	#NULL!	#NULL!	#NULL!	3	2	1	3	0	3	3	2	1	3	8	2	4	2	4	3	3	2	1	1	1	1	1	#NULL!	31.21	13.6	175	92	#NULL!	#NULL!	136	95	正常心电图	30.0408	3.75	136.6	101.1	17.3
4401021392	中卫	沙坡头	1	3	#NULL!	#NULL!	#NULL!	#NULL!	#NULL!	#NULL!	#NULL!	3	1	1	3	0	#NULL!	3	2	1	3	2	3	3	2	3	3	3	3	1	1	1	1	1	7.6	10.1	20.3	178	83	82	95	130	80	正常心电图	26.1962	#NULL!	#NULL!	#NULL!	#NULL!
4401061391	中卫	沙坡头	1	1	#NULL!	#NULL!	#NULL!	#NULL!	#NULL!	#NULL!	#NULL!	3	2	1	2	0	#NULL!	3	2	1	1	7	2	3	2	4	4	3	3	2	2	3	2	3	10.3	10.7	10	150	63	98	99	110	70	正常心电图	28	#NULL!	#NULL!	#NULL!	#NULL!
4402151391	中卫	沙坡头	1	1	#NULL!	#NULL!	#NULL!	#NULL!	#NULL!	#NULL!	#NULL!	3	2	1	3	0	1	3	4	1	3	4	2	3	2	3	3	3	3	3	3	3	3	3	11.8	10.9	6.3	160	60	#NULL!	#NULL!	160	90	窦性心律；轻度ST压低，T波异常	23.4375	3.79	139.5	103.4	24.5
4403061389	中卫	沙坡头	1	1	20	27	#NULL!	20	#NULL!	#NULL!	3	2	2	1	3	0	1	3	1	1	4	10	2	3	2	4	4	4	4	3	3	2	3	3	17.1	12	21.1	180	74	#NULL!	#NULL!	132	76	正常心电图	22.8395	4.04	138.4	105	21.4
4404291402	中卫	沙坡头	2	1	#NULL!	#NULL!	#NULL!	#NULL!	#NULL!	#NULL!	#NULL!	2	1	1	3	0	#NULL!	3	4	1	3	#NULL!	1	2	2	4	4	4	4	2	2	3	2	2	20.88	20.3	4.9	156	51	#NULL!	#NULL!	120	80	正常心电图	20.9566	4.5	136.4	100.3	#NULL!
4405121391	中卫	沙坡头	1	1	#NULL!	#NULL!	#NULL!	#NULL!	#NULL!	#NULL!	#NULL!	3	3	1	2	0	5	3	4	2	1	2	2	2	2	4	4	4	3	3	3	4	4	4	5.7	9.3	29.9	172	55	#NULL!	#NULL!	140	70	窦性心律，心电轴右偏	18.5911	3.67	141.2	103.8	23.9
4406301401	中卫	沙坡头	1	#NULL!	#NULL!	#NULL!	#NULL!	#NULL!	#NULL!	#NULL!	#NULL!	3	1	1	3	0	#NULL!	3	3	1	4	#NULL!	2	2	2	4	4	4	4	2	2	3	3	3	#NULL!	#NULL!	10.8	155	60	#NULL!	#NULL!	165	65	正常心电图	24.974	4.33	139.8	100.5	25.2
4407281391	中卫	沙坡头	1	9	#NULL!	#NULL!	10	10	#NULL!	#NULL!	4	3	2	1	2	0	3	3	2	2	3	7	1	3	2	3	3	3	3	2	2	3	2	2	7.8	10.7	18.4	178	74	110	101	110	70	正常心电图	23.3556	3.64	137.8	106.2	28.3
4408111382	中卫	沙坡头	1	1	#NULL!	#NULL!	#NULL!	#NULL!	#NULL!	#NULL!	#NULL!	4	1	1	3	0	#NULL!	3	4	1	1	13	2	2	2	4	3	3	4	3	3	2	3	3	9	#NULL!	21.4	175	80	#NULL!	#NULL!	135	95	正常心电图	26.1224	3.31	141.7	108.2	21.1
4411051401	中卫	沙坡头	1	1	#NULL!	#NULL!	#NULL!	#NULL!	#NULL!	#NULL!	#NULL!	3	2	1	2	0	#NULL!	#NULL!	2	1	1	3	2	2	2	4	4	4	4	3	3	2	3	2	28.6	#NULL!	#NULL!	175	88	#NULL!	#NULL!	130	68	窦性心律，T波异常	28.7347	3.04	138.6	97.3	#NULL!
4412091393	中卫	沙坡头	1	1	#NULL!	#NULL!	#NULL!	#NULL!	#NULL!	#NULL!	#NULL!	3	1	1	3	0	3	#NULL!	2	1	3	8	2	2	2	4	4	2	4	2	3	4	4	4	8.7	11.1	3.1	170	68	70	97	140	80	正常心电图	23.5294	4.7	140.9	104.5	20.5
4412271401	中卫	沙坡头	1	1	#NULL!	#NULL!	7	#NULL!	#NULL!	#NULL!	3	3	3	2	1	0	3	3	1	1	1	#NULL!	3	2	2	4	4	4	4	3	3	3	3	3	8.2	11	15.9	176	70	#NULL!	#NULL!	120	70	正常心电图	22.5981	4.18	138.6	103.5	24.7
5304101481	固原	原州	2	1	#NULL!	#NULL!	#NULL!	#NULL!	#NULL!	#NULL!	#NULL!	3	3	1	3	0	1	2	4	2	1	6	#NULL!	4	2	3	4	4	3	3	3	2	2	3	6.31	10.6	15.2	165	63	#NULL!	#NULL!	105	68	正常心电图	23.1405	3.93	139.3	103.1	#NULL!
5306021521	固原	彭阳	1	1	#NULL!	#NULL!	#NULL!	#NULL!	#NULL!	#NULL!	#NULL!	3	3	3	3	0	2	2	4	1	2	5	2	2	2	4	4	3	3	4	4	3	3	4	16.8	#NULL!	19.4	160	53	#NULL!	#NULL!	132	77	正常心电图	20.7031	3.85	141	101.6	#NULL!
5307191511	固原	原州	1	1	#NULL!	#NULL!	#NULL!	#NULL!	#NULL!	#NULL!	#NULL!	3	2	1	2	0	#NULL!	#NULL!	1	1	1	#NULL!	2	4	2	4	4	3	2	3	2	2	2	2	9.1	12	21.5	163	70	#NULL!	#NULL!	130	65	窦性心律；电轴右偏；顺钟向转位	26.3465	3.58	139.2	98.6	#NULL!
5308131511	固原	原州	2	1	#NULL!	#NULL!	#NULL!	#NULL!	#NULL!	#NULL!	#NULL!	3	2	2	3	0	#NULL!	#NULL!	4	2	4	5	2	4	1	4	4	3	2	3	2	2	2	2	14.5	#NULL!	18	175	80	90	110	148	88	正常心电图	26.1224	3.65	139.2	100.9	#NULL!
5310161511	固原	原州	2	1	#NULL!	#NULL!	#NULL!	#NULL!	#NULL!	#NULL!	#NULL!	3	2	1	2	0	1	3	1	2	2	3	2	3	1	4	4	4	4	3	3	3	2	2	7.4	8.9	19.8	170	77	#NULL!	#NULL!	125	86	正常心电图	26.6436	4.14	139.2	104.3	#NULL!
1001091231	银川	兴庆	1	9	30	28	#NULL!	32	#NULL!	#NULL!	1	3	2	2	3	0	3	3	1	1	4	5	2	2	2	4	4	4	3	2	2	3	2	3	21.6	17.2	12.9	160	72	83	85	134	71	1.窦性心律；2.电轴不偏	28.125	4.29	139	99	23.9
1007011231	银川	灵武	1	9	#NULL!	#NULL!	#NULL!	#NULL!	#NULL!	#NULL!	#NULL!	3	1	3	1	0	1	2	1	1	1	8	1	4	1	4	4	4	4	3	2	4	2	4	8.6	10.2	12.8	168	68	99	104	135	79	窦性心律；ST-T改变；中度电轴左偏	24.093	4.68	135	97	22.6
1007171231	银川	金凤	1	3	20	18	#NULL!	50	#NULL!	#NULL!	3	3	1	1	3	0	1	3	1	1	4	5	2	1	2	4	4	4	3	3	2	3	2	3	10.2	9.5	19.1	168	83	97	99	124	67	1.窦性心动过缓;2.1度房室传导阻滞;3.ST压低	29.4076	3.74	139	97	30.6
1010081231	银川	兴庆	1	3	#NULL!	#NULL!	6	#NULL!	#NULL!	#NULL!	#NULL!	3	1	1	3	0	1	3	1	2	1	5	1	2	2	3	3	3	3	1	1	1	1	2	7.6	8.3	15.6	169	75	103	112	129	75	1.窦性心律；2.ST-T改变	26.2596	4.06	141	103	21.9
1010241231	银川	兴庆	2	9	#NULL!	#NULL!	#NULL!	#NULL!	#NULL!	#NULL!	#NULL!	3	1	1	2	0	5	3	4	1	1	6	1	2	2	4	4	4	4	3	2	3	2	2	17.7	#NULL!	8.8	161	76	90	105	170	79	窦性心律；正常心电图	29.3199	3.95	134	97	21.1
1010291231	银川	兴庆	2	5	20	20	#NULL!	13	#NULL!	#NULL!	4	3	2	1	3	0	1	3	1	1	1	7	3	2	2	3	3	3	3	1	1	1	1	2	9.1	11.7	5.2	170	70	87	93	163	98	窦性心律，中度电轴左偏	24.2215	4.76	139	102	24.9
1010291251	银川	兴庆	1	9	16	#NULL!	30	#NULL!	#NULL!	#NULL!	#NULL!	3	1	1	2	0	3	2	3	2	3	2	1	2	2	3	3	3	3	3	2	3	3	2	6.5	#NULL!	14.2	170	68	93	98	120	70	1.窦性心律2.电轴不偏3.偶发室性早搏	23.5294	4.28	143	107	22.1
1010291272	银川	兴庆	1	9	#NULL!	#NULL!	#NULL!	#NULL!	#NULL!	#NULL!	#NULL!	3	1	1	3	0	3	3	1	1	3	6	2	3	2	3	3	3	3	2	1	2	1	2	18.8	15.7	21.6	162	63	86	98	116	69	正常心电图	24.0055	4.52	136	97	23.7
1011031221	银川	金凤	1	3	#NULL!	#NULL!	#NULL!	#NULL!	#NULL!	#NULL!	#NULL!	3	1	1	2	0	#NULL!	#NULL!	1	1	3	3	2	3	1	5	5	5	5	1	1	2	2	1	13.7	#NULL!	13.4	168	60	81	90	145	79	窦性心律不齐；电轴不偏；广泛T波低平	21.2585	4.01	142	102	29
1011071232	银川	兴庆	2	9	20	21	#NULL!	40	#NULL!	#NULL!	5	3	2	2	3	0	2	2	1	1	1	6	2	3	2	2	2	2	2	1	1	1	1	1	11.5	12.6	19.9	175	78	94	97	129	75	1.窦性心律；2.电轴不偏；3.无明显ST-T改变	25.4694	4.15	139	100	26.1
1011121231	银川	兴庆	1	9	20	30	10	#NULL!	#NULL!	#NULL!	#NULL!	3	1	1	3	0	#NULL!	3	1	1	1	6	2	2	2	3	3	3	3	1	1	1	1	2	6.7	#NULL!	18.6	160	69	89	93	143	81	1.窦性心律；2.非特异性T波异常	26.9531	4.15	141	103	22.4
1011181251	银川	兴庆	1	9	#NULL!	#NULL!	#NULL!	#NULL!	#NULL!	#NULL!	#NULL!	3	1	1	3	0	1	3	1	1	4	2	1	3	2	3	3	3	3	2	2	3	2	2	15.8	#NULL!	9.5	180	87	98	95	104	75	1.窦性心律；2.电轴不偏；3.未见明显ST-T改变	26.8519	4.4	138	102	24.4
1103311503	银川	西夏	1	6	#NULL!	#NULL!	#NULL!	#NULL!	#NULL!	#NULL!	#NULL!	3	1	1	2	1	#NULL!	#NULL!	1	1	3	8	3	3	2	5	5	4	4	4	3	4	4	4	10.7	10.3	14.1	170	75	#NULL!	#NULL!	157	77	窦性心律，2，3导联J点抬高	25.9516	3.9	140.7	103.2	30.5
1105131571	银川	西夏	1	4	#NULL!	#NULL!	#NULL!	#NULL!	#NULL!	#NULL!	#NULL!	3	1	1	3	0	#NULL!	#NULL!	1	1	2	3	2	2	2	3	3	3	3	2	2	3	3	3	17.5	14.6	17.1	150	53	75	91	152	89	正常心电图	23.5556	3.9	138.6	105.2	30.9
1105141572	银川	西夏	3	1	#NULL!	#NULL!	#NULL!	#NULL!	#NULL!	#NULL!	#NULL!	3	1	1	2	0	#NULL!	#NULL!	2	2	1	3	#NULL!	2	2	4	4	4	3	2	2	3	3	3	8.4	19.34	19.6	165	75	96	105	110	60	正常心电图	27.5482	4.2	139.1	102.5	29.6
1106181651	银川	金凤	1	6	10	18	#NULL!	30	#NULL!	#NULL!	3	3	1	2	3	0	5	3	1	1	1	8	#NULL!	3	2	5	5	4	4	3	2	3	2	3	14.2	8.5	20.9	168	61	#NULL!	#NULL!	121	80	正常心电图	21.6128	4.2	138.1	103.3	32.6
1106221651	银川	西夏	1	6	20	20	#NULL!	20	#NULL!	#NULL!	#NULL!	4	1	1	3	0	5	3	1	2	3	3	1	2	2	3	3	4	3	2	1	1	3	3	14	14.1	19.1	169	85	#NULL!	#NULL!	126	86	正常心电图	29.7609	3.6	137.2	101.8	33.2
1106301641	银川	西夏	2	1	#NULL!	#NULL!	#NULL!	#NULL!	#NULL!	#NULL!	#NULL!	3	1	2	3	0	#NULL!	#NULL!	1	2	1	2	2	2	2	4	4	4	4	3	2	2	1	2	14.9	#NULL!	10.4	163	55	#NULL!	#NULL!	121	70	正常心电图	20.7008	#NULL!	#NULL!	#NULL!	#NULL!
1107031651	银川	西夏	1	6	#NULL!	#NULL!	5	20	#NULL!	#NULL!	1	3	1	1	3	0	5	3	1	1	4	5	2	4	2	5	4	5	5	1	2	2	1	2	12.3	#NULL!	9.8	166	70	#NULL!	#NULL!	132	87	正常心电图	25.4028	3.8	139.2	105	29
1107081651	银川	西夏	1	9	10	17	#NULL!	#NULL!	#NULL!	#NULL!	#NULL!	3	1	1	2	0	1	3	1	1	4	5	4	2	2	3	3	3	3	2	1	1	2	4	14.5	19.1	25.3	168	76	#NULL!	#NULL!	146	86	正常心电图	26.9274	3.9	139.2	103.2	31
1107141642	银川	永宁	2	1	#NULL!	#NULL!	#NULL!	#NULL!	#NULL!	#NULL!	#NULL!	3	1	3	2	0	#NULL!	#NULL!	2	2	1	2	2	2	2	4	4	4	3	3	2	3	2	3	32.2	12.6	14.9	160	60	#NULL!	#NULL!	110	78	正常心电图	23.4375	3.5	132.9	95.9	28.9
1107251652	银川	西夏	1	5	#NULL!	#NULL!	#NULL!	#NULL!	#NULL!	#NULL!	#NULL!	3	1	1	3	0	#NULL!	3	1	2	3	3	1	2	2	3	3	3	3	2	2	3	2	2	20	#NULL!	8.1	160	74	#NULL!	#NULL!	142	97	窦性心律；T波改变	28.9062	3.2	137.4	101.5	32.7
1109111571	银川	西夏	2	4	20	18	#NULL!	20	#NULL!	#NULL!	4	3	1	1	3	0	3	2	1	1	4	3	2	2	2	4	4	4	3	2	2	2	3	2	5.2	19.8	11.5	168	71	#NULL!	#NULL!	139	85	正常心电图	25.1559	3.5	141.5	105.2	30.4
1109121571	银川	西夏	1	3	60	24	#NULL!	30	#NULL!	#NULL!	1	3	1	1	3	0	3	2	1	1	4	3	2	2	1	4	4	4	3	2	2	3	3	3	8.3	12.8	#NULL!	170	77	#NULL!	#NULL!	139	76	正常心电图	26.6436	#NULL!	#NULL!	#NULL!	#NULL!
1110131653	银川	西夏	1	6	#NULL!	#NULL!	#NULL!	#NULL!	#NULL!	#NULL!	#NULL!	3	1	1	2	0	#NULL!	3	1	1	4	2	2	2	2	4	4	4	4	2	2	3	2	3	#NULL!	14.4	12.2	160	68	#NULL!	#NULL!	168	72	窦性心律；完全性右束支传导阻滞；顺钟向转位	26.5625	4	140.2	105.1	29.4
1111141651	固原	彭阳	1	1	#NULL!	#NULL!	#NULL!	#NULL!	#NULL!	#NULL!	#NULL!	3	1	1	3	0	#NULL!	3	1	2	1	2	#NULL!	3	2	4	4	4	3	3	3	2	2	2	14.2	16.4	18.1	180	80	#NULL!	#NULL!	150	100	正常心电图	24.6914	3.4	140.7	107	22.5
1111261656	银川	金凤	2	9	#NULL!	#NULL!	#NULL!	#NULL!	#NULL!	#NULL!	#NULL!	3	1	1	3	0	1	3	1	1	4	4	1	2	2	2	2	3	2	1	1	1	2	2	12.7	14.5	#NULL!	170	82	#NULL!	#NULL!	138	91	正常心电图	28.3737	#NULL!	#NULL!	#NULL!	#NULL!
1211011451	银川	灵武	1	1	#NULL!	#NULL!	#NULL!	#NULL!	#NULL!	#NULL!	#NULL!	3	1	3	2	0	#NULL!	#NULL!	2	1	1	6	1	3	2	5	5	5	5	4	4	4	4	4	8.7	#NULL!	18.4	160	66	#NULL!	#NULL!	178	74	心肌缺血，QT间期延长	25.7812	3.83	146.2	103	24.5
1501091351	银川	兴庆	1	9	#NULL!	#NULL!	#NULL!	40	#NULL!	#NULL!	4	3	1	1	2	0	#NULL!	#NULL!	4	2	4	5	2	2	1	4	4	4	4	4	4	4	4	4	4.3	14.7	19.69	176	68	#NULL!	#NULL!	124	74	窦性心动过缓	21.9525	3.64	139	105.4	23.7
1506291351	银川	兴庆	1	1	#NULL!	#NULL!	#NULL!	#NULL!	#NULL!	#NULL!	#NULL!	3	1	1	3	0	#NULL!	3	2	1	4	3	1	3	2	4	4	4	4	3	3	4	4	4	9	12.5	19.65	158	77.5	#NULL!	#NULL!	139	72	正常心电图	31.0447	4.01	140.6	106.2	29.9
1507141372	银川	兴庆	2	9	#NULL!	#NULL!	#NULL!	#NULL!	#NULL!	#NULL!	#NULL!	3	1	3	3	0	#NULL!	3	4	1	4	7	#NULL!	2	2	5	5	5	5	3	3	3	3	3	6.8	10	10.1	159	63	#NULL!	#NULL!	127	87	正常心电图	24.9199	4.12	140.8	107	26.5
1507301351	中卫	中宁	1	9	#NULL!	#NULL!	#NULL!	#NULL!	#NULL!	#NULL!	#NULL!	3	1	2	2	1	#NULL!	3	1	2	1	3	#NULL!	2	2	5	5	5	5	2	2	2	4	4	11	18	#NULL!	157	58	#NULL!	#NULL!	130	70	正常心电图	23.5304	#NULL!	#NULL!	#NULL!	#NULL!
1508191371	石嘴山	大武口	1	3	#NULL!	#NULL!	#NULL!	#NULL!	#NULL!	#NULL!	#NULL!	3	1	2	1	0	#NULL!	3	4	1	3	6	2	2	2	3	3	3	3	2	2	2	1	2	8.7	#NULL!	29.63	173	66	#NULL!	#NULL!	134	88	正常心电图	22.0522	3.71	141.4	111.8	27.1
1508211372	中卫	海原	2	4	#NULL!	#NULL!	#NULL!	#NULL!	#NULL!	#NULL!	#NULL!	3	1	1	1	0	1	3	1	1	4	5	2	2	2	3	3	3	3	2	2	2	1	2	#NULL!	16.3	11.79	#NULL!	75	#NULL!	#NULL!	120	83	正常心电图	#NULL!	4.31	137.9	103.6	29.1
1508281371	银川	金凤	1	3	#NULL!	#NULL!	#NULL!	38	#NULL!	#NULL!	3	3	1	2	3	0	1	3	4	1	4	5	2	2	2	3	3	3	3	2	2	2	1	2	#NULL!	#NULL!	16.93	166	69	#NULL!	#NULL!	130	86	1.窦性心律；电轴左偏	25.0399	3.65	140	104.7	26.1
1508281378	银川	兴庆	2	9	#NULL!	#NULL!	#NULL!	#NULL!	#NULL!	#NULL!	#NULL!	3	1	1	2	0	#NULL!	3	4	1	4	5	2	2	2	4	4	4	4	3	3	3	4	3	12.3	14	11.98	155	71	#NULL!	#NULL!	146	95	1.窦性心动过速；2.顺钟向转位；3.ST段异常	29.5525	3.64	139.4	105.6	25.1
1509011371	银川	兴庆	1	9	#NULL!	#NULL!	#NULL!	#NULL!	#NULL!	#NULL!	#NULL!	3	1	1	3	0	3	3	4	1	4	5	2	2	2	3	3	3	3	1	1	1	1	1	6.8	#NULL!	8.05	170	62	#NULL!	#NULL!	119	83	正常心电图	21.4533	3.84	139	105.2	27.5
1509011372	银川	兴庆	1	9	#NULL!	#NULL!	20	#NULL!	10	50	#NULL!	3	1	2	2	0	#NULL!	3	4	1	4	5	2	2	2	3	3	3	3	3	3	3	4	3	9.7	10	10.02	165	54	#NULL!	#NULL!	114	70	1.窦性心动过缓；2.ST段异常；3.V1-V3导联r波递增不良	19.8347	4.06	139.4	105.3	29.1
1509011373	银川	兴庆	1	3	#NULL!	#NULL!	#NULL!	#NULL!	#NULL!	#NULL!	#NULL!	3	1	1	1	1	5	2	4	1	4	6	2	2	2	4	4	4	4	2	1	2	1	2	#NULL!	#NULL!	11.47	160	62.5	#NULL!	#NULL!	106	75	正常心电图	24.4141	4.43	138	103.9	26.5
1509251379	银川	灵武	2	1	#NULL!	#NULL!	#NULL!	#NULL!	#NULL!	#NULL!	#NULL!	3	1	1	3	0	3	3	4	1	4	5	2	2	2	4	4	4	4	2	2	2	1	2	11.9	6.8	15.8	167	63	#NULL!	#NULL!	103	72	正常心电图	22.5896	4.43	134	96.1	20.9
1509291376	银川	贺兰	2	2	#NULL!	#NULL!	#NULL!	#NULL!	#NULL!	#NULL!	#NULL!	3	1	2	3	0	1	3	1	1	1	8	#NULL!	2	2	3	3	3	3	2	2	2	1	2	7.4	10.1	10.6	#NULL!	#NULL!	#NULL!	#NULL!	130	80	正常心电图	29.1	3.87	141.7	110.1	28.4
1510151371	银川	金凤	1	1	#NULL!	#NULL!	#NULL!	#NULL!	#NULL!	#NULL!	#NULL!	3	1	1	3	0	1	3	4	1	4	5	2	2	2	4	4	4	4	2	2	2	2	2	12.8	#NULL!	#NULL!	153	61	#NULL!	#NULL!	125	86	正常心电图	26.0584	#NULL!	#NULL!	#NULL!	#NULL!
1510161372	银川	兴庆	1	4	20	19	#NULL!	42	#NULL!	#NULL!	3	3	1	2	3	0	1	3	1	1	4	5	2	2	2	3	3	3	3	2	2	2	2	2	7.7	5.9	13.2	#NULL!	#NULL!	#NULL!	#NULL!	171	89	正常心电图	24.1	3.85	142.9	109.3	29.1
1510211375	银川	兴庆	1	4	#NULL!	#NULL!	8	30	#NULL!	#NULL!	5	3	1	1	3	0	1	3	4	1	4	5	2	2	2	3	3	3	3	2	2	2	1	2	16.5	16.1	15.2	175	75	#NULL!	#NULL!	118	80	窦性心动过缓，1度房室传导阻滞，V1V2导联QS型	24.4898	3.88	140.8	106.8	25.2
1510301371	中卫	海原	1	3	#NULL!	#NULL!	#NULL!	#NULL!	#NULL!	#NULL!	#NULL!	2	3	3	2	0	#NULL!	3	4	1	4	6	#NULL!	2	2	4	4	4	4	2	2	2	1	2	5.9	7	23.1	160	55	#NULL!	#NULL!	117	71	窦性心律不齐	21.4844	3.74	141.3	109	29
1511061723	中卫	海原	2	4	#NULL!	#NULL!	#NULL!	#NULL!	#NULL!	#NULL!	#NULL!	3	1	1	1	0	3	3	1	1	4	6	2	2	2	3	3	3	3	2	2	2	2	2	10.8	7.4	8.6	#NULL!	#NULL!	#NULL!	#NULL!	122	75	正常心电图	20.3	4.37	141.5	105.3	26.5
1511061726	银川	兴庆	1	3	12	18	#NULL!	#NULL!	#NULL!	#NULL!	#NULL!	3	1	3	3	0	1	3	4	1	4	6	2	2	2	3	3	3	3	2	2	2	2	2	14.5	20.5	9.3	170	56	#NULL!	#NULL!	140	70	正常心电图	19.3772	4.71	143.5	113.9	28.8
1511201727	银川	兴庆	1	4	#NULL!	#NULL!	#NULL!	#NULL!	#NULL!	#NULL!	#NULL!	3	1	2	1	0	1	3	2	1	1	8	2	2	2	3	3	3	3	2	2	2	2	2	6.2	9.7	35.8	#NULL!	#NULL!	#NULL!	#NULL!	119	76	正常心电图	29.32	4.17	142.5	107.7	25.1
1511271721	固原	隆德	1	4	20	18	#NULL!	#NULL!	#NULL!	#NULL!	#NULL!	3	1	2	1	0	1	3	1	1	1	8	2	2	2	3	3	3	3	2	2	2	2	2	8.5	10.6	19.1	#NULL!	#NULL!	#NULL!	#NULL!	141	94	正常心电图	26.4	4.01	142.1	105.2	28.8
1512031371	银川	金凤	1	2	#NULL!	#NULL!	2	#NULL!	#NULL!	#NULL!	#NULL!	3	1	1	3	0	#NULL!	3	4	1	4	3	2	2	2	4	4	4	4	2	2	2	1	1	13.7	16.8	12.66	175	73	#NULL!	#NULL!	151	89	1.窦性心律；2.ST-T异常；3.心电轴左偏	23.8367	4.31	139.4	109.8	23.2
1512031373	银川	金凤	1	6	10	#NULL!	#NULL!	#NULL!	#NULL!	#NULL!	#NULL!	3	1	1	3	0	1	3	1	1	4	2	1	2	2	4	4	4	4	2	2	2	1	1	14.5	9.3	14.96	175	106	#NULL!	#NULL!	126	77	正常心电图	34.6122	3.83	140.6	106.9	23.8
1512211375	中卫	海原	2	4	20	#NULL!	#NULL!	15	#NULL!	#NULL!	4	3	1	1	3	0	3	3	4	1	4	3	#NULL!	2	2	4	4	4	4	3	3	2	2	2	18.1	9.4	10.3	161	83	#NULL!	#NULL!	168	70	正常心电图	32.0204	3.31	139.8	102.7	26.8
1605071532	银川	贺兰	1	1	20	18	#NULL!	10	#NULL!	#NULL!	4	2	3	1	3	0	#NULL!	#NULL!	1	1	1	5	2	3	2	4	4	4	3	2	1	2	3	2	13.7	18.9	17.8	173	82	#NULL!	#NULL!	140	90	正常心电图	27.3982	3.65	142.2	99.1	23.6
1605211541	银川	贺兰	1	1	#NULL!	#NULL!	#NULL!	#NULL!	#NULL!	#NULL!	#NULL!	3	1	1	3	0	1	3	4	1	2	4	2	2	2	4	4	3	2	2	2	3	3	3	13.1	12.8	24.2	176	95	#NULL!	#NULL!	140	80	窦性心律，心律不齐	30.6689	4.15	142.4	101	21.1
1605231532	银川	贺兰	1	1	#NULL!	#NULL!	#NULL!	#NULL!	#NULL!	#NULL!	#NULL!	3	1	1	2	0	#NULL!	3	4	1	2	4	2	2	2	4	4	4	3	2	1	2	2	2	8.1	10.3	15.9	156	74	#NULL!	#NULL!	130	80	房颤律，完全性右束支传导阻滞，继发ST-T改变	30.4076	3.67	142	102	22
1606021531	银川	贺兰	1	1	#NULL!	#NULL!	#NULL!	#NULL!	#NULL!	#NULL!	#NULL!	3	1	1	2	0	#NULL!	#NULL!	4	1	2	5	2	2	2	3	4	4	3	2	2	2	2	2	7.8	15.6	11.2	161	58	#NULL!	#NULL!	125	70	窦性心律，T波低平	22.3757	3.79	142	102	26
1608221541	银川	贺兰	1	3	#NULL!	#NULL!	#NULL!	#NULL!	#NULL!	#NULL!	#NULL!	2	1	2	2	0	#NULL!	#NULL!	2	1	3	4	2	2	2	2	3	2	2	2	2	3	2	3	18.1	19	17	164	70	#NULL!	#NULL!	120	82	窦性心律；轻度ST-T异常	26.0262	3.65	136.9	97.9	16.5
2701151551	石嘴山	大武口	1	1	#NULL!	#NULL!	#NULL!	#NULL!	#NULL!	#NULL!	#NULL!	2	4	2	1	1	1	3	1	1	1	5	#NULL!	2	2	4	4	4	4	1	1	2	1	3	12.3	18.2	11	156	56	#NULL!	#NULL!	150	80	正常心电图	23.0112	3.82	135.7	103.4	23.7
2705061551	石嘴山	大武口	1	9	#NULL!	#NULL!	#NULL!	#NULL!	#NULL!	#NULL!	#NULL!	3	1	3	3	0	#NULL!	#NULL!	4	1	4	10	1	2	2	4	4	3	3	2	1	4	2	2	9.73	10.3	13.1	162	55	#NULL!	#NULL!	120	70	正常心电图	20.9572	3.3	139	106	23.6
2705201556	石嘴山	大武口	1	9	#NULL!	#NULL!	#NULL!	#NULL!	#NULL!	#NULL!	#NULL!	3	1	2	3	0	#NULL!	3	4	2	2	5	1	3	2	4	4	4	4	3	2	3	3	3	6.8	9.5	11.8	161	55	#NULL!	#NULL!	130	80	窦性心律	21.2183	4.29	142.2	102.3	28
2706031553	石嘴山	大武口	1	3	#NULL!	#NULL!	#NULL!	#NULL!	#NULL!	#NULL!	#NULL!	3	2	1	3	0	2	3	1	2	4	4	2	2	2	4	4	4	4	1	2	3	3	3	11	15	41.5	170	74	#NULL!	#NULL!	130	100	正常心电图	25.6055	3.5	138	102	24.8
2707181561	石嘴山	大武口	1	9	#NULL!	#NULL!	#NULL!	#NULL!	#NULL!	#NULL!	#NULL!	3	1	3	3	0	#NULL!	#NULL!	4	1	4	2	3	3	2	4	4	3	4	3	3	2	3	3	23.6	15.8	12.1	178	71	#NULL!	#NULL!	125	60	窦性心律；心电轴轻度左偏	22.4088	3.7	142	103	27.8
2708071551	石嘴山	大武口	1	2	#NULL!	#NULL!	#NULL!	#NULL!	#NULL!	#NULL!	#NULL!	3	1	3	3	0	#NULL!	#NULL!	4	1	4	2	3	3	2	4	4	3	4	3	3	2	3	3	6.4	12.3	32.4	165	69	#NULL!	#NULL!	130	80	窦性心律；心电轴左偏	25.3444	3.6	141	103	26
2708171552	石嘴山	大武口	1	9	#NULL!	#NULL!	#NULL!	#NULL!	#NULL!	#NULL!	#NULL!	3	1	1	3	0	1	3	3	1	4	3	2	2	2	5	5	5	5	4	4	4	4	4	11.8	13.32	16.8	155	72	#NULL!	#NULL!	160	80	T波异常	29.9688	3.65	137.8	100.8	27.8
3808201287	吴忠	利通	2	3	20	16	#NULL!	#NULL!	#NULL!	#NULL!	#NULL!	2	3	1	1	0	5	3	1	2	3	2	#NULL!	1	2	2	5	5	5	4	4	4	4	4	#NULL!	18.07	#NULL!	165	65	#NULL!	#NULL!	103	74		23.8751	4.02	138.9	104.6	#NULL!
4401031381	中卫	沙坡头	1	9	6	25	#NULL!	30	#NULL!	#NULL!	4	3	1	1	3	0	1	3	1	2	4	6	2	2	2	3	3	3	3	3	3	2	3	3	14.7	14.8	7.05	175	70	98	89	136	79	窦性心动过速	22.8571	#NULL!	#NULL!	#NULL!	#NULL!
4404201393	中卫	沙坡头	1	9	#NULL!	#NULL!	#NULL!	#NULL!	#NULL!	#NULL!	#NULL!	3	2	1	3	0	5	3	1	1	2	6	1	2	2	3	3	3	3	1	1	1	1	1	15.6	14.3	10.4	178	75	#NULL!	#NULL!	120	80	正常心电图	23.6713	#NULL!	#NULL!	#NULL!	#NULL!
4405161392	中卫	沙坡头	1	9	#NULL!	#NULL!	#NULL!	#NULL!	#NULL!	#NULL!	#NULL!	3	1	1	3	0	#NULL!	3	2	2	1	3	2	3	2	4	4	3	2	2	1	3	1	2	18.9	17.3	16.2	163	60	#NULL!	#NULL!	130	80	正常心电图	22.5827	4.03	140.4	104.7	21
4405221381	中卫	沙坡头	1	1	10	18	#NULL!	#NULL!	#NULL!	#NULL!	#NULL!	4	2	1	3	0	4	2	2	2	3	12	3	2	2	3	4	3	4	2	2	1	3	2	11.6	#NULL!	23.6	172	80	#NULL!	#NULL!	130	78	正常心电图	27.0416	4.04	138.1	105.4	16.8
4406151401	中卫	沙坡头	1	1	5	#NULL!	#NULL!	#NULL!	10	20	#NULL!	3	2	2	3	0	5	3	1	1	1	#NULL!	3	2	1	3	3	3	3	1	1	2	2	2	21.4	31.7	8	175	65	#NULL!	#NULL!	120	70	正常心电图	21.2245	#NULL!	#NULL!	#NULL!	#NULL!
4406291391	中卫	沙坡头	1	9	#NULL!	#NULL!	#NULL!	30	#NULL!	#NULL!	5	3	1	2	3	0	2	2	4	1	1	5	2	2	2	3	3	4	3	1	2	2	2	2	9.3	13.1	6.2	175	75	#NULL!	#NULL!	124	84	正常心电图	24.4898	3.56	137.5	105.5	22.2
4408201401	中卫	沙坡头	1	1	#NULL!	#NULL!	#NULL!	#NULL!	#NULL!	#NULL!	#NULL!	3	2	1	3	0	#NULL!	3	2	1	2	2	2	2	2	4	4	4	3	2	1	3	2	2	19.3	13.5	#NULL!	158	65	#NULL!	#NULL!	129	95	正常心电图	26.0375	3.87	139.3	100.8	#NULL!
4408291401	中卫	沙坡头	1	1	#NULL!	#NULL!	#NULL!	#NULL!	#NULL!	#NULL!	#NULL!	3	2	2	3	0	#NULL!	3	4	1	2	3	2	2	2	3	3	4	4	2	2	3	2	3	11	#NULL!	13.6	160	70	#NULL!	#NULL!	117	82	正常心电图	27.3437	3.78	137.2	102.6	13.5
4409041381	中卫	沙坡头	1	1	#NULL!	#NULL!	#NULL!	#NULL!	#NULL!	#NULL!	#NULL!	4	2	1	3	0	#NULL!	3	4	1	1	8	2	3	2	4	3	3	4	3	3	2	3	2	9.8	21.2	18.9	162	60	#NULL!	#NULL!	125	80	正常心电图	22.8624	3.82	140.9	105.5	22.6
4409071382	中卫	沙坡头	1	1	#NULL!	#NULL!	#NULL!	#NULL!	#NULL!	#NULL!	#NULL!	3	2	1	3	0	1	3	4	1	1	10	2	3	2	4	3	3	4	3	3	2	3	3	8.9	#NULL!	16.6	178	80	#NULL!	#NULL!	130	95	ST-T异常	25.2493	3.1	143.6	102.4	#NULL!
4410231381	中卫	沙坡头	1	1	#NULL!	#NULL!	#NULL!	#NULL!	#NULL!	#NULL!	#NULL!	3	1	1	3	0	#NULL!	3	4	1	1	12	2	3	2	3	3	4	3	3	3	2	3	2	17.2	#NULL!	10.1	178	90	#NULL!	#NULL!	160	78	ST-T异常	28.4055	4.15	138.4	99.5	26.6
4410291402	中卫	沙坡头	1	9	#NULL!	#NULL!	#NULL!	#NULL!	#NULL!	#NULL!	#NULL!	3	1	1	3	0	#NULL!	#NULL!	4	1	4	6	2	2	2	5	5	5	5	3	2	4	3	3	#NULL!	#NULL!	15.5	166	51	#NULL!	#NULL!	120	70	正常心电图	18.5078	4.5	142.9	107.3	24.3
4412091391	中卫	沙坡头	1	4	5	30	#NULL!	20	#NULL!	#NULL!	3	3	1	1	2	0	2	3	1	1	3	5	2	2	2	3	3	3	3	2	1	2	1	1	7.6	15.6	29	180	93	126	128	140	100	一度房室传导阻滞，完全性右束支传导阻滞	28.7037	3.89	139.4	100.9	25.6
4412091392	中卫	沙坡头	1	1	#NULL!	#NULL!	10	10	#NULL!	#NULL!	4	2	2	2	2	0	1	2	1	1	1	5	2	2	2	3	3	3	3	2	1	2	2	2	12.5	20.1	4.57	175	72	#NULL!	#NULL!	160	110	z正常心电图	23.5102	4.09	143.1	107.2	18.8
5301101471	固原	原州	1	1	#NULL!	#NULL!	#NULL!	#NULL!	#NULL!	#NULL!	#NULL!	3	1	1	3	0	1	2	4	1	2	15	1	3	2	4	4	4	4	3	3	3	3	3	20.3	#NULL!	21.4	155	105	#NULL!	#NULL!	114	72	正常心电图	43.7045	3.54	137.2	101.8	#NULL!
5303131481	固原	原州	1	5	#NULL!	#NULL!	#NULL!	#NULL!	#NULL!	#NULL!	#NULL!	3	1	1	3	0	5	2	4	1	2	8	2	2	2	4	4	3	3	2	2	3	2	2	7.56	#NULL!	11.7	165	60	#NULL!	#NULL!	106	54	窦性心动过缓	22.0386	3.95	140	107.2	#NULL!
5305131529	固原	原州	1	1	#NULL!	#NULL!	#NULL!	#NULL!	#NULL!	#NULL!	#NULL!	2	3	1	3	0	2	2	4	1	3	2	3	2	1	3	4	4	4	3	2	2	3	4	16.7	#NULL!	11.8	170	69	#NULL!	#NULL!	150	73	正常心电图	23.8754	4.25	137.6	100.7	#NULL!
1001201233	银川	兴庆	1	9	#NULL!	#NULL!	#NULL!	40	#NULL!	#NULL!	1	3	2	1	3	0	#NULL!	3	1	1	1	5	2	2	2	3	3	3	3	1	1	1	2	3	7.6	8.1	43.1	173	72	94	99	156	96	1.窦性心动过速；2.左房增大	24.0569	3.54	130	90	22.4
1006241231	银川	兴庆	1	1	20	24	#NULL!	#NULL!	#NULL!	#NULL!	#NULL!	3	1	1	3	0	3	3	1	1	1	7	#NULL!	4	2	2	2	2	1	1	1	1	1	1	14.3	15.7	13.9	168	86	101	103	137	95	正常心电图	30.4705	3.95	139	96	25
1006241232	银川	兴庆	1	9	#NULL!	#NULL!	#NULL!	#NULL!	#NULL!	#NULL!	#NULL!	3	1	1	3	0	#NULL!	3	4	1	4	5	2	2	2	3	3	3	3	2	1	2	2	2	14.3	#NULL!	15.1	163	75	96	108	110	56	正常心电图	28.2284	4.39	142	104	26
1007101232	银川	兴庆	1	9	#NULL!	#NULL!	#NULL!	#NULL!	#NULL!	#NULL!	#NULL!	3	1	1	2	0	#NULL!	#NULL!	1	1	4	5	3	2	2	3	3	3	3	2	1	2	1	2	19.1	19.7	19.3	158	73	101	105	132	94	房颤伴快速心室率；电轴不偏；广泛T波低平	29.2421	4.05	136	95	25.4
1008031251	银川	兴庆	1	4	#NULL!	#NULL!	#NULL!	#NULL!	#NULL!	#NULL!	#NULL!	3	1	1	1	0	1	3	1	1	4	3	1	3	2	3	3	3	3	3	3	3	3	3	16.9	#NULL!	10.5	174	90	98	105	142	90	1.窦性心律；2.不完全性右束支传导阻滞；3.电轴不偏	29.7265	3.93	140	99	26.5
1009271251	石嘴山	大武口	1	9	#NULL!	#NULL!	#NULL!	#NULL!	#NULL!	#NULL!	#NULL!	3	1	1	3	0	2	2	2	1	2	3	2	3	2	4	4	4	4	2	2	3	2	2	10.6	#NULL!	19.6	173	80	#NULL!	#NULL!	112	73	1.窦性心律；2.正常心电图	26.7299	4.47	144	99	25.6
1010111231	石嘴山市	大武口	1	1	#NULL!	#NULL!	#NULL!	#NULL!	#NULL!	#NULL!	#NULL!	3	1	2	2	0	5	3	4	1	4	3	#NULL!	2	2	4	4	4	4	4	3	4	2	4	13.1	12.1	10	152	51	86	93	140	84	1.窦性心律；2.轻度ST-T改变	22.0741	3.68	141	102	25
1010131271	银川	兴庆	1	9	#NULL!	#NULL!	#NULL!	#NULL!	#NULL!	#NULL!	#NULL!	3	1	2	1	0	3	3	1	1	4	5	2	2	2	3	3	3	3	2	1	2	2	2	13.4	12.3	13.4	164	59	82	99	144	85	窦性心律；偶发异位性早搏；T波异常	21.9363	4.21	140	100	27.6
1010281271	银川	西夏	1	9	#NULL!	#NULL!	#NULL!	#NULL!	#NULL!	#NULL!	#NULL!	3	1	1	2	0	#NULL!	3	1	1	4	4	2	2	2	3	3	3	3	2	1	2	1	2	6.9	12.5	14.2	172	74.5	93	105	165	81	窦性心动过速，电轴不偏	25.1825	4.46	133	95	27.1
1012251231	银川	金凤	1	2	20	25	#NULL!	25	#NULL!	#NULL!	1	3	2	2	1	0	3	3	1	1	1	5	2	2	2	4	4	4	4	2	2	2	1	2	9.2	#NULL!	8.5	164	75	95	105	111	83	1.窦性心律；2.点粥轻度左偏；3.无明显ST-T改变	27.8852	4.16	141	96	24.7
1106081573	银川	西夏	1	3	#NULL!	#NULL!	#NULL!	#NULL!	#NULL!	#NULL!	#NULL!	3	1	1	3	0	#NULL!	#NULL!	4	1	1	3	2	2	2	3	3	3	3	2	2	2	2	3	24.2	22.8	11.1	156	56	78	95	159	90	窦性心律，2，3导联J点抬高	23.0112	3.9	139.8	105.6	31.4
1106151641	银川	西夏	1	4	#NULL!	#NULL!	#NULL!	#NULL!	#NULL!	#NULL!	#NULL!	3	1	1	2	0	3	3	1	1	1	5	1	2	2	3	3	4	3	2	1	2	1	2	8.4	10.1	10.8	156	100	117	#NULL!	115	81	1.窦性心律；2.T波改变；3.QT间期延长	41.0914	4.2	139.3	102.2	32.2
1107151641	银川	西夏	1	9	#NULL!	#NULL!	#NULL!	#NULL!	#NULL!	#NULL!	#NULL!	3	1	1	3	0	#NULL!	#NULL!	1	1	3	4	1	2	2	4	4	3	4	2	1	2	3	2	9	10	10.1	155	71	#NULL!	#NULL!	148	106	正常心电图	29.5525	3.9	136.5	103.6	25.8
1107201651	银川	金凤	1	4	10	22	#NULL!	#NULL!	#NULL!	#NULL!	#NULL!	3	1	3	2	0	#NULL!	3	4	1	4	6	1	2	1	4	4	4	4	2	1	2	3	3	12.1	#NULL!	11	170	70	#NULL!	#NULL!	129	75	室性心律，P波双峰，ST-T改变	24.2215	3.9	140.5	106.7	31.3
1107231651	银川	贺兰	2	1	#NULL!	#NULL!	#NULL!	#NULL!	#NULL!	#NULL!	#NULL!	3	1	3	3	0	#NULL!	#NULL!	1	1	3	5	2	4	1	5	5	5	5	4	4	4	4	4	8.2	#NULL!	9.9	176	65	#NULL!	#NULL!	126	86	窦性心律不齐	20.984	4.1	139	108.3	30.6
1107301652	银川	西夏	1	2	10	23	#NULL!	20	#NULL!	#NULL!	3	3	1	1	3	0	#NULL!	3	1	2	1	3	1	2	2	3	3	4	4	1	1	3	3	3	18	14.2	27.3	168	59	#NULL!	#NULL!	106	75	正常心电图	20.9042	4	137.4	101.4	33.7
1108101643	银川	西夏	1	6	#NULL!	#NULL!	#NULL!	#NULL!	#NULL!	#NULL!	#NULL!	3	1	1	3	0	3	3	1	2	4	2	3	2	2	4	4	4	3	3	2	2	3	3	9	6.3	8.6	168	58	#NULL!	#NULL!	113	76	正常心电图	20.5499	4	138.9	105.5	29.4
1108241572	银川	兴庆	1	9	#NULL!	#NULL!	#NULL!	#NULL!	#NULL!	#NULL!	#NULL!	3	1	3	3	0	#NULL!	3	1	1	4	2	1	3	1	3	3	3	3	3	2	2	3	3	22.1	24.2	16.5	169	64	#NULL!	#NULL!	132	88	正常心电图	22.4082	3.8	136.7	99.4	28.9
1109011572	银川	兴庆	1	9	#NULL!	#NULL!	#NULL!	#NULL!	#NULL!	#NULL!	#NULL!	3	1	3	3	1	1	3	1	1	4	2	1	3	1	3	3	3	3	2	2	2	3	3	5.9	12	16.6	151	51	#NULL!	#NULL!	150	81	正常心电图	22.3674	3.9	140	106.5	28.9
1109011573	银川	西夏	1	9	#NULL!	#NULL!	#NULL!	#NULL!	#NULL!	#NULL!	#NULL!	3	1	2	3	0	5	3	1	1	4	3	1	3	1	4	4	4	3	2	2	3	3	3	6.2	10.6	12.9	160	84	#NULL!	#NULL!	108	88	窦性心律；房性早搏；异常Q波，T波改变	32.8125	4.2	138.9	104.3	28.1
1109111579	银川	永宁	1	3	10	18	#NULL!	35	#NULL!	#NULL!	4	3	1	2	3	0	3	3	1	1	1	2	1	2	2	5	5	5	4	3	3	4	4	4	22.4	17.6	17.3	180	80	#NULL!	#NULL!	124	82	窦性心律；电轴右偏；肢导低电压	24.6914	3.8	140.9	106.8	29.9
1111041651	银川	金凤	1	6	10	20	#NULL!	#NULL!	#NULL!	#NULL!	#NULL!	3	2	1	3	0	#NULL!	3	1	2	1	2	1	2	2	3	3	3	3	1	1	1	2	2	18.3	17.9	14	187	105	#NULL!	#NULL!	140	90	正常心电图	30.0266	3.7	138.6	101.9	29.7
1111241651	固原	彭阳	1	1	#NULL!	#NULL!	#NULL!	#NULL!	#NULL!	#NULL!	#NULL!	3	1	1	3	0	#NULL!	3	1	2	3	6	2	2	2	4	4	3	3	2	2	3	3	3	11.4	10	19.8	175	110	#NULL!	#NULL!	116	72	正常心电图	35.9184	4	141.1	101.5	33.8
1111261652	固原	原州	2	5	#NULL!	#NULL!	#NULL!	#NULL!	#NULL!	#NULL!	#NULL!	3	1	2	3	0	3	3	1	1	3	6	1	2	2	3	3	3	3	3	1	1	3	3	9.5	17.6	15.7	160	52	#NULL!	#NULL!	117	87	正常心电图	20.3125	4.1	137.5	101.2	27
1112271501	银川	金凤	1	1	#NULL!	#NULL!	#NULL!	#NULL!	#NULL!	#NULL!	#NULL!	3	1	3	3	0	5	3	4	1	4	6	3	1	2	3	3	2	3	1	1	2	2	1	15.3	9.4	11.7	168	72	91	110	120	80	正常心电图	25.5102	3.5	141.1	104.5	26.7
1212251431	银川	灵武	1	9	#NULL!	#NULL!	#NULL!	#NULL!	#NULL!	#NULL!	#NULL!	3	1	1	2	0	#NULL!	#NULL!	4	1	1	4	#NULL!	2	2	3	3	3	3	2	3	3	2	2	11	12	9	160	65	82	89	130	80	正常心电图	25.3906	3.79	140	104	22.7
1501110724	银川	兴庆	1	4	20	18	#NULL!	#NULL!	#NULL!	#NULL!	#NULL!	3	1	1	1	1	5	3	1	1	1	8	2	2	2	3	3	3	3	2	2	2	1	2	10	22.9	#NULL!	176	100	#NULL!	#NULL!	140	88	正常心电图	32.2831	#NULL!	#NULL!	#NULL!	#NULL!
1501141343	中卫	沙坡头	1	4	35	22	#NULL!	20	#NULL!	#NULL!	3	3	1	1	3	0	5	3	1	1	4	9	1	3	2	4	4	4	3	2	1	2	2	2	11	13.7	20.24	173	73	#NULL!	#NULL!	127	81	窦性心律不齐	24.3911	4.06	135.9	104.1	22.6
1501141344	吴忠	通讯	2	1	#NULL!	#NULL!	#NULL!	#NULL!	#NULL!	#NULL!	#NULL!	3	1	3	2	0	2	3	1	1	4	2	#NULL!	1	1	4	5	5	5	4	4	4	3	3	16.9	15.3	16.08	157	61	#NULL!	#NULL!	133	82	1.窦性心律；2.心电轴左偏	24.7475	4.94	141.8	103.3	28.5
1501141353	银川	金凤	2	4	#NULL!	#NULL!	#NULL!	#NULL!	#NULL!	#NULL!	#NULL!	3	1	1	3	0	5	3	4	1	2	10	2	2	1	5	5	5	5	4	1	2	2	2	21.8	15.1	11.46	165	56	#NULL!	#NULL!	105	84	正常心电图	20.5693	3.81	140.4	104.3	26.1
1506121371	银川	金凤	2	2	3	20	#NULL!	40	#NULL!	#NULL!	4	3	1	1	2	0	#NULL!	#NULL!	1	2	4	5	2	2	2	3	3	3	3	2	1	2	2	2	6.9	14.5	21.2	165	71	#NULL!	#NULL!	123	77	窦性心动过缓	26.079	4.01	140.5	108.4	24.7
1506150376	银川	金凤	2	9	#NULL!	#NULL!	#NULL!	#NULL!	#NULL!	#NULL!	#NULL!	3	1	1	3	0	5	3	4	1	4	6	2	2	2	4	4	4	4	2	2	2	2	2	15.8	18.1	#NULL!	165	54	#NULL!	#NULL!	100	55	1.窦性心律；2.完全性右束支传导阻滞；3.房性早搏	19.8347	#NULL!	#NULL!	#NULL!	#NULL!
1506191371	银川	兴庆	1	3	3	35	#NULL!	20	#NULL!	#NULL!	3	3	1	2	3	0	#NULL!	3	1	1	4	6	#NULL!	2	2	4	4	4	4	3	3	2	3	3	6.3	12.3	11.75	174	73	#NULL!	#NULL!	132	104	正常心电图	24.1115	3.76	138.7	105	25.2
1506291353	银川	金凤	1	3	#NULL!	#NULL!	#NULL!	#NULL!	#NULL!	#NULL!	#NULL!	3	1	1	3	0	3	3	4	1	3	3	#NULL!	3	2	4	4	4	4	4	4	4	4	4	10.8	13.5	22.74	157	59.5	#NULL!	#NULL!	142	77	窦性心律，ST段异常	24.1389	3.66	141.9	109.5	23.7
1507011371	银川	兴庆	2	6	20	30	#NULL!	32	#NULL!	#NULL!	1	3	1	2	3	0	1	2	4	1	4	6	3	2	1	4	4	4	4	2	2	3	3	3	13.2	14.4	16.68	165	65	#NULL!	#NULL!	119	78	正常心电图	23.8751	3.48	142.9	105.9	29.8
1507011372	固原	原州	1	3	#NULL!	#NULL!	#NULL!	#NULL!	#NULL!	#NULL!	#NULL!	3	1	2	3	1	5	2	1	1	4	5	3	2	2	3	3	3	3	1	2	1	2	2	6.6	9.1	27.59	175	95	#NULL!	#NULL!	136	111	1.窦性心律；2.T波异常；3.不完全性右束支传导阻滞	31.0204	4.32	142.5	104.8	30.5
1507011373	石嘴山	平罗	2	1	#NULL!	#NULL!	#NULL!	#NULL!	#NULL!	#NULL!	#NULL!	3	1	2	2	0	#NULL!	3	4	1	4	6	2	2	2	4	4	4	4	2	2	2	1	2	16.9	5.7	16.26	160	58	#NULL!	#NULL!	138	81	窦性心律，ST段异常	22.6562	4.33	142.6	101.8	29.2
1508191374	银川	西夏	1	9	#NULL!	#NULL!	#NULL!	#NULL!	#NULL!	#NULL!	#NULL!	3	1	1	3	0	3	3	4	1	3	7	2	2	2	4	4	4	4	2	2	2	2	3	22.4	24.3	9.48	160	75	#NULL!	#NULL!	145	82	1.窦性心律；2.ST段异常	29.2969	4.32	138.2	104.9	27.8
1508281372	银川	兴庆	1	9	#NULL!	#NULL!	#NULL!	#NULL!	#NULL!	#NULL!	#NULL!	3	1	1	3	0	1	3	4	1	4	6	2	2	2	4	4	4	3	3	3	3	2	3	15.4	14.9	9.46	157	65	#NULL!	#NULL!	112	77	正常心电图	26.3702	3.72	142.3	107.2	29.2
1509011378	固原	西吉	2	9	#NULL!	#NULL!	#NULL!	#NULL!	#NULL!	#NULL!	#NULL!	3	1	1	1	0	#NULL!	3	4	1	4	5	#NULL!	2	2	4	4	4	4	3	3	3	3	3	9.3	#NULL!	13.2	#NULL!	#NULL!	#NULL!	#NULL!	#NULL!	#NULL!	正常心电图	#NULL!	3.76	141.9	108.8	28.7
1509041372	银川	兴庆	1	3	#NULL!	#NULL!	#NULL!	#NULL!	#NULL!	#NULL!	#NULL!	3	1	1	3	0	5	3	4	1	1	6	2	2	2	3	3	3	3	2	2	2	1	2	#NULL!	#NULL!	10.59	166	65	#NULL!	#NULL!	119	89	正常心电图	23.5883	3.88	137.9	105.7	28.7
1509251377	银川	兴庆	2	9	#NULL!	#NULL!	#NULL!	#NULL!	#NULL!	#NULL!	#NULL!	3	1	2	2	0	5	3	4	1	4	6	2	2	2	3	3	3	3	2	2	2	2	2	9.8	10	11.4	#NULL!	#NULL!	#NULL!	#NULL!	#NULL!	#NULL!		#NULL!	3.88	143.2	110.2	27.1
1510111376	银川	西夏	1	9	#NULL!	#NULL!	#NULL!	27	#NULL!	#NULL!	4	3	1	2	1	0	1	3	1	1	1	7	2	2	2	4	4	4	4	2	2	2	2	2	11	11	6.5	156	67	#NULL!	#NULL!	139	104	正常心电图	27.5312	3.95	139.5	108.4	27.3
1510111378	银川	永宁	1	3	#NULL!	#NULL!	#NULL!	#NULL!	#NULL!	#NULL!	#NULL!	3	1	1	2	0	#NULL!	3	4	1	1	6	3	2	2	4	4	4	4	3	3	3	3	3	11.7	12.5	#NULL!	160	74	#NULL!	#NULL!	162	87	正常心电图	28.9062	#NULL!	#NULL!	#NULL!	#NULL!
1510161378	银川	西夏	1	9	#NULL!	#NULL!	#NULL!	#NULL!	#NULL!	#NULL!	#NULL!	3	1	1	2	0	1	3	4	1	4	6	1	2	2	4	4	4	4	2	2	2	2	2	10.2	12.8	9.65	#NULL!	#NULL!	#NULL!	#NULL!	133	90	正常心电图	29.4	4.65	142.9	111.9	21.9
1510231352	银川	兴庆	1	9	20	17	#NULL!	43	#NULL!	#NULL!	5	4	1	1	2	0	3	3	1	1	1	8	1	2	2	3	3	3	3	1	1	1	1	2	14.7	#NULL!	6.9	176	62	#NULL!	#NULL!	129	76	窦性心律，T波异常	20.0155	3.78	143.2	108	31.3
1510231354	吴忠	盐池	1	6	20	24	#NULL!	30	#NULL!	#NULL!	4	3	1	2	3	0	1	3	1	1	1	8	2	3	2	4	4	4	4	2	2	1	1	1	14.4	11	14.2	#NULL!	#NULL!	#NULL!	#NULL!	119	68	正常心电图	25.35	4.03	139.7	106.2	27.1
1510241374	银川	兴庆	1	9	#NULL!	#NULL!	#NULL!	#NULL!	#NULL!	#NULL!	#NULL!	3	1	1	3	0	3	3	4	1	4	6	2	2	2	4	4	4	4	2	2	2	2	2	#NULL!	#NULL!	#NULL!	#NULL!	#NULL!	#NULL!	#NULL!	158	75	正常心电图	25.15	#NULL!	#NULL!	#NULL!	#NULL!
1510241376	银川	兴庆	1	1	#NULL!	#NULL!	#NULL!	#NULL!	#NULL!	#NULL!	#NULL!	2	3	2	2	1	#NULL!	3	4	1	4	6	2	2	2	4	4	4	4	2	2	2	1	2	#NULL!	#NULL!	18.5	#NULL!	#NULL!	#NULL!	#NULL!	169	75	正常心电图	29.3	3.53	146.4	109.9	21.4
1511061724	银川	金凤	1	9	#NULL!	#NULL!	#NULL!	#NULL!	8	50	#NULL!	3	1	1	1	1	#NULL!	3	4	1	4	6	#NULL!	2	2	3	3	3	3	2	2	2	2	2	7.3	11.3	13.9	#NULL!	#NULL!	#NULL!	#NULL!	117	67	正常心电图	#NULL!	4.85	141.2	106.7	26.8
1511061727	银川	灵武	2	1	#NULL!	#NULL!	#NULL!	#NULL!	#NULL!	#NULL!	#NULL!	3	1	1	3	0	5	3	4	1	1	7	#NULL!	3	2	4	4	4	4	3	3	3	3	3	9.9	11.1	13.2	160	56	#NULL!	#NULL!	120	74	正常心电图	21.875	3.69	140.8	103.2	31.4
1511081341	银川	兴庆	1	1	#NULL!	#NULL!	#NULL!	#NULL!	#NULL!	#NULL!	#NULL!	3	1	2	1	1	1	2	1	2	4	10	3	2	1	3	5	2	2	4	4	4	2	4	11.81	7.8	6.69	175	84	#NULL!	#NULL!	102	65	正常心电图	27.4286	4.06	138.7	106.3	24.7
1511151352	银川	贺兰	1	1	#NULL!	#NULL!	#NULL!	#NULL!	#NULL!	#NULL!	#NULL!	3	1	3	2	1	#NULL!	2	1	2	1	3	2	1	2	2	2	2	2	1	1	1	4	4	17.8	14.6	#NULL!	168	76	#NULL!	#NULL!	118	74	1.窦性心律；2.房性早搏	26.9274	#NULL!	#NULL!	#NULL!	#NULL!
1511171729	银川	兴庆	1	9	#NULL!	#NULL!	#NULL!	#NULL!	#NULL!	#NULL!	#NULL!	3	1	2	3	0	1	3	4	1	4	5	2	2	2	4	4	4	4	3	3	3	3	3	7.3	8.1	15.3	#NULL!	#NULL!	#NULL!	#NULL!	108	62	窦性心律不齐	21.78	3.57	143.2	108	28.3
1511181721	银川	金凤	1	9	20	18	#NULL!	#NULL!	#NULL!	#NULL!	4	3	1	1	3	0	1	3	4	1	3	8	2	2	2	3	3	3	3	2	2	2	2	2	8.4	15	22.4	#NULL!	#NULL!	#NULL!	#NULL!	120	80	正常心电图	#NULL!	4.29	140.1	110.8	25.4
1511271729	银川	兴庆	1	4	20	20	#NULL!	30	#NULL!	#NULL!	3	2	1	1	2	0	3	3	1	1	3	7	2	2	2	3	3	3	3	2	2	2	1	2	5.8	8.4	23.6	#NULL!	#NULL!	#NULL!	#NULL!	161	104	正常心电图	28.1	3.57	142.7	109.5	26.8
1512031372	银川	兴庆	1	1	#NULL!	#NULL!	#NULL!	#NULL!	#NULL!	#NULL!	#NULL!	3	1	1	3	0	3	3	4	1	4	2	2	2	2	5	5	5	5	3	3	3	3	3	11.4	14.9	20.74	157	53	#NULL!	#NULL!	150	97	正常心电图	21.5019	3.95	138.5	106.6	26
1512101371	固原	泾源	1	2	10	#NULL!	#NULL!	29	#NULL!	#NULL!	4	3	1	1	2	0	1	3	1	1	1	5	#NULL!	2	2	4	4	4	4	3	3	1	1	1	11.7	13.2	17.07	176	73	#NULL!	#NULL!	132	91		23.5666	3.72	142.3	104.5	28.4
1512111376	石嘴山	惠农	1	9	#NULL!	#NULL!	#NULL!	#NULL!	#NULL!	#NULL!	#NULL!	3	1	1	3	0	1	3	4	1	4	3	3	2	2	5	5	5	5	3	3	3	3	3	7.2	7.2	16.94	168	80	#NULL!	#NULL!	142	87	正常心电图	28.3447	3.58	143.6	106.6	26.4
1512241372	银川	永宁	1	1	20	#NULL!	#NULL!	40	#NULL!	#NULL!	4	2	4	1	2	0	#NULL!	3	1	2	1	3	1	2	2	5	5	5	5	3	2	2	2	2	5.9	11.3	6.02	176	90	#NULL!	#NULL!	136	79	正常心电图	29.0548	3.2	140.7	108.2	27.7
1601131541	银川	贺兰	1	1	#NULL!	#NULL!	#NULL!	#NULL!	#NULL!	#NULL!	#NULL!	3	1	1	2	0	1	3	4	1	1	3	3	2	2	4	5	4	4	2	2	4	1	1	9.6	10.5	10.1	145	49	#NULL!	#NULL!	150	90	正常心电图	23.3056	4.46	144	103	20.5
1608161542	银川	贺兰	2	1	#NULL!	#NULL!	#NULL!	#NULL!	#NULL!	#NULL!	#NULL!	3	1	3	2	0	#NULL!	#NULL!	4	1	2	2	2	2	2	4	4	4	3	4	3	3	3	3	20.8	20	24.5	156	58	#NULL!	#NULL!	110	75	窦性心律；T波改变	23.833	3.84	141.8	104.6	23.8
1609021531	银川	贺兰	2	1	#NULL!	#NULL!	#NULL!	#NULL!	#NULL!	#NULL!	#NULL!	3	1	1	2	0	#NULL!	#NULL!	3	1	3	4	1	2	2	4	4	3	3	3	3	3	2	2	17.6	26.1	6.2	155	87	#NULL!	#NULL!	140	90	正常心电图	36.2123	3.73	142	101	24.6
2701191561	石嘴山	大武口	1	5	2	81	#NULL!	#NULL!	#NULL!	#NULL!	#NULL!	3	1	1	2	0	#NULL!	#NULL!	4	1	1	8	2	3	2	5	5	5	4	4	3	4	4	4	10.2	20.5	8.7	163	62	#NULL!	#NULL!	120	70		23.3355	4.85	140.1	110	24.2
3808061284	吴忠	利通	2	1	#NULL!	#NULL!	#NULL!	#NULL!	#NULL!	#NULL!	#NULL!	2	1	3	2	0	#NULL!	#NULL!	4	1	4	6	4	2	2	5	5	5	5	4	4	4	4	4	#NULL!	#NULL!	18.4	163	70	#NULL!	#NULL!	140	80	窦性心律。T波改变	26.3465	4.29	130.8	98.5	#NULL!
3808131264	吴忠	利通	2	9	#NULL!	#NULL!	#NULL!	#NULL!	#NULL!	#NULL!	#NULL!	3	1	1	3	0	1	2	1	1	4	8	3	1	2	5	5	5	5	4	2	4	4	4	12	22.3	14.1	162	53	#NULL!	#NULL!	110	82	正常心电图	20.1951	4.76	136.3	101	26.3
3809021268	吴忠	利通	2	9	#NULL!	#NULL!	#NULL!	#NULL!	#NULL!	#NULL!	#NULL!	3	1	2	2	0	5	3	2	1	4	6	#NULL!	2	2	5	5	5	5	3	1	3	4	4	19	17	16.7	158	69	#NULL!	#NULL!	149	86	窦性心律；Q波改变	27.6398	4.3	136.7	102.6	24.9
3809021286	吴忠	利通	2	1	#NULL!	#NULL!	#NULL!	#NULL!	#NULL!	#NULL!	#NULL!	3	1	2	3	0	1	3	3	2	4	6	2	2	1	4	4	4	4	4	4	4	4	4	8.9	15.8	12.5	#NULL!	#NULL!	#NULL!	#NULL!	#NULL!	#NULL!	窦性心动过速	#NULL!	4.08	135	100.5	27.7
3811221286	吴忠	利通	2	9	#NULL!	#NULL!	#NULL!	#NULL!	#NULL!	#NULL!	#NULL!	3	1	3	2	0	#NULL!	3	4	1	1	1	2	2	2	5	5	5	5	4	4	4	4	4	14.2	12	13.1	160	80	110	#NULL!	101	55	窦性心律；ST-T改变；电轴右偏；逆钟向转位	31.25	3.88	139.2	102.7	24.6
4401151381	中卫	沙坡头	1	1	#NULL!	#NULL!	#NULL!	#NULL!	#NULL!	#NULL!	#NULL!	3	1	1	2	0	#NULL!	#NULL!	1	1	3	13	2	2	2	3	3	3	3	2	3	2	1	2	10	21.7	11	164	45	#NULL!	#NULL!	122	67	正常心电图	16.7311	4.39	136.8	101.8	24
4403241401	中卫	沙坡头	1	1	#NULL!	#NULL!	#NULL!	#NULL!	#NULL!	#NULL!	#NULL!	3	2	1	3	0	#NULL!	3	4	1	4	#NULL!	1	2	2	4	4	4	4	2	2	3	2	2	7.8	9.6	12.4	#NULL!	#NULL!	#NULL!	#NULL!	180	100	ST段压低	#NULL!	4.17	138.7	104.5	#NULL!
4403241402	中卫	沙坡头	1	1	#NULL!	#NULL!	#NULL!	#NULL!	#NULL!	#NULL!	#NULL!	2	1	1	2	0	#NULL!	3	4	1	4	2	2	2	2	4	4	4	3	2	1	2	3	2	13.7	19.2	12.3	160	60	#NULL!	#NULL!	140	90	正常心电图	23.4375	3.99	141.2	106.4	#NULL!
4404111401	中卫	沙坡头	1	1	#NULL!	#NULL!	#NULL!	#NULL!	#NULL!	#NULL!	#NULL!	3	1	3	2	0	#NULL!	3	2	1	4	6	1	2	2	4	4	4	4	2	1	3	2	3	18.7	21.7	16.23	155	62	89	#NULL!	110	70	未见异常	25.8065	#NULL!	#NULL!	#NULL!	#NULL!
4404201392	中卫	沙坡头	1	1	#NULL!	#NULL!	#NULL!	#NULL!	#NULL!	#NULL!	#NULL!	3	1	3	2	0	#NULL!	#NULL!	4	1	3	2	2	2	2	4	4	3	2	2	1	2	3	3	19.19	20.1	10.1	165	50	#NULL!	#NULL!	140	80	正常心电图	18.3655	3.98	138.5	102.8	25
4404291391	中卫	沙坡头	2	1	#NULL!	#NULL!	#NULL!	#NULL!	#NULL!	#NULL!	#NULL!	3	1	2	1	0	3	2	2	2	2	6	2	2	2	4	4	3	3	3	1	2	1	2	14.5	22.3	17.2	170	70	#NULL!	#NULL!	90	60	窦性心律，非特异性ST-T异常	24.2215	3.63	134.5	102.7	20.9
4405301381	中卫	沙坡头	1	1	#NULL!	#NULL!	#NULL!	#NULL!	#NULL!	#NULL!	#NULL!	3	2	1	3	0	#NULL!	#NULL!	4	2	3	3	2	2	2	4	4	4	4	4	4	4	4	4	8.1	9.8	4.22	163	60	#NULL!	#NULL!	128	75	窦性心律；ST-T异常	22.5827	#NULL!	#NULL!	#NULL!	#NULL!
4407091391	中卫	沙坡头	1	4	#NULL!	#NULL!	10	#NULL!	#NULL!	#NULL!	#NULL!	3	2	1	2	0	2	3	2	1	3	6	1	2	2	3	3	3	3	1	1	1	1	1	10.8	#NULL!	12.9	175	77	#NULL!	#NULL!	98	60	正常心电图	25.1429	3.45	140.8	106.8	#NULL!
4411041401	中卫	沙坡头	1	9	#NULL!	#NULL!	#NULL!	#NULL!	#NULL!	#NULL!	#NULL!	3	1	3	2	0	1	2	3	1	4	5	#NULL!	2	2	4	4	4	4	3	2	4	3	3	8	#NULL!	37.1	168	88	#NULL!	#NULL!	130	80	正常心电图	31.1791	3.69	141.2	105.5	23.4
4412251381	中卫	沙坡头	1	1	#NULL!	#NULL!	#NULL!	#NULL!	#NULL!	#NULL!	#NULL!	3	1	1	3	1	#NULL!	3	2	3	1	6	2	2	2	3	3	3	3	3	3	3	3	3	11.6	12	8.5	175	70	92	90	110	80	正常心电图	22.8571	3.96	141.7	107.8	26.7
4909071414	中卫	海原	1	1	#NULL!	#NULL!	#NULL!	#NULL!	#NULL!	#NULL!	#NULL!	3	3	3	3	0	#NULL!	#NULL!	4	1	1	7	2	3	2	3	3	3	3	2	1	1	1	1	10.9	11.5	9.1	162	64	#NULL!	#NULL!	140	80	正常心电图	24.3865	4.13	139.6	102.7	28.4
4909131415	中卫	海原	2	1	#NULL!	#NULL!	#NULL!	#NULL!	#NULL!	#NULL!	#NULL!	3	3	3	2	0	2	3	4	2	3	5	2	2	2	4	4	4	4	3	3	3	3	3	21.1	21.1	9.9	170	60	#NULL!	#NULL!	110	70	正常心电图	20.7612	3.99	136.2	102.7	29.8
4910111422	中卫	海原	2	1	#NULL!	#NULL!	#NULL!	#NULL!	#NULL!	#NULL!	#NULL!	4	3	1	3	0	#NULL!	3	4	1	1	6	2	2	2	4	4	4	3	3	4	3	3	3	9	9	6.1	162	56	#NULL!	#NULL!	130	80	正常心电图	21.3382	4.43	136.2	96.9	38
5301131481	固原	原州	2	1	#NULL!	#NULL!	#NULL!	#NULL!	#NULL!	#NULL!	#NULL!	3	2	1	3	1	3	3	2	2	1	4	2	2	2	5	5	4	3	3	2	2	1	2	#NULL!	#NULL!	12.5	162	71	#NULL!	#NULL!	149	68	正常心电图	27.0538	3.79	132.2	107.9	#NULL!
5304021491	固原	原州	2	1	#NULL!	#NULL!	#NULL!	#NULL!	#NULL!	#NULL!	#NULL!	3	2	1	1	1	5	1	3	2	3	1	2	3	2	4	4	4	4	3	3	3	3	3	6.6	13.6	7.7	165	75	#NULL!	#NULL!	142	85	正常心电图	27.5482	4.01	137.1	104.6	#NULL!
5307021511	固原	原州	1	1	#NULL!	#NULL!	#NULL!	#NULL!	#NULL!	#NULL!	#NULL!	3	1	1	2	0	#NULL!	#NULL!	4	1	1	#NULL!	2	3	2	4	4	3	2	3	2	3	3	3	11	15	29.1	170	80	#NULL!	#NULL!	145	99	左前分支传导阻滞	27.6817	3.77	142.8	104.5	#NULL!
5312111471	中卫	海原	1	9	3	40	#NULL!	30	#NULL!	#NULL!	5	3	1	2	3	0	1	3	4	1	4	5	2	1	2	4	4	4	4	2	3	1	4	2	#NULL!	7.5	17.7	#NULL!	75	#NULL!	#NULL!	140	80	1.窦性心律；2.电轴左偏	#NULL!	3.73	140.6	103.6	#NULL!
1001161211	银川	兴庆	2	1	20	24	#NULL!	35	#NULL!	#NULL!	2	3	1	1	1	0	2	3	1	1	1	9	#NULL!	2	2	4	4	3	3	3	1	2	2	2	11.1	10.2	9	168	69	91	94	145	90	1.窦性心律；2.电轴不偏；3.无明显ST-T改变	24.4473	3.96	141	102	23.8
1007071231	银川	兴庆	1	9	#NULL!	#NULL!	#NULL!	#NULL!	#NULL!	#NULL!	#NULL!	3	1	3	2	0	#NULL!	3	4	1	4	4	1	2	2	3	3	2	2	2	1	2	2	3	8.6	12	31.3	154	45	76	87	127	81	正常心电图	18.9745	4.31	139	101	25
1008161231	银川市	兴庆区	1	9	#NULL!	#NULL!	#NULL!	#NULL!	#NULL!	#NULL!	#NULL!	3	1	3	3	0	#NULL!	3	1	1	4	2	3	1	1	3	3	3	3	1	1	2	2	2	14.1	16.9	26.8	153	51	84	86	116	55	窦性心律；完全性左束支传导阻滞	21.7865	4.68	142	102	22.8
1008191231	银川	贺兰	1	2	#NULL!	#NULL!	#NULL!	#NULL!	#NULL!	#NULL!	#NULL!	3	2	2	3	0	2	3	1	1	3	6	#NULL!	3	2	3	3	3	3	1	1	1	1	2	17.4	12.6	32.7	176	60	79	84	107	69	窦性心律；电轴不偏；无明显ST-T改变	19.3698	4.02	139	102	24.5
1008241231	银川	兴庆	1	4	20	19	#NULL!	40	#NULL!	#NULL!	4	3	1	1	3	0	1	3	1	1	3	7	2	2	2	3	3	3	2	1	1	1	1	1	10.3	12.5	17.3	167	69	88	96	105	67	1.窦性心律；2.电轴不偏；3.陈旧性心肌梗死（前壁）	24.7409	#NULL!	#NULL!	#NULL!	24.3
1009171251	银川	兴庆区	2	9	#NULL!	#NULL!	#NULL!	#NULL!	#NULL!	#NULL!	#NULL!	3	1	1	2	0	1	2	4	1	3	5	2	3	2	4	4	4	4	3	1	3	3	3	8.1	19.99	12.8	156	61	80	93	117	68	窦性心律，正常心电图	25.0657	4	142	102	24.2
1010111291	银川	灵武	1	9	#NULL!	#NULL!	#NULL!	#NULL!	#NULL!	#NULL!	#NULL!	3	1	1	2	0	#NULL!	#NULL!	4	1	3	4	2	2	2	3	4	3	3	2	1	3	3	3	9.2	#NULL!	15.4	157	59.5	#NULL!	#NULL!	149	82	正常心电图	24.1389	4.31	139	101	24.5
1010131231	吴忠	青铜峡	1	9	#NULL!	#NULL!	#NULL!	#NULL!	#NULL!	#NULL!	#NULL!	3	2	1	3	0	#NULL!	3	1	1	3	3	2	2	2	4	4	4	3	4	1	3	2	2	13.2	7.3	23.6	157	47	79	92	146	60	1.窦性心律；2.非特异性T波异常；3.轻度左室电压增高	19.0677	4.26	145	101	27
1010211252	银川	金凤	1	9	15	#NULL!	30	30	#NULL!	#NULL!	4	3	1	1	1	0	1	2	1	2	3	2	1	2	2	3	3	3	3	3	1	2	2	3	12.6	#NULL!	27.1	#NULL!	#NULL!	98	105	133	72	窦性心律；电轴不偏；T波低平倒置	#NULL!	3.72	142	103	20.1
1011051232	银川	金凤	2	4	#NULL!	#NULL!	#NULL!	#NULL!	#NULL!	#NULL!	#NULL!	3	1	3	1	0	5	3	1	1	1	8	2	3	2	3	3	3	3	1	1	1	1	2	10.3	9.1	17.9	176	100	106	108	119	88	正常心电图	32.2831	4.43	144	105	27.1
1011101271	银川	兴庆	1	9	#NULL!	#NULL!	#NULL!	#NULL!	#NULL!	#NULL!	#NULL!	3	1	1	3	0	1	3	1	1	3	6	2	2	2	3	3	3	3	1	1	2	2	2	13.1	15.1	14	168	71	90	93	136	78	窦性心律；电轴不偏；无明显ST-T改变	25.1559	4.18	137	99	26.8
1011131273	银川	金凤	2	9	#NULL!	#NULL!	#NULL!	40	#NULL!	#NULL!	4	3	2	1	3	0	2	2	1	1	4	5	2	2	2	3	3	3	3	1	1	1	1	1	9.2	12.1	17.3	178	80	93	98	117	72	窦性心律；电轴不偏；无明显ST-T改变	25.2493	4.16	141	99	27.5
1011291231	银川	兴庆	1	9	#NULL!	#NULL!	#NULL!	#NULL!	#NULL!	#NULL!	#NULL!	3	1	1	3	0	3	3	1	1	1	5	3	1	2	3	3	3	3	2	1	2	2	2	17.6	10.1	5.1	160	57	80	88	137	60	正常心电图	22.2656	4.19	143	102	29.2
1105111572	固原	西吉	1	1	#NULL!	#NULL!	#NULL!	#NULL!	#NULL!	#NULL!	#NULL!	3	1	1	3	0	#NULL!	#NULL!	4	1	4	4	2	2	2	3	3	3	3	3	2	3	3	3	7.6	#NULL!	14.8	150	62	#NULL!	#NULL!	132	78	正常心电图	27.5556	4.1	138.3	105.2	27.8
1105111578	银川	金凤	1	9	#NULL!	#NULL!	#NULL!	50	#NULL!	#NULL!	5	3	1	1	2	0	#NULL!	3	4	1	1	2	2	3	1	4	4	4	3	3	3	3	2	3	15.23	6.9	8.3	150	60	90	112	136	74	正常心电图	26.6667	4.1	139.9	104.7	32.3
1106021573	银川	西夏	1	9	#NULL!	#NULL!	#NULL!	#NULL!	#NULL!	#NULL!	#NULL!	3	1	1	3	0	2	2	1	1	4	3	2	2	2	3	3	3	2	2	2	3	3	3	28.1	14.5	9.1	156	48	#NULL!	#NULL!	130	70	正常心电图	19.7239	4.4	132.4	104.8	29.1
1106161651	银川	西夏	1	2	4	18	#NULL!	40	#NULL!	#NULL!	3	4	1	2	3	0	5	3	1	2	4	#NULL!	2	2	2	4	4	4	4	2	2	2	3	3	8	6	6.9	170	70	#NULL!	#NULL!	137	97	正常心电图	24.2215	5.1	140.7	110.4	23.6
1108101642	中卫	沙坡头	1	2	#NULL!	#NULL!	10	#NULL!	#NULL!	#NULL!	#NULL!	3	1	3	1	0	1	3	1	2	2	12	#NULL!	3	2	3	2	2	2	1	1	1	2	1	9.3	12.7	20.1	168	74	#NULL!	#NULL!	123	87	正常心电图	26.2188	3.6	142.2	108.1	23.5
1109081571	银川	金凤	1	4	#NULL!	#NULL!	#NULL!	40	#NULL!	#NULL!	5	3	1	1	3	0	3	2	1	1	3	2	2	2	1	4	3	3	2	2	3	3	3	3	16.8	12.2	19.9	178	95	#NULL!	#NULL!	141	85	快速型心房颤动；不完全性右束支传导阻滞	29.9836	4.2	136.5	103.8	30.6
1109231651	银川	兴庆	1	9	#NULL!	#NULL!	#NULL!	#NULL!	#NULL!	#NULL!	#NULL!	3	1	2	3	0	#NULL!	3	4	1	1	3	1	2	2	4	4	4	3	3	3	2	2	2	20.8	23.4	13.1	150	45	#NULL!	#NULL!	136	77	正常心电图	20	4.4	131.6	97.9	25
1110101571	银川	永宁	1	6	#NULL!	#NULL!	#NULL!	#NULL!	#NULL!	#NULL!	#NULL!	3	2	1	2	0	3	2	1	1	2	3	2	2	1	4	4	4	4	3	2	3	3	3	9.7	20.8	13.5	170	79	#NULL!	#NULL!	124	75	正常心电图	27.3356	4.1	140.7	103.5	29.7
1110191652	吴忠	青铜峡	1	3	#NULL!	#NULL!	#NULL!	#NULL!	#NULL!	#NULL!	#NULL!	3	1	1	3	0	#NULL!	3	1	1	2	2	2	2	1	3	3	3	3	2	1	2	2	2	26.4	24.9	11.3	162	62	#NULL!	#NULL!	108	76	窦性心动过缓	23.6244	4.2	135.6	100.9	25.5
1111161659	银川	西夏	2	1	#NULL!	#NULL!	#NULL!	#NULL!	#NULL!	#NULL!	#NULL!	3	1	3	2	0	#NULL!	3	4	1	4	2	1	3	2	3	3	3	4	1	1	2	2	3	22.7	13.4	16.3	150	50	#NULL!	#NULL!	140	90	正常心电图	22.2222	4.2	139.5	103.2	31.8
1111261657	银川	西夏	2	1	#NULL!	#NULL!	#NULL!	#NULL!	#NULL!	#NULL!	#NULL!	3	1	2	3	0	#NULL!	3	2	1	1	4	2	2	2	4	4	3	4	3	3	2	2	2	11.5	13.5	35.7	167	63	#NULL!	#NULL!	135	87	窦性心律；偶发实现早搏	22.5896	4	136.8	101.4	25.6
1208061431	银川	灵武	2	9	#NULL!	#NULL!	#NULL!	#NULL!	#NULL!	#NULL!	#NULL!	3	1	3	2	0	4	2	2	1	4	5	2	1	2	5	5	5	5	2	2	2	3	2	18	21	21	165	61	72	80	123	82	正常心电图	22.4059	3.69	138.6	104	21.7
1209231431	银川	灵武	1	1	#NULL!	#NULL!	#NULL!	#NULL!	#NULL!	#NULL!	#NULL!	3	1	1	3	1	#NULL!	#NULL!	3	1	3	4	#NULL!	2	2	5	5	5	4	3	4	3	3	4	12	19	15.4	157	60	70	75	143	76	正常心电图	24.3418	4.52	138.2	103.2	26.8
1212301431	银川	灵武	1	9	#NULL!	#NULL!	#NULL!	#NULL!	#NULL!	#NULL!	#NULL!	3	2	1	3	0	5	2	4	1	1	3	#NULL!	3	2	4	4	4	4	3	3	2	3	2	16	17	19.9	156	62	80	90	127	73	窦性心动过速	25.4767	3.96	139	103.2	24.9
1501071372	银川	兴庆	1	2	#NULL!	#NULL!	#NULL!	#NULL!	#NULL!	#NULL!	#NULL!	2	1	1	3	0	2	3	2	2	4	4	1	2	2	4	4	4	4	2	2	2	2	2	9.3	10.4	17.1	175	82.5	#NULL!	#NULL!	106	76	正常心电图	26.9388	4.03	141.7	105.2	25.4
1506191375	银川	兴庆	1	3	#NULL!	#NULL!	6	#NULL!	1	28	#NULL!	3	1	2	3	0	3	3	4	1	1	8	2	2	2	4	4	4	4	2	2	2	2	2	6.3	12.1	16.79	176	76	#NULL!	#NULL!	112	77	正常心电图	24.5351	3.78	141.6	105	29.2
1506241374	吴忠	同心	2	1	#NULL!	#NULL!	#NULL!	#NULL!	#NULL!	#NULL!	#NULL!	3	1	1	3	0	1	3	4	1	1	10	2	2	2	5	5	5	5	4	3	3	3	4	8.7	14.7	13.27	174	62	#NULL!	#NULL!	80	59	正常心电图	20.4783	4.98	141.4	105.1	33.2
1507141371	银川	金凤	2	3	40	18	#NULL!	30	#NULL!	#NULL!	4	3	1	1	3	0	1	3	1	1	4	4	2	2	2	3	3	3	3	2	2	2	1	2	13.6	14.8	15.18	180	91	#NULL!	#NULL!	110	68	窦性心律，ST-T异常，前间壁心肌埂塞	28.0864	3.9	140	106.6	30.9
1507141374	银川	兴庆	1	9	#NULL!	#NULL!	#NULL!	#NULL!	#NULL!	#NULL!	#NULL!	3	1	1	2	0	#NULL!	3	4	1	4	8	2	2	2	4	4	4	4	2	2	2	2	2	7.2	8	16.94	155	45	#NULL!	#NULL!	131	57	正常心电图	18.7305	3.93	144.1	107.6	28.8
1508111375	银川	兴庆	1	9	#NULL!	#NULL!	#NULL!	#NULL!	#NULL!	#NULL!	#NULL!	3	1	1	3	0	#NULL!	3	4	1	4	5	2	2	2	4	4	4	4	3	3	3	3	3	11	11.5	17.08	160	50	#NULL!	#NULL!	120	70	窦性心动过缓	19.5312	3.73	141.7	109.9	28
1509011374	吴忠	同心	2	1	#NULL!	#NULL!	#NULL!	#NULL!	#NULL!	#NULL!	#NULL!	3	1	1	2	0	#NULL!	3	4	1	1	8	2	2	2	4	4	4	4	2	2	2	2	2	#NULL!	#NULL!	7.59	#NULL!	#NULL!	#NULL!	#NULL!	#NULL!	#NULL!	1.窦性心律；2.室性早搏；3.V1-V3导联r波递增不良	#NULL!	3.36	141.2	107.7	28.8
1509231355	中卫	海原	1	9	#NULL!	#NULL!	#NULL!	#NULL!	#NULL!	#NULL!	#NULL!	3	1	2	2	0	#NULL!	3	4	1	4	4	2	2	2	4	4	4	4	1	1	1	4	4	12.5	10.2	24.05	156	56	#NULL!	#NULL!	123	91	正常心电图	23.0112	3.67	138.7	101.6	30.3
1509251373	银川	兴庆	1	9	#NULL!	#NULL!	#NULL!	#NULL!	#NULL!	#NULL!	#NULL!	3	1	1	3	0	5	3	4	1	4	6	4	2	2	4	4	4	4	2	2	2	3	2	8.7	10.4	11.59	158	64	#NULL!	#NULL!	131	76	正常心电图	25.6369	4.29	137.6	104.4	28.7
1509291373	银川	永宁	1	4	4	18	#NULL!	10	#NULL!	#NULL!	4	2	1	2	1	0	3	3	1	1	1	7	2	2	2	3	3	3	3	2	2	2	1	2	11.5	9	36.5	#NULL!	#NULL!	#NULL!	#NULL!	114	97	正常心电图	28.73	4.34	139.9	101.1	28.5
1510111372	银川	西夏	1	1	#NULL!	#NULL!	#NULL!	#NULL!	#NULL!	#NULL!	#NULL!	4	1	1	3	0	#NULL!	3	4	1	4	8	#NULL!	2	2	4	4	4	4	2	2	2	1	3	9.9	14.8	7.66	172	65	#NULL!	#NULL!	136	93	完全性右束支传导阻滞	21.9713	4.08	139.1	102.2	29
1510211374	银川	兴庆	1	9	#NULL!	#NULL!	#NULL!	#NULL!	#NULL!	#NULL!	#NULL!	3	1	3	2	0	1	3	4	1	4	6	2	2	2	4	4	4	4	3	3	3	2	3	20.3	18.2	7.9	165	65	#NULL!	#NULL!	154	94	正常心电图	23.8751	3.44	133	95.9	31.1
1510211377	固原	原州	1	9	#NULL!	#NULL!	#NULL!	#NULL!	#NULL!	#NULL!	#NULL!	2	1	2	2	0	5	3	4	1	4	6	2	2	2	4	4	4	4	2	2	2	1	2	11.9	14.4	11.2	#NULL!	#NULL!	#NULL!	#NULL!	#NULL!	#NULL!	窦性心动过速；完全性右束支传导阻滞	#NULL!	4.13	143.3	108.3	30.3
1510211378	银川	灵武	2	4	#NULL!	#NULL!	#NULL!	#NULL!	#NULL!	#NULL!	#NULL!	3	1	1	2	0	5	3	4	1	4	5	2	2	2	4	4	4	4	2	2	2	2	2	8.2	13.4	14.3	167	60	#NULL!	#NULL!	135	83	T波异常，左室高电压	21.5139	3.61	139	102.6	27.4
1510281351	银川	兴庆	1	9	#NULL!	#NULL!	#NULL!	#NULL!	#NULL!	#NULL!	#NULL!	3	1	1	2	0	#NULL!	3	4	1	4	5	2	2	1	4	4	4	4	1	1	1	1	1	7.5	6.8	16.9	161	56.5	#NULL!	#NULL!	114	68	正常心电图	21.797	3.65	143	109.3	26
1511201721	银川	兴庆	2	1	#NULL!	#NULL!	#NULL!	#NULL!	#NULL!	#NULL!	#NULL!	3	1	2	3	0	#NULL!	3	4	1	4	7	2	2	2	3	3	3	3	2	2	2	2	2	13.8	8.9	17.2	#NULL!	#NULL!	#NULL!	#NULL!	117	73	正常心电图	30.2	4.32	141.1	104.1	31.7
1511201723	银川	灵武	1	1	20	20	#NULL!	35	#NULL!	#NULL!	4	3	1	2	1	0	#NULL!	3	4	1	4	6	2	2	2	3	3	3	3	2	2	2	1	2	8.4	11.8	23.9	#NULL!	#NULL!	#NULL!	#NULL!	124	87	窦性心律；下壁心肌梗死；前壁心肌梗死？	26.98	4.05	140.8	107.9	28.4
1511201726	银川	兴庆	1	4	#NULL!	#NULL!	2	28	#NULL!	#NULL!	4	2	2	1	2	0	1	3	1	1	1	8	2	2	2	3	3	3	3	2	2	2	1	2	9.4	12.6	11.4	#NULL!	#NULL!	#NULL!	#NULL!	106	78	正常心电图	26.2	3.35	140	107.9	26.3
1511241724	银川	兴庆	1	9	#NULL!	#NULL!	#NULL!	#NULL!	#NULL!	#NULL!	#NULL!	3	1	3	2	0	1	3	4	1	1	8	2	2	2	4	4	4	4	2	2	2	1	2	14.4	13.8	9.7	#NULL!	#NULL!	#NULL!	#NULL!	141	69	窦性心律；电轴左偏；顺钟向转位	26.67	4.9	139.7	106.2	26.3
1511241728	中卫	中宁	1	3	6	20	#NULL!	28	#NULL!	#NULL!	4	3	1	1	2	0	3	3	1	1	4	6	2	2	2	3	3	3	3	2	2	2	1	2	15.9	#NULL!	14.2	#NULL!	#NULL!	#NULL!	#NULL!	141	86	正常心电图	21.22	4.37	140.5	106.2	28.1
1511261372	固原	彭阳	1	2	#NULL!	#NULL!	#NULL!	38	#NULL!	#NULL!	5	3	1	1	3	0	#NULL!	3	4	1	4	2	#NULL!	2	2	5	5	5	5	3	3	3	3	3	13.2	10.8	10.85	170	80	#NULL!	#NULL!	149	82	1.窦性心律；2.电轴左偏；3.V1-V3导联r波递增不良	27.6817	3.94	141.7	106.6	28
1511271372	吴忠	红寺堡	2	1	#NULL!	#NULL!	#NULL!	#NULL!	#NULL!	#NULL!	#NULL!	3	1	1	3	0	#NULL!	3	4	1	4	3	1	2	2	4	4	4	4	3	3	2	2	2	21.6	18.2	7.38	167	64	#NULL!	#NULL!	123	85	正常心电图	22.9481	3.97	140.3	106.9	23.1
1511271724	银川	兴庆	1	1	#NULL!	#NULL!	#NULL!	#NULL!	#NULL!	#NULL!	#NULL!	3	1	3	2	0	#NULL!	3	4	1	4	6	#NULL!	2	2	4	4	4	4	2	2	2	2	2	11.2	12.7	11.8	#NULL!	#NULL!	#NULL!	#NULL!	177	98	窦性心律；异常Q波	25.39	3.93	141.3	106.9	27.6
1511271725	银川	兴庆	1	1	#NULL!	#NULL!	#NULL!	#NULL!	#NULL!	#NULL!	#NULL!	3	1	1	3	0	#NULL!	3	4	1	4	6	#NULL!	2	2	4	4	4	4	2	2	2	2	2	12.1	13.9	8.6	#NULL!	#NULL!	#NULL!	#NULL!	169	100	窦性心律；T波异常	22.42	3.94	141.4	106.5	26.6
1511271726	吴忠	同心	2	1	#NULL!	#NULL!	#NULL!	#NULL!	#NULL!	#NULL!	#NULL!	3	1	1	2	0	#NULL!	3	4	1	1	9	#NULL!	2	2	4	4	4	4	3	3	3	2	3	14	10.9	19	#NULL!	#NULL!	#NULL!	#NULL!	111	73	正常心电图	29.38	4.55	134.9	102.4	27
1512041374	银川	兴庆	1	9	40	#NULL!	#NULL!	#NULL!	#NULL!	#NULL!	4	3	1	1	3	0	5	3	4	1	1	5	2	2	2	5	5	5	5	3	3	3	1	1	18.3	5.6	8.99	170	55	#NULL!	#NULL!	119	68	正常心电图	19.0311	4.42	141.5	104.8	27.6
1512101375	银川	金凤	2	4	40	#NULL!	#NULL!	#NULL!	#NULL!	#NULL!	#NULL!	3	1	1	3	0	3	2	1	1	3	2	2	2	2	5	5	5	5	3	3	3	4	4	18.8	19.6	9.65	170	64	#NULL!	#NULL!	149	97	正常心电图	22.1453	4.1	143.5	107.1	29.4
1512111372	银川	金凤	1	3	#NULL!	#NULL!	#NULL!	#NULL!	#NULL!	#NULL!	#NULL!	3	1	1	3	0	#NULL!	3	4	1	4	3	#NULL!	2	2	5	5	5	5	3	3	3	3	3	15	6.4	8.86	158	74	#NULL!	#NULL!	160	98	1.窦性心律；2.ST-T异常	29.6427	3	140.7	107.9	25.5
1512241374	吴忠	同心	2	1	#NULL!	#NULL!	#NULL!	#NULL!	#NULL!	#NULL!	#NULL!	3	1	1	3	0	#NULL!	3	4	2	4	5	1	2	2	5	5	5	5	3	3	3	3	3	12	18.8	4.6	160	84	#NULL!	#NULL!	154	94	1.窦性心动过速；2.心电轴左偏；3.V1V2导联呈QS型	32.8125	4.16	136.7	105.2	28.3
1606041541	银川	贺兰	1	1	2	63	#NULL!	#NULL!	#NULL!	#NULL!	#NULL!	3	1	1	3	0	1	#NULL!	2	1	1	2	3	2	1	4	4	4	3	3	3	3	2	2	16	#NULL!	16.4	165	69	#NULL!	#NULL!	130	70	正常心电图	25.3444	3.84	143	101	24.1
1606231532	银川	贺兰	2	1	#NULL!	#NULL!	#NULL!	#NULL!	#NULL!	#NULL!	#NULL!	3	1	1	3	0	#NULL!	#NULL!	3	1	4	3	2	2	2	2	2	2	2	2	2	2	2	2	10.7	19.1	17.6	163	67	#NULL!	#NULL!	120	80	窦性心律，ST段抬高	25.2174	4.18	137.8	100	27.8
1606241532	银川	贺兰	2	1	#NULL!	#NULL!	#NULL!	#NULL!	#NULL!	#NULL!	#NULL!	3	1	3	3	0	#NULL!	#NULL!	3	1	4	3	2	2	2	3	3	3	3	3	2	2	2	2	6.7	9.7	11	150	52	#NULL!	#NULL!	120	60	正常心电图	23.1111	3.49	140	100	24.9
1607191541	银川	贺兰	1	1	10	20	#NULL!	25	#NULL!	#NULL!	4	3	2	2	3	0	1	3	1	1	1	2	2	2	2	4	4	4	3	4	3	4	4	4	11.1	14	36.3	178	85	#NULL!	#NULL!	130	80	正常心电图	26.8274	3.71	141	102	25.1
1608221543	银川	贺兰	1	1	30	20	#NULL!	40	#NULL!	#NULL!	3	3	1	1	3	0	5	3	3	1	4	4	2	2	2	3	3	3	2	3	2	3	3	3	20.3	17.3	13.7	170	69	#NULL!	#NULL!	134	82	窦性心律；aVF导联J点抬高	23.8754	3.5	140	100	23.9
2703151551	石嘴山	大武口	1	1	#NULL!	#NULL!	#NULL!	#NULL!	#NULL!	#NULL!	#NULL!	3	1	2	2	0	#NULL!	#NULL!	1	1	1	#NULL!	1	2	1	3	4	4	4	4	4	4	4	4	12	14.5	14.5	156	55	#NULL!	#NULL!	90	60	T波异常	22.6003	4.2	136	103	24.6
3808201269	吴忠	利通	2	2	20	27	#NULL!	#NULL!	#NULL!	#NULL!	#NULL!	3	1	3	1	0	3	2	1	2	3	3	4	2	2	5	5	5	4	3	1	3	4	4	#NULL!	#NULL!	#NULL!	185	90	#NULL!	#NULL!	105	67	正常心电图	26.2966	#NULL!	#NULL!	#NULL!	#NULL!
3808201282	吴忠	利通	2	9	20	#NULL!	#NULL!	#NULL!	#NULL!	#NULL!	#NULL!	3	1	2	1	0	1	3	4	1	3	1	1	2	2	5	5	5	5	4	4	4	4	4	14.7	23.4	#NULL!	164	65	#NULL!	#NULL!	116	74	正常心电图	24.1672	#NULL!	#NULL!	#NULL!	#NULL!
3809201267	吴忠	利通	1	9	#NULL!	#NULL!	#NULL!	#NULL!	#NULL!	#NULL!	#NULL!	3	1	1	2	0	1	3	1	1	4	3	2	2	2	4	4	4	4	2	1	3	3	3	11.2	21.5	6.9	170	70	#NULL!	#NULL!	150	90	窦性心律；完全性右束支传导阻滞	24.2215	3.92	141.4	106.7	25.2
4401091381	中卫	沙坡头	1	1	#NULL!	#NULL!	#NULL!	#NULL!	#NULL!	#NULL!	#NULL!	3	1	1	3	0	#NULL!	#NULL!	4	1	1	10	2	3	2	4	4	4	4	3	3	3	4	4	11.5	12.5	14.5	165	65	100	98	120	70	窦性心律	23.8751	4.14	143.3	106.2	25.4
4401111404	中卫	沙坡头	1	1	#NULL!	#NULL!	#NULL!	#NULL!	#NULL!	#NULL!	#NULL!	2	1	2	3	0	#NULL!	3	4	1	3	#NULL!	1	2	2	4	4	4	4	2	2	3	2	3	8.6	8.4	#NULL!	160	77	85	#NULL!	140	80	正常心电图	30.0781	4.24	143.1	107.2	21.2
4401311391	中卫	沙坡头	1	1	#NULL!	#NULL!	20	#NULL!	#NULL!	#NULL!	#NULL!	3	2	1	2	0	2	3	1	1	1	10	1	1	2	4	3	3	3	2	1	2	2	2	11.2	9.8	8.8	180	95	#NULL!	#NULL!	140	90	正常心电图	29.321	4.11	142.1	104.6	26.4
4403101381	中卫	沙坡头	1	1	20	30	#NULL!	#NULL!	15	23	#NULL!	3	1	1	3	0	1	3	1	1	1	10	2	2	2	4	4	4	4	3	3	4	4	4	12	#NULL!	20.8	180	#NULL!	#NULL!	#NULL!	114	72	正常心电图	#NULL!	4.64	135.3	90.8	27.5
4403101394	中卫	沙坡头	1	1	#NULL!	#NULL!	#NULL!	#NULL!	#NULL!	#NULL!	#NULL!	4	1	2	1	0	3	2	2	2	2	3	2	2	2	3	3	3	3	2	2	3	3	3	15.1	13.2	15.4	165	90	#NULL!	#NULL!	150	90	窦性心律；ST轻度压低，T波异常	33.0579	3.81	139.6	104.7	24.9
4403241403	中卫	沙坡头	1	1	#NULL!	#NULL!	#NULL!	#NULL!	#NULL!	#NULL!	#NULL!	3	1	3	3	0	#NULL!	3	3	1	4	#NULL!	2	2	2	3	3	3	3	1	1	2	2	3	16.3	16.7	16.3	162	596	83	#NULL!	120	70	正常心电图	227.1	3.91	137.8	102.3	#NULL!
4405131401	中卫	沙坡头	1	1	#NULL!	#NULL!	#NULL!	#NULL!	#NULL!	#NULL!	#NULL!	3	1	3	2	0	#NULL!	3	3	1	4	#NULL!	1	2	2	4	4	4	4	2	2	3	2	2	8.01	9.3	16.7	160	55	77	#NULL!	130	80	正常心电图	21.4844	3.95	140.5	106.7	#NULL!
4405211391	中卫	沙坡头	1	1	#NULL!	#NULL!	#NULL!	#NULL!	#NULL!	#NULL!	#NULL!	3	2	2	2	0	#NULL!	3	2	1	3	2	2	2	2	3	3	3	3	2	3	2	2	2	15.6	#NULL!	10.7	165	96	#NULL!	#NULL!	130	80	正常心电图	35.2617	3.92	135.9	101.4	23.2
4407151391	中卫	沙坡头	1	1	#NULL!	#NULL!	#NULL!	#NULL!	#NULL!	#NULL!	#NULL!	3	1	1	2	0	3	2	4	1	3	6	2	2	2	3	3	3	3	3	2	3	2	3	10.1	12.3	13.2	165	68.5	#NULL!	#NULL!	125	68	正常心电图	25.1607	4.27	139.1	101.6	23.3
4408111381	中卫	沙坡头	1	1	#NULL!	#NULL!	#NULL!	#NULL!	#NULL!	#NULL!	#NULL!	3	2	1	2	0	#NULL!	3	4	2	3	10	2	2	2	3	4	3	3	3	2	3	3	2	15.5	#NULL!	8.4	176	75	#NULL!	#NULL!	130	75	正常心电图	24.2123	4.07	138.7	105.3	19
4410051381	中卫沙坡		1	1	#NULL!	#NULL!	#NULL!	#NULL!	#NULL!	#NULL!	#NULL!	4	3	1	3	0	1	3	4	1	1	8	2	3	2	4	3	4	3	3	2	3	3	2	#NULL!	#NULL!	13.9	175	75	#NULL!	#NULL!	160	100	ST-T异常	24.4898	3.13	142.6	100.3	27.7
4410191381	中卫	沙坡头	1	1	#NULL!	#NULL!	#NULL!	#NULL!	#NULL!	#NULL!	#NULL!	3	1	1	3	0	1	3	4	1	1	12	2	3	2	4	3	3	4	3	2	3	2	2	17.71	#NULL!	17.9	170	60	#NULL!	#NULL!	128	76	正常心电图	20.7612	4.58	137.5	102.1	27.9
4901091411	中卫	海原	1	4	#NULL!	#NULL!	#NULL!	#NULL!	#NULL!	#NULL!	#NULL!	3	1	3	2	0	5	4	4	1	1	4	3	1	1	4	4	4	4	3	2	3	2	3	19.8	14.2	17	172	62	#NULL!	#NULL!	140	80	正常心电图	20.9573	4.2	142.6	106.7	29.4
4901091412	中卫	海原	2	1	#NULL!	#NULL!	#NULL!	#NULL!	#NULL!	#NULL!	#NULL!	3	1	3	3	0	3	3	4	2	1	2	3	2	1	5	5	4	4	2	2	2	2	2	24.9	25.1	19.8	160	58	#NULL!	#NULL!	120	80	正常心电图	22.6562	4.15	132.2	99	18.5
4904241422	中卫	海原	1	1	#NULL!	#NULL!	#NULL!	#NULL!	#NULL!	#NULL!	#NULL!	3	3	1	3	0	#NULL!	#NULL!	4	2	2	2	2	2	2	4	4	4	4	3	4	3	3	3	23.1	10.8	12.61	160	55	#NULL!	#NULL!	140	90	正常心电图	21.4844	3.88	136.6	101.7	30.7
4909071415	中卫	海原	2	1	#NULL!	#NULL!	#NULL!	#NULL!	#NULL!	#NULL!	#NULL!	3	3	1	2	0	#NULL!	#NULL!	4	1	1	5	2	3	2	4	3	4	3	3	2	3	2	3	22.8	7.6	10.1	165	70	#NULL!	#NULL!	100	80	正常心电图	25.7117	5.82	124.4	94.2	9.9
5302241511	固原	原州	1	1	#NULL!	#NULL!	#NULL!	#NULL!	#NULL!	#NULL!	#NULL!	3	1	1	2	0	3	2	4	1	1	4	3	2	1	5	5	5	5	2	1	1	2	3	14.2	#NULL!	19.4	150	59	#NULL!	#NULL!	#NULL!	#NULL!	正常心电图	26.2222	3.79	142.1	106.3	#NULL!
5307061529	固原	原州	1	1	#NULL!	#NULL!	#NULL!	#NULL!	#NULL!	#NULL!	#NULL!	3	2	1	2	0	2	3	4	1	3	3	2	3	1	4	4	4	4	2	1	3	1	2	8.7	12.8	16.4	158	78	#NULL!	#NULL!	130	67	窦性心律；电轴左偏	31.245	3.35	140.1	102.8	#NULL!
5310131511	固原	原州	1	1	#NULL!	#NULL!	#NULL!	#NULL!	#NULL!	#NULL!	#NULL!	3	2	1	1	0	1	3	1	3	2	2	2	2	2	4	4	4	4	3	3	2	3	2	8	7.5	15.9	170	60	#NULL!	#NULL!	130	107	正常心电图	20.7612	3.47	140	103.7	#NULL!
5312121481	固原	泾源	2	1	#NULL!	#NULL!	#NULL!	#NULL!	#NULL!	#NULL!	#NULL!	3	3	1	2	0	5	3	4	2	1	6	#NULL!	3	2	3	4	4	3	4	3	3	2	3	7.9	17.8	8.1	150	61	#NULL!	#NULL!	130	70	正常心电图	27.1111	4.26	144.3	109.9	#NULL!
5312121492	中卫	海原	1	1	#NULL!	#NULL!	#NULL!	#NULL!	#NULL!	#NULL!	#NULL!	3	1	3	2	0	#NULL!	#NULL!	4	1	4	2	2	2	2	5	5	5	5	4	4	4	3	3	8.97	#NULL!	16.6	155	55	#NULL!	#NULL!	100	70	正常心电图	22.8928	4.02	141.7	104.6	#NULL!
1001131231	银川	兴庆	1	9	20	19	#NULL!	50	#NULL!	#NULL!	4	3	1	1	3	0	2	3	1	1	3	5	2	2	2	2	2	3	3	1	1	1	1	2	9	11.9	11.3	170	80	89	99	162	84	1.窦性心律；2.电轴不偏；3.无明显ST-T改变	27.6817	4.46	139	98	26.4
1001141231	银川	兴庆	1	3	#NULL!	#NULL!	#NULL!	10	#NULL!	#NULL!	5	2	3	3	2	0	1	2	1	2	1	2	#NULL!	2	2	3	3	3	3	1	1	1	1	1	19.1	17.1	14.2	179	71	87	96	122	82	1.窦性心律；2.ST段抬高	22.1591	4.77	135	97	21.5
1006251233	银川	金凤	1	9	#NULL!	#NULL!	#NULL!	#NULL!	#NULL!	#NULL!	#NULL!	3	1	3	2	0	3	3	4	1	4	6	2	2	2	4	4	4	3	1	1	3	2	2	7.7	8.3	9.2	152	60	94	104	123	61	窦性心律；电轴不偏；无明显ST-T改变	25.9695	4.23	131	96	22.6
1007061231	银川		1	9	10	#NULL!	#NULL!	#NULL!	#NULL!	#NULL!	#NULL!	3	2	1	3	0	2	3	1	1	1	6	2	3	2	2	2	2	2	1	1	1	1	1	9	#NULL!	10.4	170	63	97	103	173	91	正常心电图	21.7993	3.86	141	101	25.1
1009031231	银川	金凤	1	1	30	16	#NULL!	#NULL!	3	6	#NULL!	2	4	1	3	0	#NULL!	#NULL!	4	3	1	1	#NULL!	2	1	3	3	3	3	1	1	2	1	2	21.2	12.6	18.7	171	60	89	94	143	74	窦性心律、电轴不偏、无明显ST-T改变	20.5191	5.2	139	102	14
1009241251	银川	金凤	1	9	#NULL!	#NULL!	8	#NULL!	10	#NULL!	#NULL!	3	1	1	2	1	#NULL!	#NULL!	4	1	4	1	2	3	2	4	4	4	4	3	2	3	3	3	15.1	#NULL!	16.9	173	91.5	106	111	149	77	正常	30.5724	4.08	144	103	27.8
1010151255	银川	兴庆	1	2	#NULL!	#NULL!	#NULL!	#NULL!	#NULL!	#NULL!	#NULL!	3	1	3	2	0	#NULL!	#NULL!	4	1	4	1	2	2	2	3	3	3	3	2	2	2	2	2	11.5	#NULL!	19.3	157	58	85	105	145	62	窦性心律；中度ST-T压低；非特异性ST-T改变	23.5304	3.35	133	91	27.7
1010181233	银川	金凤	1	9	#NULL!	#NULL!	#NULL!	#NULL!	#NULL!	#NULL!	#NULL!	3	2	2	3	0	3	2	1	1	1	6	2	3	2	2	2	2	2	1	1	1	2	2	11.3	#NULL!	20.9	168	82	103	107	130	70	正常心电图	29.0533	5.29	137	98	24.9
1011191233	银川	兴庆	1	1	#NULL!	#NULL!	#NULL!	#NULL!	#NULL!	#NULL!	#NULL!	3	1	1	2	0	#NULL!	3	4	2	4	5	1	2	2	4	4	4	4	2	2	2	3	3	16.2	12.3	8.2	164	62	85	95	138	80	1.窦性心律2.T波异常	23.0518	4.15	139	102	23.3
1011261252	银川	兴庆	1	1	#NULL!	#NULL!	#NULL!	#NULL!	#NULL!	#NULL!	#NULL!	3	1	3	2	0	#NULL!	3	4	2	2	1	1	3	2	3	3	3	3	2	2	2	2	2	20.2	#NULL!	10.6	160	66.5	91	97	120	91	1.窦性心律；2.电轴不偏；3.部分T波低平、倒置	25.9766	4.1	138	102	20.4
1012121251	银川	兴庆	1	9	10	45	#NULL!	#NULL!	#NULL!	#NULL!	#NULL!	3	1	1	3	0	1	3	1	1	3	2	1	3	2	3	3	3	3	2	2	2	2	2	6.7	#NULL!	20.1	165	64	84	94	140	87	1.窦性心律；2.电轴不偏；3.广泛T波低平	23.5078	4	141	103	20.2
1103171501	银川	西夏	1	2	20	27	#NULL!	15	#NULL!	#NULL!	5	3	1	1	3	1	2	2	1	2	2	5	2	2	2	4	4	4	4	4	4	4	4	4	16.8	11.4	24.1	172	73	#NULL!	#NULL!	120	80	窦性心动过缓	24.6755	4	138.3	104.8	26.7
1103211501	银川	金凤	1	6	10	15	#NULL!	#NULL!	#NULL!	#NULL!	#NULL!	4	1	1	1	1	5	3	1	1	3	10	1	2	2	4	4	5	5	3	4	4	4	4	11.7	12.5	11.6	172	74	72	70	130	79	zcxdt	25.0135	3.5	138.5	108.4	22
1103301502	银川	贺兰	1	5	#NULL!	#NULL!	#NULL!	#NULL!	#NULL!	#NULL!	#NULL!	3	1	1	3	0	#NULL!	#NULL!	1	2	3	8	2	2	2	5	5	5	5	4	4	4	4	4	6.9	8.8	8.7	160	73	70	65	120	77	窦性心动过缓	28.5156	3.9	138.6	106.5	26.7
1106081572	银川	西夏	1	9	#NULL!	#NULL!	#NULL!	#NULL!	#NULL!	#NULL!	#NULL!	3	1	1	3	0	#NULL!	#NULL!	4	1	4	2	1	2	1	4	4	4	3	2	2	2	2	2	13.4	15.7	13.1	165	55	72	96	119	84	心房颤动，ST-T改变	20.202	3.2	143.9	103	36.9
1107051641	吴忠	利通	1	9	5	25	#NULL!	#NULL!	5	30	#NULL!	3	1	3	3	0	1	2	4	1	3	8	3	3	2	2	3	2	4	2	1	2	4	3	18.8	13.7	19.1	170	75	#NULL!	#NULL!	113	76	正常心电图	25.9516	4.4	135.8	99.2	35
1107101651	中卫	中宁	1	3	#NULL!	#NULL!	#NULL!	#NULL!	#NULL!	#NULL!	#NULL!	3	1	1	3	0	5	3	1	3	4	1	3	4	1	4	4	4	4	3	3	3	3	3	15.9	18.43	23.4	174	74	#NULL!	#NULL!	138	95	正常心电图	24.4418	3.8	140.4	101.8	34.2
1107241658	固原	西吉	1	1	10	30	#NULL!	#NULL!	#NULL!	#NULL!	#NULL!	3	1	2	3	0	5	3	1	1	4	3	1	2	2	5	5	5	5	3	3	4	4	4	13.5	12	16.5	175	75	#NULL!	#NULL!	115	75	正常心电图	24.4898	#NULL!	#NULL!	#NULL!	#NULL!
1108171651	银川	西夏	1	1	#NULL!	#NULL!	#NULL!	#NULL!	#NULL!	#NULL!	#NULL!	3	1	2	2	0	#NULL!	3	1	2	2	4	2	2	2	3	3	3	3	2	2	2	3	3	21.9	#NULL!	9.1	160	69	#NULL!	#NULL!	150	88	正常心电图	26.9531	4	135.8	99.4	34
1108201571	银川	西夏	1	9	#NULL!	#NULL!	10	40	#NULL!	#NULL!	5	3	1	1	3	0	#NULL!	3	1	1	4	4	2	3	1	5	5	4	3	3	2	3	4	4	15.8	15.49	14.8	165	96	117	120	146	87	正常心电图	35.2617	3.7	139.3	102	31.4
1108241651	银川	金凤	2	9	#NULL!	#NULL!	#NULL!	#NULL!	#NULL!	#NULL!	#NULL!	3	1	3	2	0	#NULL!	3	1	1	4	6	3	2	2	3	3	3	2	2	3	3	2	3	12.3	19.2	15.7	160	58	#NULL!	#NULL!	124	79	正常心电图	22.6562	3.9	138.2	102.6	33.4
1108251571	银川	西夏	1	9	#NULL!	#NULL!	#NULL!	#NULL!	#NULL!	#NULL!	#NULL!	3	1	3	3	0	#NULL!	#NULL!	1	1	4	3	1	3	1	4	4	4	3	3	3	3	2	2	8.6	12.3	#NULL!	160	65	100	97	124	75	窦性心动过缓；房性早搏	25.3906	4	140.4	103.3	30.7
1108261651	银川	西夏	2	1	#NULL!	#NULL!	#NULL!	#NULL!	#NULL!	#NULL!	#NULL!	3	1	3	2	0	5	3	1	1	1	3	3	2	2	4	4	3	4	1	3	3	3	3	11	13.5	11.6	150	61	#NULL!	#NULL!	90	61	正常心电图	27.1111	3.7	141.3	99	28.5
1111051571	银川	西夏	1	9	#NULL!	#NULL!	#NULL!	#NULL!	#NULL!	#NULL!	#NULL!	3	1	3	3	1	3	3	1	1	3	1	#NULL!	2	2	5	4	4	4	4	3	4	3	4	15.3	15.6	16.5	162	63	#NULL!	#NULL!	140	90	窦性心律；ST段改变	24.0055	3.7	138.3	98.9	27
1111131571	银川	兴庆	1	3	#NULL!	#NULL!	#NULL!	#NULL!	#NULL!	#NULL!	#NULL!	3	2	1	3	0	5	2	1	1	1	3	2	2	1	4	4	4	3	3	2	3	2	2	16	8.4	7.3	166	71	#NULL!	#NULL!	128	74	正常心电图	25.7657	4	136.4	100.3	23.1
1506151375	银川	金凤	1	4	60	20	#NULL!	30	#NULL!	#NULL!	3	3	1	2	1	0	1	3	4	1	3	8	2	2	2	4	4	4	4	2	1	1	1	1	10.7	8.2	7.98	170	72	#NULL!	#NULL!	110	78	1.窦性心律；2.不完全性右束支传导阻滞	24.9135	3.73	142	108.9	23.1
1506191373	银川	兴庆	1	4	20	20	#NULL!	#NULL!	#NULL!	#NULL!	#NULL!	3	1	1	3	0	5	3	4	1	4	6	2	2	2	3	3	3	3	2	2	2	2	2	7.4	13.9	10.9	177	78	#NULL!	#NULL!	115	73	窦性心律不齐	24.8971	4.01	141.9	110.9	27.4
1506291352	银川	兴庆	1	9	#NULL!	#NULL!	#NULL!	50	#NULL!	#NULL!	4	3	1	2	3	0	#NULL!	#NULL!	1	1	4	9	2	1	2	5	5	5	5	3	3	3	3	3	11.2	12.4	9.46	169	68	#NULL!	#NULL!	190	110	正常心电图	23.8087	3.73	140.7	104.8	24.2
1506291354	银川	兴庆	1	4	#NULL!	#NULL!	#NULL!	#NULL!	#NULL!	#NULL!	#NULL!	3	1	2	1	0	1	3	1	1	4	4	1	2	2	5	5	5	5	1	1	3	3	4	8.5	9.7	17.01	164	71	#NULL!	#NULL!	142	71	正常心电图	26.398	4.19	143.5	109.3	29
1507061372	银川	贺兰	2	6	20	18	#NULL!	#NULL!	#NULL!	#NULL!	#NULL!	3	1	1	3	0	3	3	4	1	4	8	2	2	2	3	3	3	3	2	2	2	2	2	11.2	9.6	6.5	174	66	#NULL!	#NULL!	162	82	1.窦性心律；2.心电轴左偏	21.7994	5.76	136	114.4	16.3
1507151353	银川	金凤	1	9	#NULL!	#NULL!	#NULL!	#NULL!	#NULL!	#NULL!	#NULL!	3	1	3	2	0	#NULL!	3	1	1	4	6	2	1	2	4	4	4	4	3	3	3	3	3	8.7	10.3	14.02	159	61	#NULL!	#NULL!	120	70	窦性心动过缓	24.1288	4.57	140	106.8	26.1
1507171371	银川	兴庆	1	3	20	20	#NULL!	27	#NULL!	#NULL!	2	3	1	1	1	0	1	3	1	1	1	8	#NULL!	3	2	3	3	3	3	1	1	1	1	2	9.7	11.4	19.01	170	66	#NULL!	#NULL!	121	89	正常心电图	22.8374	3.53	139.7	106	24.4
1508191372	银川	兴庆	1	9	#NULL!	#NULL!	#NULL!	#NULL!	#NULL!	#NULL!	#NULL!	3	1	2	3	0	#NULL!	3	3	1	1	8	#NULL!	2	2	4	4	4	4	2	2	1	1	2	10.2	#NULL!	15.5	158	61	#NULL!	#NULL!	112	67	窦性心律；完全性右束支传导阻滞	24.4352	4.32	143.3	108.2	29.3
1508191373	银川	金凤	1	9	#NULL!	#NULL!	30	54	#NULL!	#NULL!	5	3	1	1	3	0	1	3	4	1	4	6	2	2	2	3	3	3	3	2	2	2	1	2	16.8	16	14.56	170	78	#NULL!	#NULL!	136	70	心房颤动	26.9896	3.69	140.6	105.1	30.8
1509041378	银川	兴庆	1	9	#NULL!	#NULL!	#NULL!	#NULL!	#NULL!	#NULL!	#NULL!	3	1	1	2	0	5	3	4	1	1	7	#NULL!	2	2	4	4	4	4	2	2	2	1	3	5.2	#NULL!	6.57	164	62	#NULL!	#NULL!	136	84	正常心电图	23.0518	3.94	142.8	108	26.1
1509251372	银川	金凤	2	1	#NULL!	#NULL!	#NULL!	#NULL!	#NULL!	#NULL!	#NULL!	3	1	1	3	0	#NULL!	3	4	1	4	7	2	2	2	4	4	4	4	2	2	2	1	2	5.3	#NULL!	10.14	154	57.5	#NULL!	#NULL!	103	56	窦性心律；T波异常；aVF导联异常Q波	24.2452	4.22	141.1	101.8	31.4
1510111377	银川	兴庆	1	9	#NULL!	#NULL!	#NULL!	#NULL!	#NULL!	#NULL!	#NULL!	3	1	1	2	0	1	3	4	1	4	8	3	2	2	3	3	3	3	2	2	2	1	2	7.5	13.5	16.98	172	65	#NULL!	#NULL!	136	93	T波异常	21.9713	3.24	141.9	108.7	25.5
1510141358	石嘴山	惠农	1	2	5	20	12	#NULL!	#NULL!	#NULL!	4	3	1	2	1	0	1	3	1	1	4	5	3	4	2	2	2	2	2	1	1	1	1	1	#NULL!	#NULL!	14.08	171	60	#NULL!	#NULL!	126	85	正常心电图	20.5191	3.9	142.9	107.5	29.4
1510161373	吴忠	青铜峡	1	9	#NULL!	#NULL!	#NULL!	#NULL!	#NULL!	#NULL!	#NULL!	3	1	2	1	0	#NULL!	3	4	1	1	9	3	2	2	4	4	4	4	2	2	2	2	2	9.8	#NULL!	10.42	#NULL!	#NULL!	#NULL!	#NULL!	144	94	窦性心律不齐	33.9	4.09	145.7	109.5	27.8
1510161376	吴忠	同心	2	1	#NULL!	#NULL!	#NULL!	#NULL!	#NULL!	#NULL!	#NULL!	3	1	1	2	0	#NULL!	3	4	1	4	6	2	2	2	4	4	4	4	3	3	3	3	3	#NULL!	#NULL!	#NULL!	#NULL!	#NULL!	#NULL!	#NULL!	125	68	V1R/S>1	22.1	3.78	#NULL!	#NULL!	#NULL!
1510161377	银川	兴庆	1	4	20	20	#NULL!	21	#NULL!	#NULL!	3	2	3	3	2	0	5	3	1	1	1	6	2	2	2	3	3	3	3	2	2	2	1	2	6.5	6.9	27.9	#NULL!	#NULL!	#NULL!	#NULL!	151	93	正常心电图	33.05	#NULL!	135.3	#NULL!	#NULL!
1510211372	吴忠	利通	1	1	#NULL!	#NULL!	#NULL!	#NULL!	#NULL!	#NULL!	#NULL!	3	1	1	2	0	#NULL!	3	4	1	4	6	#NULL!	3	2	4	4	4	4	3	3	3	2	3	10.6	16.1	14	167	80	#NULL!	#NULL!	151	77	正常心电图	28.6851	4.25	140.5	108.8	25.6
1511121373	固原	原州	2	1	#NULL!	#NULL!	#NULL!	#NULL!	#NULL!	#NULL!	#NULL!	3	1	2	3	0	3	3	4	1	1	3	2	2	1	5	5	5	5	4	4	4	4	4	#NULL!	#NULL!	8.32	155	44	#NULL!	#NULL!	145	79	1.窦性心律；2.下壁ST段异常	18.3143	#NULL!	#NULL!	#NULL!	#NULL!
1511171721	银川	兴庆	1	3	20	16	#NULL!	#NULL!	#NULL!	#NULL!	#NULL!	3	1	1	3	0	#NULL!	3	4	1	4	6	2	2	2	3	3	3	3	2	2	2	2	2	16.9	22.6	17.8	#NULL!	#NULL!	#NULL!	#NULL!	121	80	正常心电图	24.8	4.18	138.5	110.1	23.2
1511171727	银川	兴庆	1	9	#NULL!	#NULL!	#NULL!	#NULL!	#NULL!	#NULL!	#NULL!	4	1	3	2	0	#NULL!	3	4	1	4	8	2	2	2	4	4	4	4	2	2	2	2	2	9.5	12	10.4	#NULL!	#NULL!	#NULL!	#NULL!	135	65		23.5	3.89	142.8	111.9	24.8
1511181722	银川	兴庆	1	9	2	20	#NULL!	#NULL!	23	18	#NULL!	3	1	3	2	0	1	3	4	1	4	7	2	2	2	3	3	3	3	2	2	2	2	2	14.7	11.5	9.4	#NULL!	#NULL!	#NULL!	#NULL!	144	66	正常	23.7	4.43	137	104.6	24
1511201722	银川	兴庆	1	1	#NULL!	#NULL!	#NULL!	#NULL!	#NULL!	#NULL!	#NULL!	3	1	1	2	0	#NULL!	#NULL!	4	1	4	6	#NULL!	2	2	4	4	4	4	2	2	2	2	2	13.4	23.8	18.2	#NULL!	#NULL!	#NULL!	#NULL!	129	68	正常心电图	28	4.22	141.1	107	26
1511201724	银川	兴庆	1	3	#NULL!	#NULL!	#NULL!	#NULL!	#NULL!	#NULL!	#NULL!	3	1	1	2	0	1	3	1	1	1	7	2	2	2	4	4	4	4	2	2	2	1	2	19	17.7	14.2	#NULL!	#NULL!	#NULL!	#NULL!	110	70	窦性心律；电轴右偏	24.5	4.19	142.8	106.9	32.7
1511241726	银川	金凤	1	3	3	16	#NULL!	32	#NULL!	#NULL!	4	3	1	2	3	1	3	3	1	1	4	6	2	2	2	3	3	3	3	2	2	2	1	2	12.1	#NULL!	19.7	#NULL!	#NULL!	#NULL!	#NULL!	161	104	正常心电图	#NULL!	4.95	142.2	104	29.9
1511271723	中卫	中宁	1	2	25	20	#NULL!	#NULL!	#NULL!	#NULL!	#NULL!	3	1	2	2	0	3	3	1	1	4	6	2	2	2	3	3	3	3	2	2	2	2	2	10.4	#NULL!	11.9	#NULL!	#NULL!	#NULL!	#NULL!	148	80	窦性心律；心电轴右偏	#NULL!	3.86	139.5	105.3	24.7
1511271727	吴忠	利通	2	1	#NULL!	#NULL!	#NULL!	#NULL!	#NULL!	#NULL!	#NULL!	3	1	1	2	0	#NULL!	3	4	1	1	8	2	2	2	4	4	4	4	3	3	3	2	3	10.3	13.4	9.4	#NULL!	#NULL!	#NULL!	#NULL!	148	60	窦性心律；顺钟向转位	25.9	3.72	143.3	107.4	28.5
1511271728	银川	兴庆	1	3	20	45	#NULL!	30	#NULL!	#NULL!	4	3	1	1	1	0	5	3	1	1	4	6	2	2	2	4	4	4	4	2	2	2	2	2	13.8	18	32.6	#NULL!	#NULL!	#NULL!	#NULL!	130	83	正常心电图	31.28	3.39	143.1	103.9	31.4
1512241375	银川	永宁	1	9	#NULL!	#NULL!	#NULL!	#NULL!	#NULL!	#NULL!	#NULL!	3	1	1	3	0	5	3	4	1	4	4	1	2	1	3	3	3	3	3	3	2	2	2	5.4	7.2	12.25	160	62	#NULL!	#NULL!	139	86	正常心电图	24.2187	4.25	144.6	108.7	29.1
1512281372	银川	西夏	1	1	#NULL!	#NULL!	#NULL!	30	#NULL!	#NULL!	#NULL!	2	1	1	3	0	3	3	4	2	4	2	2	2	2	4	4	4	4	3	3	2	2	2	12.3	12.4	12.46	167	56	#NULL!	#NULL!	111	55	正常心电图	20.0796	3.76	143	104.3	30.1
1604231531	银川	贺兰	1	1	#NULL!	#NULL!	#NULL!	#NULL!	#NULL!	#NULL!	#NULL!	3	1	1	2	0	4	2	4	1	4	2	1	2	2	4	4	4	3	3	2	2	3	2	5.4	24	14.6	168	81	#NULL!	#NULL!	170	90	正常心电图	28.699	4.42	144.1	105.2	24.9
1605041531	银川	贺兰	1	1	#NULL!	#NULL!	#NULL!	#NULL!	#NULL!	#NULL!	#NULL!	3	1	1	2	0	#NULL!	#NULL!	3	1	3	3	2	2	2	4	3	3	3	3	2	3	2	2	12.9	18.7	23.1	165	77	#NULL!	#NULL!	130	80	正常心电图	28.2828	4	142	98	26.3
1605041532	银川	贺兰	1	1	#NULL!	#NULL!	#NULL!	#NULL!	#NULL!	#NULL!	#NULL!	3	1	1	3	0	#NULL!	#NULL!	3	1	3	3	2	2	2	4	3	3	4	4	3	3	2	2	#NULL!	#NULL!	19.7	156	70	#NULL!	#NULL!	120	70	正常心电图	28.764	3.09	143	98	29.6
2703151553	石嘴山	大武口	1	4	#NULL!	#NULL!	#NULL!	#NULL!	#NULL!	#NULL!	#NULL!	3	1	2	3	1	1	3	1	1	2	10	2	3	2	5	5	5	5	4	4	4	4	4	14.9	27.48	15.1	185	96	#NULL!	#NULL!	160	110	窦性心律不齐	28.0497	3.4	136	101	25.2
3808071262	吴忠	利通	2	9	#NULL!	#NULL!	#NULL!	#NULL!	#NULL!	#NULL!	#NULL!	3	1	1	2	0	#NULL!	#NULL!	4	1	4	4	#NULL!	2	2	5	5	4	5	4	2	4	4	4	#NULL!	#NULL!	9.5	162	80	#NULL!	#NULL!	183	90		30.4832	4.38	138.2	104.5	23.4
3808131261	吴忠	利通	2	9	#NULL!	#NULL!	#NULL!	#NULL!	#NULL!	#NULL!	#NULL!	3	1	3	2	0	#NULL!	#NULL!	4	1	3	6	2	2	2	5	5	5	5	4	2	3	4	3	13.8	#NULL!	14.6	160	70	#NULL!	#NULL!	120	80		27.3437	4.33	139.5	103.5	25.4
3808201266	吴忠	利通	2	1	#NULL!	#NULL!	#NULL!	#NULL!	#NULL!	#NULL!	#NULL!	3	1	1	2	0	#NULL!	#NULL!	1	2	1	2	3	2	2	5	5	5	5	3	1	4	3	4	25.4	13.4	17.8	165	52	#NULL!	#NULL!	117	61	正常心电图	19.1001	3.56	135.8	106.3	18.5
3809021281	吴忠	利通	2	5	6	18	#NULL!	#NULL!	#NULL!	#NULL!	4	3	2	1	3	0	5	3	4	1	2	4	2	3	2	4	4	4	4	1	1	1	1	1	25.5	18.9	#NULL!	180	65	#NULL!	#NULL!	135	78	正常心电图	20.0617	4.08	135	100.5	27.7
3810251262	吴忠	利通	2	1	#NULL!	#NULL!	#NULL!	#NULL!	#NULL!	#NULL!	#NULL!	3	1	1	2	0	#NULL!	3	2	1	4	2	2	3	2	5	5	5	5	3	2	3	4	3	18.6	13.8	12.3	166	90	#NULL!	#NULL!	134	86	正常心电图	32.6608	4.29	139	103.2	27.2
4401141381	中卫	沙坡头	1	1	10	25	#NULL!	20	#NULL!	#NULL!	4	3	1	1	3	0	1	3	2	2	1	6	2	2	2	3	3	3	3	3	3	4	4	4	11.41	11.4	11.9	175	75	110	110	131	89	窦性心律，轻度ST-T异常	24.4898	4.27	140	102	18.9
4406201405	中卫	沙坡头	1	1	#NULL!	#NULL!	#NULL!	#NULL!	#NULL!	#NULL!	#NULL!	2	2	1	3	0	#NULL!	3	3	1	2	#NULL!	2	2	2	3	3	3	3	2	1	2	2	2	9.8	#NULL!	10.8	#NULL!	43	#NULL!	#NULL!	110	70	短PR间期，中度ST压低	#NULL!	4.23	139.8	106.3	23.9
4406291392	中卫	沙坡头	1	5	#NULL!	#NULL!	10	#NULL!	10	#NULL!	#NULL!	3	1	2	3	0	1	3	4	1	3	5	2	2	2	3	3	3	3	2	1	1	2	2	22.2	22.2	22.3	165	65	#NULL!	#NULL!	113	80	正常心电图	23.8751	#NULL!	#NULL!	#NULL!	21.5
4410261381	中卫	沙坡头	1	1	#NULL!	#NULL!	#NULL!	#NULL!	#NULL!	#NULL!	#NULL!	4	2	1	3	0	#NULL!	3	2	1	1	5	2	3	2	4	3	3	3	3	3	2	2	2	7.8	#NULL!	12	178	85	#NULL!	#NULL!	185	98	正常心电图	26.8274	3.87	141	106.1	26.3
4908141412	中卫	海原	2	8	#NULL!	#NULL!	#NULL!	#NULL!	#NULL!	#NULL!	#NULL!	3	1	1	3	0	#NULL!	#NULL!	2	1	2	6	2	2	2	4	4	4	4	3	3	3	3	3	33.3	23.4	16.9	175	106	#NULL!	#NULL!	120	90	正常心电图	34.6122	3.91	127.7	95.1	27.5
4908301419	中卫	海原	1	4	#NULL!	#NULL!	#NULL!	#NULL!	#NULL!	#NULL!	#NULL!	3	2	1	2	0	#NULL!	#NULL!	4	1	1	5	1	3	1	4	4	4	4	3	2	2	2	2	17.1	#NULL!	12.8	158	56	#NULL!	#NULL!	180	100	正常心电图	22.4323	4.71	139.6	102.9	29
4909011413	中卫	海原	2	1	#NULL!	#NULL!	#NULL!	#NULL!	#NULL!	#NULL!	#NULL!	3	3	1	2	0	#NULL!	#NULL!	4	1	1	5	2	2	2	4	4	3	4	3	3	2	3	3	9.3	12.7	13.1	172	78	#NULL!	#NULL!	140	90	正常心电图	26.3656	3.47	141	105.4	24.9
5301151481	固原	原州	1	6	8	20	#NULL!	30	#NULL!	#NULL!	4	3	1	1	2	0	3	3	1	1	3	8	3	3	2	4	2	3	3	3	1	4	3	3	11.9	#NULL!	31.7	175	84	#NULL!	#NULL!	126	90	正常心电图	27.4286	3.87	138.3	101.4	#NULL!
5302261511	固原	彭阳	1	1	#NULL!	#NULL!	#NULL!	#NULL!	#NULL!	#NULL!	#NULL!	3	1	1	3	0	#NULL!	#NULL!	1	1	2	8	2	1	2	5	5	5	5	3	3	3	3	3	6.2	9.8	16.9	153	70	#NULL!	#NULL!	146	77	正常心电图	29.903	4.03	142.9	107.8	#NULL!
5303111481	中卫	海原	2	1	#NULL!	#NULL!	#NULL!	#NULL!	#NULL!	#NULL!	#NULL!	3	2	1	3	0	1	2	4	2	4	3	#NULL!	1	2	4	4	4	4	2	3	3	3	3	23	23.2	13.2	175	85	#NULL!	#NULL!	98	66	窦性心律，正常心电图	27.7551	4.01	137.9	99	#NULL!
5303181521	固原	原州	1	1	#NULL!	#NULL!	#NULL!	#NULL!	#NULL!	#NULL!	#NULL!	3	1	1	2	0	2	2	1	2	3	4	2	2	2	3	3	3	3	3	1	4	3	3	#NULL!	18.7	22.4	160	52	#NULL!	#NULL!	124	69	窦性心律，电轴左偏，T改变	20.3125	3.97	138.6	105.1	#NULL!
5303251521	固原	原州	1	1	20	30	#NULL!	40	#NULL!	#NULL!	4	3	2	1	2	0	2	3	1	1	1	3	2	2	2	3	3	3	3	1	1	2	1	2	#NULL!	#NULL!	28.5	168	80	#NULL!	#NULL!	122	97	心房纤颤	28.3447	4.59	134.2	98.8	#NULL!
5306081521	固原	隆德	1	1	#NULL!	#NULL!	#NULL!	#NULL!	#NULL!	#NULL!	#NULL!	3	2	1	3	0	2	2	1	1	2	5	2	2	2	3	4	2	3	3	2	2	2	3	14.14	19.1	27	163	66	79	89	152	101	正常心电图	24.841	4.04	140.5	100.8	#NULL!
5308251521	固原	原州	1	5	#NULL!	#NULL!	#NULL!	#NULL!	#NULL!	#NULL!	#NULL!	3	2	1	3	0	2	3	1	1	2	2	2	3	1	3	3	3	3	1	2	3	2	2	19.8	18.8	41	193	70	#NULL!	#NULL!	139	98	正常心电图	18.7925	3.61	140.4	109.2	#NULL!
5309141481	固原	原州	1	1	#NULL!	#NULL!	#NULL!	#NULL!	#NULL!	#NULL!	#NULL!	3	2	1	3	1	#NULL!	3	1	2	4	3	1	2	1	4	4	4	4	4	4	4	3	4	12.8	20.2	68.8	156	84	#NULL!	#NULL!	156	92	正常心电图	34.5168	4.28	138.6	99.1	#NULL!
5311031511	固原	原州	1	9	#NULL!	#NULL!	#NULL!	#NULL!	#NULL!	#NULL!	#NULL!	3	1	3	2	0	#NULL!	#NULL!	4	2	4	1	1	1	2	5	5	5	5	2	2	2	3	2	7.4	11.7	10.9	158	61	#NULL!	#NULL!	153	54	正常心电图	24.4352	3.84	141.3	105.8	#NULL!
1008071232	银川	兴庆	2	4	#NULL!	#NULL!	#NULL!	#NULL!	#NULL!	#NULL!	#NULL!	3	1	1	2	0	3	3	1	1	4	4	2	3	2	3	3	3	3	2	1	2	2	2	4.8	7.9	13.5	160	53	76	80	116	90	1.窦性心律；电轴不偏；无明显ST-T改变	20.7031	4.43	143	103	28
1009241231	银川	兴庆	1	9	#NULL!	#NULL!	#NULL!	#NULL!	#NULL!	#NULL!	#NULL!	3	1	3	2	0	#NULL!	3	4	1	1	1	#NULL!	2	2	3	4	3	3	2	1	2	2	2	12.2	#NULL!	11.9	165	55	#NULL!	#NULL!	146	92	1.窦性心律；2.电轴左偏	20.202	4.45	140	97	27.8
1010181231	银川	兴庆	1	9	#NULL!	#NULL!	#NULL!	#NULL!	#NULL!	#NULL!	#NULL!	3	1	3	3	0	5	2	4	2	4	4	4	2	2	4	4	4	4	3	2	4	3	4	7.1	#NULL!	13	160	50	75	89	120	80	正常心电图	19.5312	4.9	141	100	25.6
1010211251	银川	金凤	1	3	#NULL!	#NULL!	#NULL!	#NULL!	#NULL!	#NULL!	#NULL!	3	1	1	2	0	1	2	1	2	3	2	1	3	2	3	3	3	3	3	3	2	3	3	8.2	#NULL!	9.9	165	57	77	92	118	76	窦性心律；电轴不偏；无明显ST-T改变	20.9366	4.12	140	102	22.7
1011061231	银川	兴庆	1	9	#NULL!	#NULL!	#NULL!	#NULL!	#NULL!	#NULL!	#NULL!	3	1	1	2	0	1	3	1	1	1	6	2	2	2	4	4	4	4	2	1	2	2	2	8.8	7.1	8.8	168	69	87	96	131	66	1.窦性心律2.电轴不偏3.无明显ST-T改变	24.4473	4.42	141	103	28.3
1011121219	吴忠	青铜峡	1	9	40	21	1	#NULL!	#NULL!	#NULL!	#NULL!	3	1	2	3	0	1	3	1	1	4	10	1	2	2	3	3	3	3	2	1	3	4	4	8.69	11	13.1	170	81	#NULL!	#NULL!	124	80	正常心电图	28.0277	4.39	138	99	25.1
1011251252	银川	西夏	1	1	#NULL!	#NULL!	#NULL!	#NULL!	#NULL!	#NULL!	#NULL!	3	1	1	2	0	1	2	4	2	3	2	1	3	2	3	3	3	3	2	2	2	2	2	6.6	#NULL!	4	156	54	81	93	116	80	1.窦性心律；2.中度电轴左偏；3.V1V2导联传导阻滞	22.1893	4.32	140	103	25.6
1103181501	银川	西夏	1	6	#NULL!	#NULL!	#NULL!	#NULL!	#NULL!	#NULL!	#NULL!	2	1	1	2	0	2	2	1	1	3	10	3	2	1	5	5	5	5	4	4	4	4	3	29.5	20.5	21.1	160	65	#NULL!	#NULL!	120	80	完全性右束支传导阻滞	25.3906	3.9	131.7	97.4	29.9
1103291501	银川	金凤	1	6	#NULL!	#NULL!	#NULL!	#NULL!	#NULL!	#NULL!	#NULL!	3	2	1	2	1	#NULL!	#NULL!	2	1	3	8	2	2	2	4	4	4	5	4	4	4	4	4	9.9	#NULL!	16	158	62	#NULL!	#NULL!	128	90	正常心电图	24.8358	3.7	39.6	103.9	26
1107011641	银川	贺兰	1	1	#NULL!	#NULL!	#NULL!	#NULL!	#NULL!	#NULL!	#NULL!	3	1	3	3	0	5	3	1	2	1	3	2	3	2	4	3	3	3	4	3	3	4	4	14.2	9	11.8	160	70	90	#NULL!	128	67	窦性心动过缓	27.3437	4.1	140.6	105	32.7
1108051651	银川	贺兰	1	9	#NULL!	#NULL!	#NULL!	#NULL!	#NULL!	#NULL!	#NULL!	3	1	2	1	0	1	3	1	1	1	5	1	2	2	3	3	4	3	2	1	3	3	3	13.5	15	13.5	163	67	#NULL!	#NULL!	158	89	正常心电图	25.2174	3.8	137.8	99.1	30.3
1108151651	银川	西夏	1	5	#NULL!	#NULL!	#NULL!	#NULL!	#NULL!	#NULL!	#NULL!	3	1	1	3	0	#NULL!	#NULL!	1	2	4	4	1	2	1	3	4	3	3	2	1	2	2	2	15	16.3	14.2	160	66	#NULL!	#NULL!	122	85	正常心电图	25.7812	3.8	142	109.2	30.6
1108241652	银川	西夏	2	6	#NULL!	#NULL!	3	#NULL!	3	#NULL!	#NULL!	3	1	1	3	0	#NULL!	3	1	2	1	3	1	2	2	3	3	3	3	1	2	2	2	2	23.8	14.7	17.3	165	74	#NULL!	#NULL!	118	85	正常心电图	27.1809	3.4	139.7	104	30.5
1109101572	银川	兴庆	1	9	#NULL!	#NULL!	#NULL!	#NULL!	#NULL!	#NULL!	#NULL!	3	1	1	3	0	#NULL!	#NULL!	1	1	4	3	2	3	1	3	3	3	2	2	2	3	2	3	14.4	27	7.5	150	60	#NULL!	#NULL!	159	98	窦性心律；电轴左偏；ST段轻度压低；QT间期延长	26.6667	6.1	130.6	98.4	23.3
1109141579	银川	西夏	1	2	#NULL!	#NULL!	3	35	#NULL!	#NULL!	4	3	1	1	3	0	2	2	1	1	1	2	1	2	1	4	4	4	3	3	3	2	3	4	19.5	13.2	9.2	176	79	#NULL!	#NULL!	181	100	窦性心律；电轴右偏；左室高电压；ST-T改变	25.5036	3.9	132.4	97.5	27.2
1111161579	银川	金凤	2	1	#NULL!	#NULL!	#NULL!	#NULL!	#NULL!	#NULL!	#NULL!	3	3	1	2	0	#NULL!	3	4	1	1	1	1	2	1	4	4	4	3	3	3	4	3	4	11	8.6	28.4	150	75	#NULL!	#NULL!	164	90	正常心电图	33.3333	3.7	144.3	96.4	40.6
1208121431	银川	灵武	2	1	#NULL!	#NULL!	#NULL!	#NULL!	#NULL!	#NULL!	#NULL!	2	2	3	2	0	#NULL!	#NULL!	1	1	1	10	#NULL!	2	2	3	3	3	3	1	1	1	1	1	15.7	19	8.1	156	65	#NULL!	#NULL!	125	87	正常心电图	26.7094	4.4	136	102	22.5
1501141351	银川	兴庆	1	6	#NULL!	#NULL!	#NULL!	10	#NULL!	#NULL!	4	3	2	2	1	0	1	2	1	1	1	10	2	2	2	3	3	2	3	1	1	4	1	1	13.9	15.68	17.22	172	87	#NULL!	#NULL!	165	119	窦性心动过速	29.4078	4.08	139.2	101.8	26.5
1501161353	吴忠	同心	2	1	#NULL!	#NULL!	#NULL!	#NULL!	#NULL!	#NULL!	#NULL!	3	2	1	1	0	5	3	1	2	3	5	3	1	2	5	5	5	5	4	4	4	4	4	21.1	12.4	6.34	168	70	#NULL!	#NULL!	111	70	正常心电图	24.8016	3.79	139.8	104.1	27.1
1506191372	银川	金凤	1	3	3	20	#NULL!	13	#NULL!	#NULL!	3	3	1	2	3	0	1	2	1	1	4	8	4	2	2	3	3	3	3	1	1	1	1	1	10.9	8.8	10.47	178	100	#NULL!	#NULL!	123	85	正常心电图	31.5617	4.23	139.3	102.6	27.7
1507171374	吴忠	盐池	1	1	#NULL!	#NULL!	#NULL!	#NULL!	#NULL!	#NULL!	#NULL!	3	1	1	2	0	5	3	4	1	4	7	2	2	2	5	5	5	5	3	3	3	3	3	24	31.2	9.92	164	56	#NULL!	#NULL!	115	79	窦性心动过缓	20.8209	4.3	140.1	108.8	24.2
1509041377	银川	兴庆	1	4	#NULL!	#NULL!	#NULL!	#NULL!	#NULL!	#NULL!	#NULL!	3	1	3	3	0	1	3	4	1	1	8	2	2	2	4	4	4	4	2	2	2	2	2	10.8	#NULL!	6.38	162	64.5	#NULL!	#NULL!	125	80	正常心电图	24.577	3.69	135.8	100.8	27.4
1509051374	银川	贺兰	1	4	20	18	#NULL!	35	#NULL!	#NULL!	5	3	1	1	3	0	5	3	4	1	4	5	#NULL!	2	2	3	3	3	3	2	2	2	1	2	#NULL!	#NULL!	8.49	165	55.5	#NULL!	#NULL!	112	77	正常心电图	20.3857	3.85	142.5	109.2	26.4
1509081374	固原	原州	2	9	#NULL!	#NULL!	#NULL!	#NULL!	#NULL!	#NULL!	#NULL!	3	1	1	3	0	#NULL!	3	4	1	4	6	#NULL!	2	2	4	4	4	4	2	2	2	1	2	10.7	#NULL!	21.62	160	75	#NULL!	#NULL!	116	79	正常心电图	29.2969	3.58	143.1	102.1	31.3
1509111354	银川	兴庆	1	9	#NULL!	#NULL!	#NULL!	#NULL!	#NULL!	#NULL!	#NULL!	3	1	3	2	0	#NULL!	3	3	1	4	3	3	2	2	5	5	5	5	3	3	3	4	4	10.9	17.7	7.3	168	68	#NULL!	#NULL!	136	83	正常心电图	24.093	3.72	138.5	102.9	27.3
1510241373	银川	金凤	2	9	#NULL!	#NULL!	#NULL!	#NULL!	#NULL!	#NULL!	#NULL!	2	3	3	2	0	#NULL!	3	4	1	4	7	#NULL!	3	2	3	3	3	3	2	2	2	1	2	#NULL!	#NULL!	15.5	176	78	#NULL!	#NULL!	131	83	窦性心律，不完全性右束支传导阻滞，电轴右偏	25.1808	4.03	140.6	107.2	24.3
1510301373	银川	贺兰	2	1	#NULL!	#NULL!	#NULL!	#NULL!	#NULL!	#NULL!	#NULL!	3	1	1	2	0	#NULL!	3	4	1	4	5	#NULL!	2	2	4	4	4	4	3	3	3	2	2	5.1	7	6.6	160	47.5	#NULL!	#NULL!	145	51	正常心电图	18.5547	4.65	139.8	103.8	28.1
1511241725	银川	兴庆	1	4	#NULL!	#NULL!	#NULL!	#NULL!	#NULL!	#NULL!	#NULL!	3	1	3	2	0	3	3	4	1	1	8	2	2	2	3	3	3	3	2	2	2	1	2	17.5	17.9	4.7	#NULL!	#NULL!	#NULL!	#NULL!	143	92	正常心电图	24.21	4.22	139.4	100.8	32.7
1511241727	银川	兴庆	1	9	#NULL!	#NULL!	#NULL!	#NULL!	#NULL!	#NULL!	#NULL!	3	1	3	2	0	#NULL!	3	4	1	4	6	2	2	2	4	4	4	4	2	2	2	1	2	12.2	14	11.1	#NULL!	#NULL!	#NULL!	#NULL!	183	85	正常心电图	20.96	4.13	141.7	108.2	29.7
1512041371	银川	兴庆	1	9	10	#NULL!	#NULL!	#NULL!	#NULL!	#NULL!	#NULL!	2	1	1	3	0	#NULL!	3	4	1	1	3	#NULL!	2	2	5	5	5	5	3	3	3	3	3	14.2	15	12.76	170	72	#NULL!	#NULL!	113	64	心房颤动	24.9135	4.21	140.1	106.2	25.4
1512041373	银川	永宁	1	1	20	#NULL!	#NULL!	#NULL!	6	35	#NULL!	3	1	1	3	0	1	3	4	2	4	3	2	2	2	5	5	5	5	4	3	3	3	3	12.4	21.8	14.73	168	76	#NULL!	#NULL!	133	78	1.窦性心律；2.心电轴左偏；3.ST-T异常	26.9274	4.07	139.1	107.8	25.4
1512191351	吴忠	青铜峡	1	4	#NULL!	#NULL!	#NULL!	#NULL!	#NULL!	#NULL!	#NULL!	3	1	3	3	0	#NULL!	3	1	1	4	7	2	2	2	2	2	2	2	2	2	2	2	2	22.6	17.34	#NULL!	169	67	#NULL!	#NULL!	134	86	正常心电图	23.4586	#NULL!	#NULL!	#NULL!	#NULL!
1512191353	银川	贺兰	1	4	#NULL!	#NULL!	#NULL!	#NULL!	#NULL!	#NULL!	#NULL!	2	1	3	1	0	2	2	1	2	1	5	1	2	2	4	4	4	4	3	3	4	4	4	6.2	7	40.3	178	95	#NULL!	#NULL!	149	100	1.窦性心律；2.T波异常	29.9836	3.88	144.4	104.3	29.2
1512281371	银川	永宁	1	1	#NULL!	#NULL!	#NULL!	#NULL!	#NULL!	#NULL!	#NULL!	3	1	1	2	0	#NULL!	3	4	1	4	3	#NULL!	2	2	5	5	5	4	2	2	2	2	3	15.5	16	14.57	159	58	#NULL!	#NULL!	123	80	正常心电图	22.9421	3.85	144.3	109.6	28.4
1604231532	银川	贺兰	1	1	#NULL!	#NULL!	#NULL!	#NULL!	#NULL!	#NULL!	#NULL!	3	1	1	2	0	2	2	4	1	2	3	2	2	2	4	4	3	3	3	2	2	2	2	13	#NULL!	13.2	162	90	#NULL!	#NULL!	110	70	非特异性ST-T异常	34.2936	#NULL!	#NULL!	#NULL!	#NULL!
1606081541	银川	贺兰	1	1	#NULL!	#NULL!	#NULL!	#NULL!	#NULL!	#NULL!	#NULL!	3	1	2	3	1	#NULL!	#NULL!	2	3	1	1	2	3	1	3	3	3	2	3	2	3	2	2	14.8	14.1	45.4	164	58	#NULL!	#NULL!	110	60	正常心电图	21.5645	3.51	142.5	101.6	23.3
2703121551	石嘴山	大武口	1	1	#NULL!	#NULL!	#NULL!	#NULL!	#NULL!	#NULL!	#NULL!	3	2	3	2	0	#NULL!	3	4	2	4	8	#NULL!	1	2	2	5	5	5	5	1	1	1	1	8.2	#NULL!	18.7	164	80	#NULL!	#NULL!	130	80	T波改变	29.7442	3.5	140	104	28.2
2703151552	石嘴山	大武口	1	9	#NULL!	#NULL!	#NULL!	#NULL!	#NULL!	#NULL!	#NULL!	2	3	3	3	0	1	3	2	1	3	5	4	2	2	4	4	4	4	2	2	2	2	2	12.7	14.5	15.8	162	49	#NULL!	#NULL!	110	70	正常心电图	18.6709	4.2	139	102	28.5
2708141554	石嘴山	大武口	1	9	#NULL!	#NULL!	28	40	#NULL!	#NULL!	5	3	1	2	1	0	#NULL!	#NULL!	2	1	4	2	2	2	2	5	5	5	4	4	4	4	4	4	17.1	24	11.7	160	66	#NULL!	#NULL!	171	108	正常心电图	25.7812	3.9	140	104	26.8
3808061282	吴忠	利通	2	1	#NULL!	#NULL!	#NULL!	#NULL!	#NULL!	#NULL!	#NULL!	3	1	2	1	0	1	3	4	1	1	5	3	1	2	5	5	5	5	4	4	4	4	4	#NULL!	#NULL!	#NULL!	162	72	#NULL!	#NULL!	128	95	正常心电图	27.4348	3.76	137.3	103.2	23.4
3808131281	吴忠	利通	2	1	10	20	#NULL!	#NULL!	#NULL!	#NULL!	#NULL!	3	1	3	3	0	#NULL!	#NULL!	1	1	1	7	3	1	2	5	5	5	5	4	4	4	4	4	#NULL!	#NULL!	5	175	77	#NULL!	#NULL!	181	91	窦性心动过缓	25.1429	3.49	141.4	105.7	#NULL!
3808131282	吴忠	利通	2	1	20	20	#NULL!	#NULL!	#NULL!	#NULL!	#NULL!	3	3	3	3	0	#NULL!	#NULL!	1	1	1	5	2	1	2	5	5	5	5	4	4	4	4	4	#NULL!	9.3	#NULL!	170	90	#NULL!	#NULL!	128	91	窦性心动过速	31.1419	#NULL!	#NULL!	#NULL!	#NULL!
3809021282	吴忠	利通	2	5	#NULL!	#NULL!	#NULL!	#NULL!	#NULL!	#NULL!	#NULL!	3	1	2	1	0	5	3	2	2	1	4	2	4	2	5	5	5	5	4	4	4	4	4	12.9	8.5	18.5	167	65	#NULL!	#NULL!	117	65	正常心电图	23.3067	3.73	139.8	104.8	24
4407131381	中卫	沙坡头	2	1	#NULL!	#NULL!	#NULL!	#NULL!	#NULL!	#NULL!	#NULL!	4	2	1	2	0	#NULL!	3	3	2	3	5	3	2	2	4	3	3	4	3	3	2	3	2	7.2	#NULL!	19.8	163	61	#NULL!	#NULL!	120	75	正常心电图	22.9591	4	144.1	109.8	19.4
4408121391	中卫	沙坡头	1	1	#NULL!	#NULL!	#NULL!	#NULL!	#NULL!	#NULL!	#NULL!	3	3	1	2	0	2	2	3	1	4	5	2	2	2	3	3	2	3	3	3	3	2	2	#NULL!	#NULL!	17.2	173	87	#NULL!	#NULL!	123	73	正常心电图	29.0688	3.84	138.4	102.7	23
4412311402	中卫	沙坡头	1	1	#NULL!	#NULL!	#NULL!	#NULL!	#NULL!	#NULL!	#NULL!	2	3	3	2	0	#NULL!	#NULL!	2	1	1	#NULL!	#NULL!	2	2	3	3	3	3	2	2	3	2	2	8.56	9.8	6.47	163	62	#NULL!	#NULL!	110	70	正常心电图	23.3355	#NULL!	#NULL!	#NULL!	#NULL!
4904241421	中卫	海原	1	1	15	25	#NULL!	#NULL!	#NULL!	#NULL!	#NULL!	3	3	1	2	0	1	2	4	2	2	2	2	2	2	5	5	5	5	3	3	3	3	3	27.9	24.5	9.3	167	55	#NULL!	#NULL!	100	80	正常心电图	19.721	3.67	135.2	99	25.8
4906301411	中卫	海原	1	1	#NULL!	#NULL!	#NULL!	#NULL!	#NULL!	#NULL!	#NULL!	4	2	1	3	0	1	3	4	2	1	1	3	2	2	5	5	4	4	2	2	2	2	2	14	12.6	5.2	155	50	#NULL!	#NULL!	110	72	正常心电图	20.8117	4.89	139	107.1	21.7
5301111511	固原	原州	1	1	#NULL!	#NULL!	#NULL!	#NULL!	#NULL!	#NULL!	#NULL!	3	1	1	3	0	#NULL!	#NULL!	1	1	1	#NULL!	2	2	2	5	5	4	3	3	1	2	2	2	17	16.1	13.5	155	49	#NULL!	#NULL!	152	77	窦性心律	20.3954	4.29	139.8	100.8	#NULL!
5301201521	固原	原州	2	1	#NULL!	#NULL!	#NULL!	#NULL!	#NULL!	#NULL!	#NULL!	3	3	1	3	0	1	2	1	1	1	4	2	2	2	5	5	5	4	4	4	3	4	4	#NULL!	14.2	8.7	160	61	#NULL!	#NULL!	122	86	窦性心动过速	23.8281	3.73	137.3	103.6	#NULL!
5303111491	固原	原州	1	1	#NULL!	#NULL!	#NULL!	#NULL!	#NULL!	#NULL!	#NULL!	3	2	1	1	0	5	2	3	2	4	2	2	3	2	4	4	4	4	3	3	3	3	3	5.4	9.2	#NULL!	165	51	#NULL!	#NULL!	158	93	正常心电图	18.7328	#NULL!	#NULL!	#NULL!	#NULL!
5305051521	固原	原州	2	1	#NULL!	#NULL!	#NULL!	#NULL!	#NULL!	#NULL!	#NULL!	3	1	1	2	0	3	3	4	2	3	5	1	2	2	3	3	3	2	3	2	2	2	2	23.7	16	16.6	183	65	#NULL!	#NULL!	105	67	正常心电图	19.4094	3.89	138.4	103.4	#NULL!
5305211481	中卫	中宁	1	1	15	50	#NULL!	#NULL!	#NULL!	#NULL!	#NULL!	3	3	2	3	0	1	3	2	2	3	2	1	2	2	4	4	4	4	4	4	4	3	4	16	#NULL!	8.9	175	75	#NULL!	#NULL!	120	80	窦性心律，陈旧性前壁心肌埂塞，ST-T改变	24.4898	4.04	138.5	102.1	#NULL!
5310141512	固原	原州	1	1	#NULL!	#NULL!	#NULL!	#NULL!	#NULL!	#NULL!	#NULL!	3	2	1	2	0	3	3	1	2	2	2	2	3	1	4	4	4	4	3	3	2	3	3	10.1	13.4	20.6	170	81	#NULL!	#NULL!	158	94	正常心电图	28.0277	3.36	139.5	100.4	#NULL!
5310181511	固原	原州	1	3	#NULL!	#NULL!	#NULL!	#NULL!	#NULL!	#NULL!	#NULL!	3	2	1	2	0	1	3	4	1	2	2	2	3	1	4	4	4	4	3	3	2	3	3	8.4	14.4	19	158	60	#NULL!	#NULL!	164	93	正常心电图	24.0346	4.2	137.9	102.1	#NULL!
1007161231	银川	兴庆	1	9	20	24	#NULL!	#NULL!	#NULL!	#NULL!	#NULL!	3	1	2	2	0	3	3	4	1	4	6	1	3	2	2	2	2	2	1	1	1	1	1	12.2	13.4	15	170	69	90	96	123	67	正常心电图	23.8754	4.39	137	99	27.4
1008171231	中卫	沙坡头	1	9	#NULL!	#NULL!	#NULL!	#NULL!	#NULL!	#NULL!	#NULL!	3	1	1	2	0	#NULL!	3	1	1	4	4	2	2	2	4	4	4	3	2	1	2	2	3	6.4	9.7	17.6	163	54	79	91	107	72	窦性心律；电轴不偏；无明显ST-T改变	20.3244	4.05	142	102	25.6
1011101251	银川	兴庆	1	4	20	24	40	40	#NULL!	#NULL!	4	3	1	1	3	0	1	3	3	1	4	1	1	3	2	3	3	3	3	2	1	3	3	3	14.8	#NULL!	10.5	174	63	90	95	126	79	1.窦性心律；2.电轴不偏；3.无明显ST-T改变	20.8086	4.38	139	103	22.8
1011171211	银川	兴庆	1	9	#NULL!	#NULL!	#NULL!	#NULL!	#NULL!	#NULL!	#NULL!	3	1	2	3	0	#NULL!	#NULL!	1	1	4	10	1	2	2	3	3	3	2	2	1	3	2	3	9.5	10.1	18.7	156	56	#NULL!	#NULL!	149	84	窦性心律；电轴左偏；V1-V3ST-T抬高	23.0112	4.09	138	99	26.4
1011181252	银川	兴庆	1	1	8	53	#NULL!	#NULL!	#NULL!	#NULL!	#NULL!	3	1	1	3	0	1	3	4	1	4	4	#NULL!	3	2	3	3	3	3	1	1	2	2	3	7.1	#NULL!	9.7	150	55.5	85	96	151	61	1.窦性心律；2.电轴不偏；3.T波低平	24.6667	4.7	141	102	23.9
1011271251	银川	贺兰	1	2	#NULL!	#NULL!	#NULL!	10	#NULL!	#NULL!	5	3	1	1	2	0	1	3	1	2	3	2	1	3	2	3	3	3	3	2	2	2	2	2	14	#NULL!	15.2	175	78	96	100	114	74	1.窦性心律；2.电轴不偏；3.无明显ST-T改变	25.4694	4.4	139	100	27.4
1012051211	银川	兴庆	1	1	#NULL!	#NULL!	#NULL!	#NULL!	#NULL!	#NULL!	#NULL!	3	1	1	3	0	#NULL!	#NULL!	4	1	1	3	3	2	2	4	4	4	4	1	1	4	4	4	6.8	#NULL!	8.7	155	63	92	100	118	76	正常心电图	26.2227	4.39	142	106	28.5
1012261231	银川	兴庆	1	9	#NULL!	#NULL!	#NULL!	#NULL!	#NULL!	#NULL!	#NULL!	3	1	1	3	0	#NULL!	2	1	1	1	5	1	2	2	3	3	3	3	1	1	1	1	2	12.2	11.8	13	175	70	97	100	141	88	1.窦性心律；2.电轴不偏；3.无明显ST-T改变	22.8571	3.63	133	94	22.2
1103111502	银川	西夏	1	3	#NULL!	#NULL!	#NULL!	#NULL!	#NULL!	#NULL!	#NULL!	2	1	1	2	0	3	2	1	1	3	10	3	3	2	5	5	5	4	4	3	3	4	4	9	14.8	12.5	160	52	78	79	120	78	正常心电图	20.3125	3.9	136.3	100.5	27.4
1103171502	银川	西夏	1	6	#NULL!	#NULL!	#NULL!	#NULL!	#NULL!	#NULL!	#NULL!	2	2	2	2	0	2	1	2	2	2	10	3	2	2	5	5	5	5	4	3	4	4	3	16	11	20.1	155	64	#NULL!	#NULL!	120	80	异常心电图	26.6389	3.6	139.5	107.6	26.6
1103251501	银川	西夏	1	4	#NULL!	#NULL!	#NULL!	#NULL!	#NULL!	#NULL!	#NULL!	3	2	1	2	0	1	2	3	2	3	9	2	2	2	4	4	4	5	4	4	2	4	4	21.6	24.34	21	180	91	#NULL!	#NULL!	120	86	正常心电图	28.0864	4	401.1	106.6	25.1
1103301501	银川	西夏	1	3	#NULL!	#NULL!	#NULL!	#NULL!	#NULL!	#NULL!	#NULL!	3	2	1	2	0	2	1	2	2	2	8	3	3	2	5	5	5	4	4	4	3	4	4	17.8	19	15.7	178	92	#NULL!	#NULL!	130	88	正常心电图	29.0367	4	132.9	102.8	25.4
1103311502	银川	西夏	1	4	#NULL!	#NULL!	#NULL!	#NULL!	#NULL!	#NULL!	#NULL!	2	1	1	2	1	#NULL!	#NULL!	1	1	2	8	3	3	2	5	4	4	4	4	4	4	4	3	11.1	15.7	11.4	150	65	#NULL!	#NULL!	120	60	窦性心律；T波改变	28.8889	3.9	135.4	104.8	23.4
1107301651	银川	兴庆	1	9	#NULL!	#NULL!	#NULL!	#NULL!	#NULL!	#NULL!	#NULL!	3	1	1	3	0	#NULL!	3	1	1	3	4	2	2	2	3	3	3	3	1	1	3	3	3	13.7	10.3	14	163	62	#NULL!	#NULL!	142	92	正常心电图	23.3355	3.9	140.1	103.1	31.3
1109051651	银川	西夏	1	1	#NULL!	#NULL!	#NULL!	#NULL!	#NULL!	#NULL!	#NULL!	3	1	1	2	0	#NULL!	3	4	1	1	6	2	2	2	4	3	3	4	3	3	3	3	4	9.4	10.6	15.8	153	55	#NULL!	#NULL!	140	84	正常心电图	23.4952	4	140	105.2	27.4
1110121571	银川	西夏	1	9	#NULL!	#NULL!	#NULL!	#NULL!	#NULL!	#NULL!	#NULL!	3	2	1	3	0	3	2	4	1	3	2	2	3	1	3	3	3	2	2	2	2	3	2	7.7	10.2	11.7	170	65	#NULL!	#NULL!	104	69	正常心电图	22.4913	3.8	140.9	103.1	29.3
1111201651	银川	兴庆	1	9	3	17	#NULL!	#NULL!	#NULL!	#NULL!	#NULL!	3	1	1	1	0	1	3	1	1	4	4	#NULL!	2	2	3	3	3	3	2	2	3	3	3	10.1	10.1	9.6	174	84	#NULL!	#NULL!	130	79	ST段轻度压低	27.7447	4	139.4	107.3	29.3
1111261653	银川	西夏	1	5	#NULL!	#NULL!	#NULL!	#NULL!	#NULL!	#NULL!	#NULL!	3	1	1	3	0	1	3	1	2	3	5	1	2	2	3	3	3	3	1	1	2	2	2	16.7	#NULL!	16.1	180	91	#NULL!	#NULL!	142	94	正常心电图	28.0864	3.8	136.9	99.8	30.6
1112281501	银川	永宁	1	1	30	20	#NULL!	30	#NULL!	#NULL!	4	4	3	2	1	0	5	3	2	3	4	4	3	2	2	4	4	4	4	3	4	4	3	4	11.7	14.3	16.4	172	78	86	98	125	71	正常心电图	26.3656	3.7	131.8	100	25.8
1501161351	银川	兴庆	1	9	#NULL!	#NULL!	#NULL!	#NULL!	#NULL!	#NULL!	#NULL!	3	1	3	2	0	#NULL!	#NULL!	4	2	3	5	#NULL!	3	2	5	5	5	5	3	3	3	4	3	9.8	12	11.22	162	55	#NULL!	#NULL!	126	67	正常心电图	20.9572	4.41	144	106.5	29.3
1506151371	银川	兴庆	1	1	20	35	#NULL!	#NULL!	#NULL!	#NULL!	#NULL!	2	3	1	3	0	#NULL!	#NULL!	1	1	4	5	2	2	2	3	3	3	3	2	2	2	2	2	14.5	15.8	14.85	172	70	#NULL!	#NULL!	121	81	1.窦性心律；2.心电轴左偏	23.6614	3.8	138.9	105	24.2
1507071371	银川	兴庆	2	2	#NULL!	#NULL!	#NULL!	#NULL!	#NULL!	#NULL!	#NULL!	2	3	1	3	0	1	3	4	1	1	8	2	2	2	3	3	3	3	2	2	2	1	2	15.8	14.2	29.8	158	77	#NULL!	#NULL!	122	84	正常心电图	30.8444	3.41	141.1	103.2	30
1508251371	中卫	中宁	1	1	20	20	#NULL!	#NULL!	10	24	#NULL!	3	1	1	3	0	1	3	4	1	1	7	2	2	2	3	3	3	3	2	2	2	1	2	#NULL!	#NULL!	11.08	166	60	#NULL!	#NULL!	138	92	1.窦性心律；2.ST-T异常；3.电轴左偏；4.顺钟向转位	21.7738	4.4	139.7	104.2	29.4
1508251372	银川	兴庆	2	1	#NULL!	#NULL!	#NULL!	#NULL!	#NULL!	#NULL!	#NULL!	3	1	1	3	0	1	3	4	1	1	10	2	2	2	4	4	4	4	2	2	2	1	2	14.5	#NULL!	15.86	#NULL!	65	#NULL!	#NULL!	132	79	1.窦性心律；2.顺钟向转位	#NULL!	2.57	128.7	96.6	23.6
1508261353	固原	泾源	2	1	#NULL!	#NULL!	#NULL!	#NULL!	#NULL!	#NULL!	#NULL!	2	1	3	2	0	1	3	4	2	4	2	#NULL!	3	2	4	4	4	4	3	3	3	3	4	9.3	4.6	6.72	172	54	#NULL!	#NULL!	147	83	正常心电图	18.2531	3.61	144.7	109.5	29.6
1508281374	银川	兴庆	2	9	#NULL!	#NULL!	#NULL!	#NULL!	#NULL!	#NULL!	#NULL!	3	1	1	3	0	1	3	4	1	4	6	2	2	2	4	5	5	4	2	2	2	4	2	18.7	10.4	10.85	165	70	#NULL!	#NULL!	127	83	正常心电图	25.7117	4.11	139	106.7	23.9
1509041376	银川	兴庆	1	9	#NULL!	#NULL!	#NULL!	#NULL!	#NULL!	#NULL!	#NULL!	3	1	3	2	0	#NULL!	3	4	1	1	7	2	2	2	4	4	4	4	2	2	2	2	2	7.2	#NULL!	13.04	164	68	#NULL!	#NULL!	149	55		25.2826	3.35	143.7	111	23.4
1509081376	银川	兴庆	1	9	#NULL!	#NULL!	#NULL!	#NULL!	10	20	#NULL!	2	3	1	3	0	1	3	4	1	1	8	#NULL!	2	2	4	4	4	4	2	2	2	1	2	5.1	#NULL!	4.52	160	60	#NULL!	#NULL!	130	83	正常心电图	23.4375	4.17	139.1	99.7	24.3
1510211371	银川	兴庆	1	9	#NULL!	#NULL!	#NULL!	#NULL!	#NULL!	#NULL!	#NULL!	3	1	1	1	0	#NULL!	3	4	1	4	6	2	2	2	3	3	3	3	2	2	2	1	2	11.8	13.9	#NULL!	#NULL!	#NULL!	#NULL!	#NULL!	114	54	心房颤动，T波异常	26.52	#NULL!	#NULL!	#NULL!	#NULL!
1510211376	银川	兴庆	1	9	#NULL!	#NULL!	#NULL!	#NULL!	#NULL!	#NULL!	#NULL!	3	1	3	3	0	1	3	4	1	4	6	2	2	2	4	4	4	4	2	2	2	2	2	9.2	16.5	15.86	162	58	#NULL!	#NULL!	128	88	心电轴左偏	22.1003	3.85	140	104.5	27.9
1511031354	中卫	中宁	1	9	#NULL!	#NULL!	#NULL!	#NULL!	#NULL!	#NULL!	#NULL!	2	1	3	2	0	#NULL!	3	4	1	4	3	2	2	2	5	5	5	5	1	1	1	1	1	8.8	#NULL!	8.5	148	60	#NULL!	#NULL!	154	75	正常心电图	27.3923	3.95	141.3	112.5	23.1
1511131715	银川	兴庆	1	4	20	17	#NULL!	30	#NULL!	#NULL!	2	3	1	1	1	0	1	2	1	1	3	4	#NULL!	2	2	3	3	3	3	1	1	1	1	1	6.5	8.5	#NULL!	170	70	#NULL!	#NULL!	128	116	正常心电图	24.2215	3.5	139	104	24.4
1511171722	固原	西吉	2	1	#NULL!	#NULL!	#NULL!	#NULL!	#NULL!	#NULL!	#NULL!	3	1	1	3	0	1	3	4	1	4	6	2	2	2	4	4	4	4	2	2	2	2	2	10.1	11.8	14.4	#NULL!	#NULL!	#NULL!	#NULL!	124	74	窦性心动过速	26.4	3.08	140.4	106.5	22.6
1512101376	固原	彭阳	2	1	5	#NULL!	#NULL!	#NULL!	#NULL!	#NULL!	#NULL!	3	1	1	3	0	3	3	4	2	4	2	2	2	2	5	5	5	5	4	2	2	2	3	13.5	15	13.71	171	57	#NULL!	#NULL!	101	73	正常心电图	19.4932	3.82	138.4	103.3	29.5
1512111374	银川	永宁	1	1	#NULL!	#NULL!	#NULL!	#NULL!	#NULL!	#NULL!	#NULL!	3	1	1	2	0	1	3	4	1	4	5	2	2	2	4	4	4	4	3	3	2	2	2	10.9	21.1	10.29	160	60	#NULL!	#NULL!	171	67	正常心电图	23.4375	3.65	143.9	109.4	25.4
1512241371	中卫	中宁	1	4	40	#NULL!	#NULL!	40	#NULL!	#NULL!	4	3	1	1	3	0	1	3	4	1	4	3	2	2	2	4	4	4	4	2	2	1	2	2	7.4	5.8	12.86	175	71	#NULL!	#NULL!	131	78	正常心电图	23.1837	3.86	142.6	110	24.5
2701191552	石嘴山	大武口	2	6	#NULL!	#NULL!	#NULL!	#NULL!	#NULL!	#NULL!	#NULL!	3	1	1	3	0	1	3	2	2	1	4	3	4	2	4	4	4	4	2	1	2	2	2	11.2	15.2	12.8	174	74	#NULL!	#NULL!	170	110	正常心电图	24.4418	3.4	142	105	32.3
3809201261	吴忠	利通	2	9	#NULL!	#NULL!	#NULL!	#NULL!	#NULL!	#NULL!	#NULL!	3	1	3	1	0	1	2	1	1	4	4	3	2	1	5	5	5	5	3	2	3	3	3	12.7	10.8	15.8	158	67.5	#NULL!	#NULL!	179	103	窦性心律；T波改变；Q波改变	27.0389	3.42	141	108.5	23.2
4402191381	中卫	沙坡头	1	1	#NULL!	#NULL!	#NULL!	#NULL!	#NULL!	#NULL!	#NULL!	3	2	3	3	0	1	2	2	2	1	12	2	2	2	4	4	3	3	3	2	2	2	2	9.9	10	9.85	#NULL!	#NULL!	#NULL!	#NULL!	192	104	正常心电图	#NULL!	4.09	142.8	106.9	16.99
4403241408	中卫	沙坡头	1	1	#NULL!	#NULL!	#NULL!	#NULL!	#NULL!	#NULL!	#NULL!	3	1	3	3	0	#NULL!	3	3	1	3	#NULL!	1	2	2	3	3	3	3	2	1	2	2	2	18.62	21.7	9.2	156	56	80	#NULL!	130	70	正常心电图	23.0112	3.86	139.5	106.3	#NULL!
4407161391	中卫	沙坡头	1	2	5	28	#NULL!	#NULL!	#NULL!	#NULL!	#NULL!	3	1	2	3	0	2	3	1	2	2	6	1	3	2	3	4	3	3	3	2	2	2	2	16.8	17.1	14.8	180	64	#NULL!	#NULL!	110	80	窦性心律，短PR间期	19.7531	4.16	142.1	101.8	26.7
4409071381	中卫	沙坡头	1	1	#NULL!	#NULL!	#NULL!	#NULL!	#NULL!	#NULL!	#NULL!	4	2	1	3	0	#NULL!	3	4	1	1	5	2	3	2	3	4	3	3	3	2	3	2	2	7.8	#NULL!	6.8	165	62	#NULL!	#NULL!	130	75	正常心电图	22.7732	3.54	143	108.2	#NULL!
4412121391	中卫	沙坡头	1	1	#NULL!	#NULL!	#NULL!	#NULL!	#NULL!	#NULL!	#NULL!	3	1	1	3	0	3	3	4	1	3	8	2	2	2	4	4	3	3	4	4	4	2	4	9.5	12.8	3.45	160	60	#NULL!	#NULL!	140	80	正常心电图	23.4375	3.86	139	102	#NULL!
4412171381	中卫	沙坡头	1	1	#NULL!	#NULL!	#NULL!	#NULL!	#NULL!	#NULL!	#NULL!	3	1	1	3	0	1	3	4	1	1	10	2	2	2	4	4	4	4	3	3	4	4	4	19.7	19.7	12.3	160	60	78	80	160	103	1.窦性心律；2.ST-T异常；3.T波倒置	23.4375	4.32	136.4	99.9	21.01
4412181381	中卫	沙坡头	1	1	10	25	#NULL!	14	#NULL!	#NULL!	3	3	1	1	3	1	1	2	1	2	2	6	2	2	2	3	3	3	3	3	3	3	3	3	16.5	16.5	17.8	180	115	90	90	120	90	窦性心律	35.4938	4.06	135.2	99.4	23.6
4412281401	中卫	沙坡头	1	1	#NULL!	#NULL!	#NULL!	#NULL!	#NULL!	#NULL!	#NULL!	2	3	3	3	0	#NULL!	3	4	1	4	#NULL!	2	2	2	3	3	3	3	2	2	3	2	2	7.3	8.1	#NULL!	158	55	#NULL!	#NULL!	130	80	正常心电图	22.0317	#NULL!	#NULL!	#NULL!	#NULL!
4904301421	中卫	海原	1	1	#NULL!	#NULL!	#NULL!	#NULL!	#NULL!	#NULL!	#NULL!	4	3	1	2	0	#NULL!	#NULL!	4	1	1	2	2	2	2	4	4	3	5	3	3	3	3	2	#NULL!	#NULL!	13.1	160	60	#NULL!	#NULL!	130	80	正常心电图	23.4375	#NULL!	#NULL!	#NULL!	26.5
4907101412	中卫	海原	2	6	#NULL!	#NULL!	#NULL!	#NULL!	#NULL!	#NULL!	#NULL!	3	3	1	1	1	1	2	3	2	3	2	2	2	1	4	4	4	4	4	4	4	4	4	11.2	#NULL!	20.2	175	80	70	75	120	80	正常心电图	26.1224	4.4	140.5	103.6	30.3
4908221413	中卫	海原	1	4	8	23	6	#NULL!	#NULL!	#NULL!	#NULL!	3	2	1	3	0	2	3	1	1	1	6	1	2	2	4	3	4	4	3	3	3	2	2	16	11	14.1	178	73	#NULL!	#NULL!	130	80	正常心电图	23.04	3.21	136.6	101	27.9
5301101521	固原	彭阳	1	#NULL!	20	20	#NULL!	30	#NULL!	#NULL!	5	3	1	3	2	0	1	3	2	2	1	7	2	2	1	4	4	4	4	3	1	3	2	3	#NULL!	18.5	15.7	168	84	#NULL!	#NULL!	170	90	正常心电图	29.7619	4.03	140.5	101.8	#NULL!
5307291521	固原	原州	2	1	#NULL!	#NULL!	#NULL!	#NULL!	#NULL!	#NULL!	#NULL!	3	1	1	2	0	1	3	1	1	4	3	3	2	2	4	4	4	4	2	1	3	2	4	15.2	17.3	26.5	160	47	#NULL!	#NULL!	121	73	正常心电图	18.3594	3.45	139.3	101.1	#NULL!
5310041513	固原	彭阳	1	3	#NULL!	#NULL!	#NULL!	#NULL!	#NULL!	#NULL!	#NULL!	3	2	3	1	0	1	3	4	2	3	2	2	2	2	4	4	4	4	3	2	3	2	3	5.1	7.2	18.6	180	90	#NULL!	#NULL!	131	66	正常心电图	27.7778	4.9	141.8	105	#NULL!
5310151511	固原	原州	1	1	#NULL!	#NULL!	#NULL!	#NULL!	#NULL!	#NULL!	#NULL!	3	2	2	2	0	#NULL!	3	4	1	2	2	2	4	2	4	4	4	3	3	3	2	3	2	9.3	9	17	158	61	#NULL!	#NULL!	153	54	正常心电图	24.4352	3.77	140.1	104.5	#NULL!
1001101251	银川	兴庆	1	9	20	#NULL!	1	20	#NULL!	#NULL!	1	3	1	1	2	0	1	3	1	1	3	4	2	3	2	3	3	3	3	2	2	2	2	2	22.6	#NULL!	16.5	177	85	96	102	184	96	1.窦性心律；2.电轴不偏；3，无明显ST-T改变	27.1314	4.17	139	99	24.7
1001171231	银川	兴庆	1	9	30	29	#NULL!	40	#NULL!	#NULL!	1	3	1	1	3	0	2	3	1	1	1	6	2	2	2	2	3	3	2	1	1	1	1	2	12.3	12	12.3	170	80	103	106	140	86	1.窦性心律；2.电轴不偏	27.6817	4.48	138	97	26.5
1008181231	银川	兴庆	2	9	#NULL!	#NULL!	#NULL!	#NULL!	#NULL!	#NULL!	#NULL!	3	1	1	3	0	1	3	1	1	4	4	2	2	2	3	3	3	3	1	1	1	1	2	8.9	13	19.8	177	69	80	83	152	77	窦性心律；电轴不偏；无ST-T改变	22.0243	4.15	140	100	28.8
1009031232	银川	金凤	1	3	20	19	9	#NULL!	4	20	#NULL!	2	3	2	1	0	5	3	1	2	3	5	3	2	2	4	4	4	4	1	1	3	2	2	7.37	#NULL!	14.2	169	82.5	92	96	167	111	窦性心动过速、电轴左偏、部分导联T波低平	28.8855	3.82	142	101	25.3
1010101231	吴忠	盐池	1	9	20	30	#NULL!	#NULL!	#NULL!	#NULL!	#NULL!	3	1	1	2	0	3	3	1	2	1	4	2	2	2	3	3	3	3	1	1	1	1	1	6.7	6.5	7.3	170	68	93	97	164	87	正常	23.5294	4.28	143	106	25.3
1010121211	银川	兴庆	1	1	20	21	#NULL!	11	#NULL!	#NULL!	4	3	2	2	1	0	1	2	1	1	4	9	2	3	2	3	4	3	3	1	1	1	1	1	11.1	#NULL!	15.9	180	72	#NULL!	#NULL!	122	82	窦性心律；电轴不偏；无明显ST-T改变	22.2222	3.63	143	99	28.4
1010121291	银川	兴庆	1	3	15	32	#NULL!	#NULL!	13	13	#NULL!	3	1	1	1	0	1	3	1	2	3	8	1	2	2	3	3	3	3	3	3	3	3	3	11.3	#NULL!	19.4	177	65	83	91	136	86	窦性心律，ST抬高，电轴不偏	20.7476	4.64	139	99	30.6
1010151252	银川	兴庆	1	2	#NULL!	#NULL!	40	#NULL!	#NULL!	#NULL!	#NULL!	3	1	3	2	1	#NULL!	#NULL!	4	1	3	2	2	3	2	3	3	3	3	3	2	3	3	3	17.2	#NULL!	15.1	#NULL!	#NULL!	#NULL!	#NULL!	140	77	窦性心律，轻度ST-T压低，T波低平	#NULL!	4.43	138	100	29.8
1010251231	银川	金凤	1	6	20	14	#NULL!	#NULL!	#NULL!	#NULL!	#NULL!	3	2	2	3	0	2	3	1	1	4	4	2	3	2	3	3	3	3	1	1	2	2	2	16.7	#NULL!	14.6	174	82	#NULL!	#NULL!	122	79	窦性心律；异常左偏电轴；边缘心电图	27.0842	3.89	140	105	21.3
1011111211	银川	金凤	2	2	#NULL!	#NULL!	#NULL!	#NULL!	#NULL!	#NULL!	#NULL!	3	1	2	1	0	2	3	1	1	4	10	1	3	2	3	3	3	3	2	1	2	4	4	18.2	9.6	15.5	176	71	#NULL!	#NULL!	126	78	窦性心律；电轴不偏；V1-V4轻度ST段抬高	22.921	4.32	138	100.2	1.1
1011121271	银川	金凤	1	9	#NULL!	#NULL!	#NULL!	#NULL!	#NULL!	#NULL!	#NULL!	3	1	1	2	0	3	3	4	1	4	5	1	3	2	3	3	3	2	2	1	2	1	2	7	9.1	23.6	158	50	86	101	127	67	窦性心律；电轴不偏；T波倒置，T波低平	20.0288	#NULL!	#NULL!	#NULL!	26
1011171212	银川	兴庆	1	9	20	29	1	#NULL!	#NULL!	#NULL!	#NULL!	2	3	2	3	0	1	3	1	1	4	10	1	2	2	3	3	3	3	2	1	3	3	2	24.6	13.2	8.3	177	80	#NULL!	#NULL!	150	72	窦性心律；电轴不偏；ST段异常	25.5354	4.7	138	98	24
1106151642	银川	西夏	1	9	#NULL!	15	8	#NULL!	12	15	#NULL!	3	1	3	3	0	#NULL!	#NULL!	3	1	3	5	1	3	2	2	4	3	3	1	1	2	2	3	12.4	15.3	30.2	172	70	#NULL!	#NULL!	143	96	正常心电图	23.6614	3.7	136.3	103.7	25.9
1108291571	吴忠	同心	2	1	#NULL!	#NULL!	#NULL!	#NULL!	#NULL!	#NULL!	#NULL!	3	1	3	3	0	#NULL!	#NULL!	1	1	1	4	#NULL!	4	1	4	4	4	2	3	3	3	2	3	9.7	12	7.8	165	51	#NULL!	#NULL!	179	104	窦性心律；左心室高电压；ST-T改变	18.7328	3.9	139.4	104.6	28.2
1110301652	银川	西夏	3	3	10	27	#NULL!	30	#NULL!	#NULL!	1	3	1	1	1	0	2	3	1	2	2	2	2	2	2	3	3	4	3	2	3	2	2	2	#NULL!	8.7	41.4	#NULL!	#NULL!	#NULL!	#NULL!	161	85	窦性心动过速；电轴垂直左偏；非特异性室内传导延迟	#NULL!	3.6	144	101.3	29.2
1111041653	银川	兴庆	1	1	#NULL!	#NULL!	#NULL!	#NULL!	#NULL!	#NULL!	#NULL!	3	1	1	3	0	#NULL!	3	1	2	4	2	2	3	2	3	3	3	3	2	2	2	3	3	11.3	7.3	12.9	160	65	#NULL!	#NULL!	122	70	正常心电图	25.3906	4.1	139.9	107.5	22.9
1501091353	银川	永宁	1	1	#NULL!	#NULL!	#NULL!	#NULL!	#NULL!	#NULL!	#NULL!	3	1	1	2	0	#NULL!	#NULL!	1	1	1	6	#NULL!	2	2	4	4	4	4	1	1	1	1	2	15.9	#NULL!	9.92	156	50.5	#NULL!	#NULL!	143	83	正常心电图	20.7512	3.93	138.7	101.3	29
1506171371	银川	兴庆	1	9	#NULL!	#NULL!	#NULL!	#NULL!	#NULL!	#NULL!	#NULL!	3	1	1	2	0	#NULL!	3	4	1	4	7	2	2	2	4	4	4	4	2	2	3	3	3	5.6	7.2	10.7	156	56	#NULL!	#NULL!	137	77	正常心电图	23.0112	4.27	140.9	108.1	22.3
1506241375	银川	永宁	1	1	#NULL!	#NULL!	#NULL!	#NULL!	#NULL!	#NULL!	#NULL!	3	1	1	3	0	#NULL!	3	4	1	1	8	2	2	2	4	4	4	4	2	2	2	2	3	5.3	8.5	6.24	155	60	#NULL!	#NULL!	119	63	正常心电图	24.974	3.9	141.7	111.7	21.2
1508111371	银川	兴庆	1	9	#NULL!	#NULL!	#NULL!	#NULL!	#NULL!	#NULL!	#NULL!	3	1	3	1	0	#NULL!	3	4	1	4	5	2	2	2	4	4	4	4	2	2	2	4	3	8	#NULL!	13.18	163	70	#NULL!	#NULL!	109	52	窦性心律；ST段异常	26.3465	3.95	142.2	109.7	29.3
1508261354	银川	贺兰	1	2	44	19	#NULL!	35	#NULL!	#NULL!	4	3	1	2	1	0	#NULL!	3	1	1	3	3	2	3	1	3	3	3	3	2	2	2	2	2	11.3	8.2	#NULL!	164	74	#NULL!	#NULL!	105	75	1.窦性心律；2.异常Q波	27.5134	#NULL!	#NULL!	#NULL!	#NULL!
1508281377	固原	原州	2	1	#NULL!	#NULL!	#NULL!	#NULL!	#NULL!	#NULL!	#NULL!	3	1	3	3	0	1	3	4	1	4	5	2	2	2	5	5	5	4	3	3	3	2	3	10	17.9	16.01	170	80	#NULL!	#NULL!	96	66	正常心电图	27.6817	4.16	136.9	102.6	27.5
1510111373	石嘴山	平罗	1	1	#NULL!	#NULL!	3	#NULL!	3	32	#NULL!	3	1	1	1	0	#NULL!	3	4	1	4	5	2	2	2	3	3	3	3	2	2	2	1	2	13.2	#NULL!	18.7	171	90	#NULL!	#NULL!	152	82	正常心电图	30.7787	4.23	140.8	105.6	27.8
1511101721	固原	西吉	1	4	#NULL!	#NULL!	#NULL!	#NULL!	#NULL!	#NULL!	#NULL!	2	4	1	2	0	#NULL!	3	4	1	4	6	#NULL!	2	2	4	4	4	4	2	2	2	2	2	14.8	#NULL!	#NULL!	165	70	#NULL!	#NULL!	105	81	正常心电图	25.7117	3.8	136	105	25.2
1512101373	吴忠	青铜峡	1	4	#NULL!	#NULL!	#NULL!	#NULL!	#NULL!	#NULL!	#NULL!	3	1	1	3	0	5	3	4	1	4	3	#NULL!	2	2	5	5	5	5	3	3	3	4	4	6.1	11.3	7.05	160	65	#NULL!	#NULL!	147	87	正常心电图	25.3906	3.7	141.2	108.3	24.4
1512111373	银川	兴庆	1	4	#NULL!	#NULL!	#NULL!	#NULL!	#NULL!	#NULL!	#NULL!	3	1	1	2	0	2	3	4	1	4	4	2	2	2	4	4	4	4	3	3	2	3	4	10.9	8.7	6.74	158	60	#NULL!	#NULL!	126	70	正常心电图	24.0346	4.4	141.8	106	29.2
1512171374	银川	兴庆	2	9	#NULL!	#NULL!	#NULL!	#NULL!	#NULL!	#NULL!	#NULL!	3	1	1	3	0	#NULL!	3	4	1	1	5	3	2	2	5	4	4	4	5	2	2	2	2	10.5	#NULL!	16.07	162	60	#NULL!	#NULL!	115	64	1.窦性心律；2.ST段异常；3.心电轴左偏	22.8624	#NULL!	#NULL!	#NULL!	#NULL!
1512281374	固原	原州	2	1	8	#NULL!	#NULL!	#NULL!	#NULL!	#NULL!	#NULL!	2	2	2	3	0	3	3	4	2	4	3	2	2	2	5	5	5	5	3	3	3	3	4	16	12.5	15.24	175	70	#NULL!	#NULL!	163	94	正常心电图	22.8571	3.47	143.4	106.5	30
3810181261	吴忠	利通	2	9	#NULL!	#NULL!	#NULL!	#NULL!	#NULL!	#NULL!	#NULL!	3	1	3	3	0	#NULL!	#NULL!	4	1	3	6	2	2	2	5	5	5	5	4	2	4	3	4	10.3	15.5	12.5	160	69	#NULL!	#NULL!	128	59	T波改变，电轴左偏	26.9531	4.54	136.8	102.6	27.1
4401061392	中卫	沙坡头	1	1	#NULL!	#NULL!	#NULL!	#NULL!	#NULL!	#NULL!	#NULL!	3	2	3	2	0	#NULL!	3	2	1	2	8	1	3	2	3	3	3	2	3	2	3	2	3	9.9	10.9	9.8	158	61	96	98	130	80	正常心电图	24.4352	3.84	141.6	105.3	24.9
4403101391	中卫	沙坡头	1	#NULL!	#NULL!	#NULL!	#NULL!	15	#NULL!	#NULL!	4	3	1	1	3	0	1	3	1	2	4	2	2	2	2	3	3	3	3	2	2	2	2	2	10.3	11.2	10.2	178	90	#NULL!	#NULL!	170	90	正常心电图	28.4055	3.98	139.7	106.2	23
4408081381	中卫	沙坡头	1	1	#NULL!	#NULL!	#NULL!	#NULL!	#NULL!	#NULL!	#NULL!	3	3	1	3	0	#NULL!	3	2	2	3	4	2	2	2	4	3	3	3	3	2	3	3	2	6	#NULL!	28.3	172	78	#NULL!	#NULL!	125	70	正常心电图	26.3656	3.2	141.5	107.4	#NULL!
5301161511	固原	原州	1	1	10	20	#NULL!	#NULL!	#NULL!	#NULL!	#NULL!	3	1	1	3	0	1	3	1	2	4	8	1	1	2	5	5	4	4	3	3	3	3	3	12.3	12.3	11.9	173	65	#NULL!	#NULL!	175	107	正常心电图	21.7181	3.94	140	104	#NULL!
5303121521	固原	泾源	1	1	20	22	#NULL!	30	#NULL!	#NULL!	#NULL!	3	1	1	2	0	2	3	1	2	1	5	2	3	2	3	3	3	3	2	1	2	2	2	33.6	12.7	9.1	165	58	#NULL!	#NULL!	156	90	正常心电图	21.3039	3.94	139.6	102.5	#NULL!
5303141521	固原	彭阳	2	1	#NULL!	#NULL!	#NULL!	#NULL!	#NULL!	#NULL!	#NULL!	3	2	1	2	0	5	3	1	2	2	2	1	3	#NULL!	3	3	3	3	1	1	2	2	2	#NULL!	12.3	14.5	160	72.5	#NULL!	#NULL!	182	103	窦性心律，电轴左偏，T改变	28.3203	4.11	139	103.7	#NULL!
5303201521	固原	原州	1	1	#NULL!	#NULL!	#NULL!	#NULL!	#NULL!	#NULL!	#NULL!	3	1	1	2	0	2	3	1	1	1	3	1	2	2	3	3	3	3	1	1	2	1	2	10.1	14.3	10	162	59	#NULL!	#NULL!	138	77	正常心电图	22.4813	3.94	139.3	101.6	#NULL!
5305121481	固原	泾源	1	1	#NULL!	#NULL!	#NULL!	#NULL!	#NULL!	#NULL!	#NULL!	3	2	1	3	0	2	3	3	1	4	2	2	2	2	4	4	4	4	4	4	4	4	4	10	#NULL!	11.9	175	61	#NULL!	#NULL!	170	70	正常心电图	19.9184	4.32	138.2	100.7	#NULL!
5307061521	固原	原州	2	1	30	23	#NULL!	20	#NULL!	#NULL!	4	3	2	1	2	0	2	3	1	2	1	2	2	2	2	4	4	4	4	1	1	4	2	3	17.2	25.5	13.6	172	60	#NULL!	#NULL!	120	82	正常心电图	20.2812	3.99	137	100.6	#NULL!
1007101233	银川	兴庆	1	9	20	21	#NULL!	33	#NULL!	#NULL!	1	3	2	1	1	0	1	2	1	1	1	5	2	3	2	1	1	1	1	1	1	1	1	1	10.8	12.2	20.1	169	70	93	99	133	91	窦性心律，电轴不偏。无明显ST-T改变	24.5089	3.98	137	99	25.4
1008131231	银川	兴庆	1	9	#NULL!	#NULL!	#NULL!	30	#NULL!	#NULL!	4	3	2	1	3	0	5	3	4	1	4	4	2	2	2	2	3	3	3	1	1	1	1	2	7.9	#NULL!	24.7	165	65	80	83	127	82	窦性心律；电轴不偏；无明显ST-T改变	23.8751	3.81	143	104	24.4
1008131232	石嘴山	大武口	1	9	30	20	#NULL!	#NULL!	#NULL!	#NULL!	#NULL!	3	2	1	2	0	2	3	1	1	4	6	1	2	2	4	4	4	4	2	1	2	2	2	8.9	12.1	13.2	170	70	81	86	109	62	1.窦性心律；avF导联T波轻度改变；电轴左偏	24.2215	3.95	142	108	20.6
1008251231	中卫	海原	2	4	3	20	#NULL!	#NULL!	#NULL!	#NULL!	#NULL!	3	1	1	3	0	3	2	1	1	4	3	2	2	2	4	4	4	4	2	1	3	2	3	12.7	13.4	14.1	175	100	98	103	135	100	1.窦性心律；2.电轴不偏；3.T波低平	32.6531	4.4	137	99	23.5
1009171253	银川	兴庆	1	9	#NULL!	#NULL!	#NULL!	#NULL!	#NULL!	#NULL!	#NULL!	3	1	1	2	0	1	2	4	1	2	4	2	3	2	4	4	4	4	3	1	2	3	3	7.1	9.1	27.9	165	78	103	105	130	60	1.窦性心律；2.电轴下偏；3.T波低平；4.长QTC间期	28.6501	3.64	145	102	22.3
1009201231	银川	金凤	1	1	10	15	#NULL!	#NULL!	#NULL!	#NULL!	4	3	2	1	3	0	1	3	1	1	1	4	2	2	2	3	3	3	3	1	1	1	1	2	12.5	11.7	9.2	173	93	100	102	160	108	窦性心律	31.0735	4.07	141	103	21.9
1009211234	银川	兴庆	2	5	10	31	#NULL!	#NULL!	#NULL!	#NULL!	4	3	1	1	3	0	5	3	1	1	1	5	2	2	2	3	3	3	3	1	1	1	1	2	15.9	12.3	14.5	176	73	88	92	121	91	正常心电图	23.5666	4.36	139	99	26.4
1009241232	银川	兴庆	3	4	#NULL!	#NULL!	#NULL!	20	#NULL!	#NULL!	5	3	1	1	1	0	3	3	1	1	1	3	3	2	2	2	2	3	3	1	1	1	1	2	15.7	#NULL!	14.9	182	75	#NULL!	#NULL!	133	94	正常	22.6422	4.32	139	100	21.9
1010081252	银川	兴庆	1	9	#NULL!	#NULL!	#NULL!	#NULL!	#NULL!	#NULL!	#NULL!	3	1	1	2	0	2	3	#NULL!	1	1	6	2	3	2	4	4	4	3	3	2	3	2	3	17.2	#NULL!	19.5	#NULL!	#NULL!	110	125	140	77	1.窦性心律；2.轻度ST压低；3.T波倒置低平	#NULL!	4.61	138	102	23.3
1010101251	银川	兴庆	1	9	#NULL!	#NULL!	#NULL!	#NULL!	#NULL!	#NULL!	#NULL!	3	1	1	1	0	1	2	3	1	3	2	2	3	2	4	4	4	3	3	2	3	2	3	8.2	#NULL!	20.6	160	63	#NULL!	#NULL!	127	84	1.窦性心律；2.ST段压低；3.T波低平	24.6094	4.33	143	101	26
1010141271	银川	兴庆	2	9	#NULL!	#NULL!	#NULL!	30	#NULL!	#NULL!	4	3	1	1	2	0	1	2	4	1	4	6	1	3	2	3	3	3	3	1	1	2	1	2	#NULL!	#NULL!	12.4	170	70	#NULL!	#NULL!	110	73	正常心电图	24.2215	4.96	138	97	27.9
1011041252	银川	兴庆	1	9	8	27	#NULL!	#NULL!	20	20	#NULL!	3	1	3	3	0	1	3	4	1	4	2	3	3	2	3	3	3	3	3	2	3	3	3	#NULL!	#NULL!	4.8	166	68	94	99	167	75	1.窦性心律2.非特异性T波改变	24.677	4.41	138	104	18.1
1011131271	银川	兴庆	1	9	#NULL!	#NULL!	#NULL!	#NULL!	#NULL!	#NULL!	#NULL!	3	1	1	3	0	3	3	1	1	4	5	2	2	1	3	3	3	3	2	1	2	1	2	25	19.7	15	160	55	76	93	104	56	窦性心律；电轴不偏；无明显ST-T改变	21.4844	4.05	139	100	23.3
1012271231	银川	金凤	1	9	#NULL!	#NULL!	11	#NULL!	#NULL!	#NULL!	#NULL!	3	2	2	1	0	3	3	1	1	1	6	2	3	2	3	3	3	3	1	1	1	1	2	22.3	19.9	14.1	164	56	80	90	138	80	正常心电图	20.8209	4.92	135	95	20.7
1101141571	银川	西夏	1	6	20	19	#NULL!	40	#NULL!	#NULL!	3	3	1	2	1	1	1	3	1	1	4	5	1	2	2	5	5	5	5	3	2	4	4	4	9.7	15.7	16.8	#NULL!	97	#NULL!	#NULL!	137	86	正常心电图	#NULL!	#NULL!	#NULL!	#NULL!	#NULL!
1103311501	银川	西夏	1	5	#NULL!	#NULL!	#NULL!	3	#NULL!	#NULL!	3	3	3	1	1	1	2	1	1	2	3	10	2	2	2	4	4	5	5	4	3	3	4	4	16	12.2	19.3	170	70	65	68	149	84	窦性心律，ST-T改变	24.2215	3.5	140.4	106.8	25
1107051651	银川	兴庆	2	#NULL!	#NULL!	#NULL!	#NULL!	#NULL!	#NULL!	#NULL!	#NULL!	4	1	1	3	0	#NULL!	#NULL!	1	2	4	3	2	3	2	3	3	3	3	2	1	2	3	3	11.1	9.2	19.7	165	63	92	#NULL!	135	97	正常心电图	23.1405	4.1	137.7	106.6	26.1
1107201652	银川	贺兰	1	1	#NULL!	#NULL!	#NULL!	43	#NULL!	#NULL!	5	3	1	2	3	0	1	3	3	1	4	5	2	2	2	4	4	5	5	3	3	4	3	3	13	13.9	30.5	170	63	#NULL!	#NULL!	110	80	窦性心律，室性早搏	21.7993	3.8	136.5	105.1	27.8
1108051652	银川	西夏	1	9	10	17	#NULL!	#NULL!	#NULL!	#NULL!	#NULL!	3	1	1	2	0	#NULL!	3	1	1	4	6	#NULL!	2	1	3	4	4	4	3	2	2	3	3	17.2	18.8	13.8	175	60	90	90	106	73	正常心电图	19.5918	4.2	134.7	101.1	29
1109141571	银川	西夏	1	5	#NULL!	#NULL!	#NULL!	20	#NULL!	#NULL!	5	3	1	1	3	0	#NULL!	3	1	1	1	7	2	4	1	3	3	3	2	2	2	2	2	2	9.5	#NULL!	13.9	173	85	#NULL!	#NULL!	181	100	正常心电图	28.4005	3.6	135.9	97.1	26.6
1501141352	银川	兴庆	2	9	#NULL!	#NULL!	#NULL!	#NULL!	#NULL!	#NULL!	#NULL!	3	1	2	3	0	1	3	1	1	1	5	3	3	2	3	3	3	3	1	1	1	1	1	18.9	14.7	#NULL!	160	59	#NULL!	#NULL!	147	84		23.0469	#NULL!	#NULL!	#NULL!	#NULL!
1506121374	银川	金凤	2	1	#NULL!	#NULL!	#NULL!	#NULL!	#NULL!	#NULL!	#NULL!	3	1	1	3	0	1	3	4	1	3	6	2	2	2	5	5	5	4	3	3	3	3	3	9	12.1	15.96	158	55	#NULL!	#NULL!	112	81	正常心电图	22.0317	3.86	140.5	107.3	26.2
1506151373	吴忠	利通	2	1	10	60	#NULL!	#NULL!	#NULL!	#NULL!	#NULL!	3	1	1	3	0	5	3	3	1	1	10	3	2	2	4	4	4	4	2	2	2	2	2	18.8	21.8	15.85	178	72.5	#NULL!	#NULL!	152	84	1.窦性心律；2.T波异常；3.1度房室传导阻滞	22.8822	3.38	142.1	107.8	28.3
1507061371	银川	兴庆	3	4	20	23	#NULL!	#NULL!	#NULL!	#NULL!	#NULL!	2	2	2	3	0	1	3	4	1	1	8	2	2	2	3	3	3	3	2	2	2	1	2	9.2	17.1	#NULL!	160	50	#NULL!	#NULL!	117	78	正常心电图	19.5312	#NULL!	#NULL!	#NULL!	#NULL!
1507071375	银川	西夏	1	3	#NULL!	#NULL!	#NULL!	#NULL!	#NULL!	#NULL!	#NULL!	3	1	2	3	1	3	3	4	1	2	6	2	2	2	4	4	4	4	2	2	2	3	2	9.2	15.1	#NULL!	159	70	#NULL!	#NULL!	131	88	正常心电图	27.6888	#NULL!	#NULL!	#NULL!	#NULL!
1507091354	银川	灵武	2	1	#NULL!	#NULL!	#NULL!	#NULL!	#NULL!	#NULL!	#NULL!	4	1	1	2	0	1	3	1	2	4	8	4	1	2	5	5	5	5	4	4	4	4	4	14.5	11.9	9.03	160	63	#NULL!	#NULL!	90	60	正常心电图	24.6094	3.9	138.6	102.4	32.3
1508251373	中卫	中宁	1	1	#NULL!	#NULL!	10	57	#NULL!	#NULL!	4	3	1	1	3	0	1	3	4	1	1	10	2	2	2	3	3	3	3	2	2	2	2	2	#NULL!	#NULL!	#NULL!	173	71	#NULL!	#NULL!	142	81	1.窦性心律；2.房性早搏；3.ST-T异常	23.7228	#NULL!	#NULL!	#NULL!	#NULL!
1510161374	银川	兴庆	1	9	#NULL!	#NULL!	#NULL!	#NULL!	#NULL!	#NULL!	#NULL!	3	1	1	3	0	2	3	4	1	1	8	#NULL!	2	2	3	3	3	3	2	2	2	1	2	9.9	7.5	23.75	#NULL!	#NULL!	#NULL!	#NULL!	145	87	正常心电图	23.05	3.76	141.5	106.4	28.3
1510161375	中卫	中宁	1	4	#NULL!	#NULL!	#NULL!	#NULL!	#NULL!	#NULL!	#NULL!	3	1	1	1	0	1	3	4	1	1	8	2	2	2	3	3	3	3	2	2	2	1	2	8.2	9.7	5.02	#NULL!	#NULL!	#NULL!	#NULL!	15	87	完全性右束支传导阻滞	25.41	4.75	141.5	111.7	23.4
1511171725	银川	兴庆	1	9	20	18	#NULL!	53	#NULL!	#NULL!	1	3	1	1	2	0	1	3	4	1	4	7	#NULL!	2	2	2	4	4	4	4	3	3	3	3	8.5	12.3	21	#NULL!	#NULL!	#NULL!	#NULL!	114	80	正常心电图	27.64	4.21	140.1	104.4	29.7
1511201725	石嘴山	平罗	1	9	#NULL!	#NULL!	#NULL!	#NULL!	#NULL!	#NULL!	#NULL!	3	1	1	2	0	1	3	4	1	1	8	#NULL!	3	2	4	4	4	4	2	2	2	2	2	7.4	11.2	8.2	#NULL!	#NULL!	#NULL!	#NULL!	120	78	正常心电图	23.33	3.68	141.6	111.7	26
1511241729	石嘴山	平罗	1	2	#NULL!	#NULL!	#NULL!	#NULL!	#NULL!	#NULL!	#NULL!	3	1	2	2	0	1	3	4	1	1	7	#NULL!	2	2	4	4	4	4	2	2	2	1	2	10.5	9.8	4.9	#NULL!	#NULL!	#NULL!	#NULL!	101	72	正常心电图	22	4.19	140.3	106	25.6
1512041372	银川	兴庆	1	9	#NULL!	#NULL!	#NULL!	#NULL!	#NULL!	#NULL!	#NULL!	3	1	1	3	0	1	3	4	1	4	4	2	2	2	4	4	4	4	3	3	3	3	3	12.3	15.4	14.86	171	80	#NULL!	#NULL!	120	70	1.窦性心律；2.st-t异常；3.下壁心肌梗死	27.3588	3.7	144.1	102.9	33.3
1512101374	银川	金凤	2	1	#NULL!	#NULL!	#NULL!	#NULL!	#NULL!	#NULL!	#NULL!	3	1	1	3	0	#NULL!	3	4	1	4	3	#NULL!	2	2	5	5	5	5	3	3	1	1	1	10.2	8.7	12.18	165	54	#NULL!	#NULL!	128	80	窦性心动过速	19.8347	3.76	137.6	107.4	20.3
2708051552	石嘴山	大武口	1	1	#NULL!	#NULL!	#NULL!	#NULL!	#NULL!	#NULL!	#NULL!	3	1	3	2	0	1	3	1	1	4	4	3	2	2	4	4	4	4	1	1	3	3	3	6.7	12.3	17.3	154	#NULL!	#NULL!	#NULL!	146	96	正常心电图	#NULL!	3.7	140	101	29
4408191401	中卫	沙坡头	1	1	#NULL!	#NULL!	#NULL!	#NULL!	#NULL!	#NULL!	#NULL!	3	2	3	2	0	#NULL!	3	4	1	1	3	2	2	2	4	4	4	4	2	1	2	2	2	14.6	#NULL!	#NULL!	155	60	#NULL!	#NULL!	140	90	正常心电图	24.974	#NULL!	#NULL!	#NULL!	#NULL!
4901021411	中卫	海原	2	1	#NULL!	#NULL!	#NULL!	#NULL!	#NULL!	#NULL!	#NULL!	4	1	3	2	0	#NULL!	#NULL!	4	1	1	3	4	1	2	5	5	4	4	3	3	3	3	3	9.2	12	20.6	160	70	60	84	140	80	正常心电图	27.3437	3.46	140.6	104.4	28.7
4901021421	中卫	海原	2	1	#NULL!	#NULL!	#NULL!	#NULL!	#NULL!	#NULL!	#NULL!	4	1	3	3	0	#NULL!	#NULL!	4	1	1	10	2	1	2	4	4	4	3	3	3	3	3	3	13.7	13.4	11.4	155	67	#NULL!	#NULL!	140	90	正常心电图	27.8876	4	140.4	106	25.3
4907151413	中卫	海原	1	1	10	20	#NULL!	#NULL!	#NULL!	#NULL!	#NULL!	4	1	3	2	0	1	3	4	1	2	3	2	1	2	5	5	4	4	3	3	3	3	3	12	13.1	28	170	70	#NULL!	#NULL!	120	85	正常心电图	24.2215	3.51	137.9	102.1	32.6
5303201522	固原	原州	1	1	#NULL!	#NULL!	#NULL!	#NULL!	#NULL!	#NULL!	#NULL!	3	1	1	2	0	2	3	1	1	2	2	2	2	2	3	3	3	3	1	1	2	1	2	8.8	16.5	10.2	164	62	#NULL!	#NULL!	190	82	窦性心律，ST改变	23.0518	3.51	139.8	102	#NULL!
5304171521	固原	原州	2	9	#NULL!	#NULL!	#NULL!	#NULL!	#NULL!	#NULL!	#NULL!	3	1	2	3	0	3	2	1	1	1	8	1	2	2	4	4	4	4	4	3	4	4	3	12.6	15.6	16.8	175	76	#NULL!	#NULL!	156	80	正常心电图	24.8163	3.42	138.9	103.1	#NULL!
5304241511	固原	原州	1	1	#NULL!	#NULL!	#NULL!	#NULL!	#NULL!	#NULL!	#NULL!	3	2	1	3	0	2	2	1	2	4	1	3	2	2	4	3	3	3	3	3	2	2	3	13	16	24.4	160	69	#NULL!	#NULL!	150	80	未见明显异常	26.9531	4.13	139.5	102.6	#NULL!
5305141481	固原	彭阳	1	4	#NULL!	#NULL!	3	10	3	7	#NULL!	3	3	1	3	0	1	3	1	1	3	3	1	2	2	4	4	3	4	2	2	3	2	2	8	#NULL!	19.3	172	94	#NULL!	#NULL!	138	90	正常心电图	31.7739	3.79	137.1	98	#NULL!
5306041481	银川	金凤	2	5	#NULL!	#NULL!	#NULL!	#NULL!	#NULL!	#NULL!	#NULL!	3	1	1	3	0	5	2	4	1	2	8	2	2	2	4	4	3	3	2	2	3	2	2	9.2	14.5	19.5	170	80	#NULL!	#NULL!	158	108	窦性心动过缓	27.6817	3.81	142.1	100.9	#NULL!
1006281251	银川	金凤	1	2	20	29	#NULL!	20	#NULL!	#NULL!	5	3	1	1	2	0	1	3	1	2	2	2	1	2	2	3	3	3	3	2	1	2	2	3	7.1	#NULL!	25.4	170	80	101	104	119	74	窦性心律；电轴不偏；无明显ST-T改变	27.6817	3.98	142	103	24.6
1007011251	银川	兴庆	1	2	20	35	#NULL!	#NULL!	#NULL!	#NULL!	#NULL!	3	1	1	2	0	#NULL!	#NULL!	4	1	1	5	2	2	2	3	3	3	3	3	1	3	2	2	22.8	#NULL!	9.6	#NULL!	#NULL!	#NULL!	#NULL!	155	60	窦性心律；电轴不偏；无明显ST改变；T波低平	#NULL!	5.65	134	106	17
1007101231	银川	兴庆	1	9	#NULL!	#NULL!	#NULL!	#NULL!	#NULL!	#NULL!	#NULL!	3	1	1	3	0	#NULL!	#NULL!	4	1	4	2	1	4	2	3	3	3	3	1	1	1	1	2	5.2	8.1	6.2	154	44	75	87	115	62	正常心电图	18.5529	4.01	144	104	24.1
1007161234	银川	兴庆	1	1	#NULL!	#NULL!	#NULL!	#NULL!	#NULL!	#NULL!	#NULL!	3	1	3	2	0	#NULL!	3	4	1	4	5	2	2	2	4	4	4	4	2	1	3	2	3	5.8	8.3	15.5	158	68	90	93	140	73	正常心电图	27.2392	4.07	142	101	23
1007271231	银川	兴庆	1	6	#NULL!	#NULL!	#NULL!	20	#NULL!	#NULL!	1	3	2	2	3	0	2	3	1	1	3	7	2	2	2	3	3	2	1	1	1	1	1	2	13.5	16.8	14.4	174	82.5	97	104	137	86	正常心电图	27.2493	3.82	139	99	30.2
1009041251	银川	金凤	1	9	#NULL!	#NULL!	#NULL!	#NULL!	#NULL!	#NULL!	#NULL!	3	1	1	3	0	3	2	4	2	3	3	2	2	2	4	4	4	4	3	1	3	2	4	10.8	10.1	18.8	162	67	90	93	126	76	窦性心律、电轴左偏	25.5296	4.2	143	102	27.7
1010131232	银川	金凤	1	9	#NULL!	#NULL!	#NULL!	#NULL!	#NULL!	#NULL!	#NULL!	3	1	1	3	0	3	2	1	1	4	5	1	2	2	3	3	3	3	2	1	2	2	2	7.2	7	15.1	156	43.5	70	79	119	71	正常	17.8748	4.47	141	107	29.8
1010131233	银川	兴庆	1	9	#NULL!	#NULL!	#NULL!	#NULL!	#NULL!	#NULL!	#NULL!	3	1	1	2	0	5	3	1	1	4	5	2	2	2	4	4	4	4	3	1	3	1	3	9.4	10.3	13.8	153	63.5	83	97	144	77	正常	27.1263	3.92	144	102	27.5
1010151254	银川	兴庆	1	4	#NULL!	#NULL!	#NULL!	#NULL!	#NULL!	#NULL!	#NULL!	3	1	3	1	0	1	3	3	1	4	2	2	2	2	3	3	3	3	3	2	2	2	2	7.1	#NULL!	11.1	163	65	88	94	118	78	正常心电图	24.4646	3.85	141	100	23.1
1010151259	银川	兴庆	2	9	10	23	#NULL!	39	#NULL!	#NULL!	2	3	1	2	3	0	1	3	1	1	4	4	3	#NULL!	#NULL!	3	3	3	3	2	2	2	2	2	10.1	#NULL!	11.3	170	71	92	96	126	74	1.窦性心律；2.电轴不偏；3.无ST-T改变	24.5675	4.14	139	98	25.1
1010281272	银川	兴庆	2	1	#NULL!	#NULL!	#NULL!	#NULL!	#NULL!	#NULL!	#NULL!	3	1	1	2	0	3	2	1	2	4	4	2	2	2	4	4	4	4	3	2	3	2	4	16.1	15.3	15.4	160	65	85	101	133	80	正常心电图	25.3906	4.16	139	101	23.3
1010291271	银川	兴庆	1	4	40	16	#NULL!	30	#NULL!	#NULL!	4	3	1	2	3	0	#NULL!	#NULL!	#NULL!	#NULL!	#NULL!	#NULL!	#NULL!	#NULL!	#NULL!	#NULL!	#NULL!	#NULL!	#NULL!	#NULL!	#NULL!	#NULL!	#NULL!	#NULL!	16.1	17.3	11.7	177	98	107	104	119	85	正常心电图	31.2809	4.3	139	97	26.3
1012021231	银川	兴庆	1	9	#NULL!	#NULL!	#NULL!	#NULL!	#NULL!	#NULL!	#NULL!	3	2	1	2	0	3	3	4	1	4	5	2	2	2	4	4	3	3	2	1	2	2	3	11	#NULL!	17.7	160	71	#NULL!	#NULL!	150	89	1.窦性心律；2.无明显ST-T改变	27.7344	3.9	140	105	25.1
1101141578	固原	西吉	2	1	#NULL!	#NULL!	#NULL!	#NULL!	#NULL!	#NULL!	#NULL!	2	3	3	3	0	#NULL!	3	4	2	3	5	3	2	2	5	5	5	4	4	4	4	4	4	7.8	19.7	9.3	155	65	#NULL!	#NULL!	146	93	窦性心律；完全性右束支传导阻滞；ST-TS改变	27.0552	3.4	134.8	97.4	22.9
1106091572	银川	金凤	1	9	#NULL!	#NULL!	#NULL!	#NULL!	#NULL!	#NULL!	#NULL!	3	1	1	3	0	#NULL!	#NULL!	4	1	4	2	2	2	2	4	4	4	4	2	2	3	3	3	9.6	10.6	14.6	157	54	76	96	110	65	正常心电图	21.9076	3.9	140.5	106.6	29.1
1109011575	银川	永宁	2	1	#NULL!	#NULL!	#NULL!	#NULL!	#NULL!	#NULL!	#NULL!	3	2	1	3	0	#NULL!	3	1	1	3	3	2	2	1	4	4	4	3	3	2	3	3	3	14.1	17.5	#NULL!	158	70	#NULL!	#NULL!	138	94	正常心电图	28.0404	3.9	137.3	104.2	26.1
1109091571	银川	西夏	1	9	#NULL!	#NULL!	#NULL!	#NULL!	#NULL!	#NULL!	#NULL!	3	1	1	3	0	#NULL!	3	1	1	4	3	1	5	1	3	3	3	3	2	2	3	3	3	18.4	12.8	13.7	163	68	#NULL!	#NULL!	104	68	窦性心动过缓；ST-TS改变	25.5937	3.6	141.6	105.4	31.1
1110301653	银川	金凤	1	9	#NULL!	#NULL!	#NULL!	#NULL!	#NULL!	#NULL!	#NULL!	3	1	1	3	0	#NULL!	3	4	1	3	5	1	2	2	3	3	2	3	2	2	2	2	2	11.2	10.4	15	164	80	#NULL!	#NULL!	160	84	正常心电图	29.7442	4.1	137.9	105.2	24.7
1111061571	银川	贺兰	2	1	#NULL!	#NULL!	#NULL!	#NULL!	#NULL!	#NULL!	#NULL!	2	3	1	2	0	5	3	4	1	1	1	1	2	1	4	4	4	4	3	3	3	3	3	7.4	17.3	11.4	158	66	#NULL!	#NULL!	130	80	正常心电图	26.4381	4.1	138.7	99.5	26.5
1111171571	银川	西夏	1	9	#NULL!	#NULL!	#NULL!	#NULL!	#NULL!	#NULL!	#NULL!	3	2	1	3	0	#NULL!	#NULL!	4	1	1	1	1	2	1	4	4	4	2	2	2	2	2	3	27.7	16.7	11.2	163	58	#NULL!	#NULL!	154	85	窦性心律；房性早搏	21.83	4.7	133.5	97.8	24.3
1506121372	银川	金凤	2	4	#NULL!	#NULL!	#NULL!	#NULL!	#NULL!	#NULL!	#NULL!	3	1	1	2	0	#NULL!	#NULL!	1	1	4	7	2	2	2	3	3	3	3	2	1	2	2	2	4.8	5.8	#NULL!	168	63	#NULL!	#NULL!	124	81	正常心电图	22.3214	#NULL!	#NULL!	#NULL!	#NULL!
1507011374	固原	泾源	2	1	#NULL!	#NULL!	#NULL!	#NULL!	#NULL!	#NULL!	#NULL!	3	1	2	2	0	1	3	3	1	4	4	2	2	2	5	5	5	5	3	3	4	3	4	8.8	9.8	11.55	160	71.5	#NULL!	#NULL!	107	55	1.窦性心动过缓；2.T波异常；3.顺钟向转位	27.9297	4.24	137.5	102.4	28.1
1508111374	银川	西夏	1	9	#NULL!	#NULL!	#NULL!	#NULL!	#NULL!	#NULL!	#NULL!	3	1	3	2	0	#NULL!	3	4	1	1	8	#NULL!	2	2	4	4	4	4	2	1	2	1	2	13.4	11.9	14.54	167	86	#NULL!	#NULL!	131	85	窦性心律；室性早搏	30.8365	3.59	140.7	109.2	23.8
1508211371	吴忠	青铜峡	2	1	#NULL!	#NULL!	#NULL!	#NULL!	#NULL!	#NULL!	#NULL!	3	1	1	2	0	4	2	4	1	4	6	4	2	2	4	4	4	4	3	3	3	3	3	6.6	#NULL!	21.71	#NULL!	71	#NULL!	#NULL!	161	85	1.窦性心律；2.电轴左偏	#NULL!	4.11	140.5	101.1	34.4
1508281379	银川	贺兰	1	9	#NULL!	#NULL!	#NULL!	#NULL!	#NULL!	#NULL!	#NULL!	3	1	1	3	0	#NULL!	3	4	1	4	5	2	3	2	4	4	4	4	2	2	2	3	2	6.2	8.6	21.3	156	67	#NULL!	#NULL!	159	85	1.窦性心律；2.ST-T异常	27.5312	3.62	132.3	94.7	28.5
1509081371	银川	贺兰	1	9	#NULL!	#NULL!	#NULL!	#NULL!	5	30	#NULL!	3	1	2	3	0	1	3	4	1	4	6	2	2	2	3	3	3	3	2	2	2	2	2	6.5	#NULL!	43.2	176	55	#NULL!	#NULL!	114	84	正常心电图	17.7557	3.74	138.2	97.6	23.9
1509291372	银川	永宁	2	9	#NULL!	#NULL!	#NULL!	#NULL!	#NULL!	#NULL!	#NULL!	3	1	1	2	0	1	3	4	1	4	6	2	2	2	4	4	4	4	2	2	2	2	2	9.4	#NULL!	4.68	#NULL!	#NULL!	#NULL!	#NULL!	120	64	窦性心律；ST-T异常	20.12	4.22	132.5	102.4	25.1
1510111374	吴忠	青铜峡	1	9	#NULL!	#NULL!	1	#NULL!	1	30	#NULL!	3	1	2	1	0	1	3	4	1	1	8	2	2	2	3	3	3	3	2	2	2	1	2	15.9	#NULL!	16.54	178	80	#NULL!	#NULL!	116	85	T波异常	25.2493	3.84	137.9	99.1	32.1
1512211373	银川	贺兰	1	1	#NULL!	#NULL!	#NULL!	#NULL!	#NULL!	#NULL!	#NULL!	3	1	1	3	0	#NULL!	3	4	2	4	3	#NULL!	#NULL!	#NULL!	5	5	5	5	3	3	3	3	3	14.5	16.4	8.08	155	60	#NULL!	#NULL!	166	94	1.窦性心律；2.顺钟向转位	24.974	4.45	141.8	105.4	27.9
1608151542	银川	贺兰	1	1	#NULL!	#NULL!	#NULL!	#NULL!	#NULL!	#NULL!	#NULL!	2	3	1	3	0	#NULL!	#NULL!	2	2	3	2	#NULL!	2	2	2	2	3	3	1	1	2	2	2	16.1	#NULL!	25.1	174	59	#NULL!	#NULL!	120	80	正常心电图	19.4874	4.48	136.2	95.9	21
3808061281	吴忠	青铜峡	2	1	40	#NULL!	#NULL!	#NULL!	#NULL!	#NULL!	#NULL!	3	1	3	3	1	4	1	1	3	4	0	2	3	2	4	4	4	4	4	4	4	4	4	#NULL!	#NULL!	14.9	170	76	#NULL!	#NULL!	137	97		26.2976	4.13	138.2	103	25.5
4401081391	中卫	沙坡头	1	9	#NULL!	#NULL!	#NULL!	#NULL!	2	10	#NULL!	4	2	1	3	0	#NULL!	#NULL!	2	2	3	1	2	3	2	4	3	3	3	2	1	2	2	2	26.2	20.8	14.2	170	75	84	92	140	80	正常心电图	25.9516	3.76	140	108.1	22.4
4402121392	中卫	沙坡头	1	1	#NULL!	#NULL!	#NULL!	#NULL!	#NULL!	#NULL!	#NULL!	3	2	1	3	0	1	3	4	1	2	3	2	2	2	3	3	3	3	1	1	2	2	1	7.1	10.5	10.1	158	68	88	90	110	80	ST-T异常	27.2392	4.03	141.6	110.1	19.8
4402191391	中卫	沙坡头	1	1	#NULL!	#NULL!	#NULL!	#NULL!	#NULL!	#NULL!	#NULL!	3	1	1	2	0	3	3	4	2	3	5	2	2	2	3	3	3	3	2	1	2	2	2	17.36	12.5	10.3	175	66	#NULL!	#NULL!	150	80	正常心电图	21.551	3.96	138.9	101.5	23.3
4404201391	中卫	沙坡头	1	1	#NULL!	#NULL!	#NULL!	#NULL!	#NULL!	#NULL!	#NULL!	3	2	1	2	0	#NULL!	#NULL!	3	2	3	4	2	2	2	3	3	3	3	2	2	2	2	2	12	12.5	21.4	157	65	#NULL!	#NULL!	120	70	窦性心动过速，偶发室性早搏	26.3702	2.53	131.3	91.8	#NULL!
4405161391	中卫	沙坡头	1	1	#NULL!	#NULL!	#NULL!	#NULL!	#NULL!	#NULL!	#NULL!	3	1	1	3	0	3	3	2	1	3	8	2	2	2	4	4	3	3	4	4	4	2	4	8.7	10.5	16.9	170	70	#NULL!	#NULL!	130	80	正常心电图	24.2215	4.2	139.2	102.9	23.7
4406141401	中卫	沙坡头	1	1	#NULL!	#NULL!	#NULL!	#NULL!	#NULL!	#NULL!	#NULL!	2	2	3	3	0	#NULL!	3	4	1	4	#NULL!	2	4	2	4	4	4	4	2	2	2	2	2	27.9	20.8	13.7	165	72	#NULL!	#NULL!	125	85		26.4463	4.15	139	101.2	#NULL!
4410061401	中卫	沙坡头	1	1	#NULL!	#NULL!	10	30	#NULL!	#NULL!	5	2	2	1	3	0	2	3	4	1	3	6	2	2	2	3	3	3	3	2	2	2	2	2	7.8	#NULL!	15.7	174	65	#NULL!	#NULL!	147	89	正常心电图	21.4692	4.23	140	104.8	25.8
4907101411	中卫	海原	2	1	#NULL!	#NULL!	#NULL!	#NULL!	#NULL!	#NULL!	#NULL!	4	1	3	2	1	1	3	4	2	2	2	2	1	2	5	5	4	4	3	3	3	3	3	25	25	19.9	158	49	#NULL!	#NULL!	110	70	正常心电图	19.6283	3.63	141.3	103.2	29.2
4909021411	中卫	海原	1	1	#NULL!	#NULL!	#NULL!	#NULL!	#NULL!	#NULL!	#NULL!	3	2	1	1	0	#NULL!	#NULL!	4	1	1	6	2	3	2	4	4	3	3	3	3	2	3	2	13.5	14.6	21.5	178	64	#NULL!	#NULL!	130	90	正常心电图	20.1995	1.47	140.1	98.2	40.2
5304091491	固原	原州	2	1	#NULL!	#NULL!	#NULL!	#NULL!	#NULL!	#NULL!	#NULL!	4	2	1	2	0	#NULL!	#NULL!	4	2	4	4	1	2	2	4	4	4	4	3	3	3	3	3	18.3	#NULL!	15.7	168	76	#NULL!	#NULL!	130	92	正常心电图	26.9274	4.06	144.7	109.2	#NULL!
5305121488	固原	彭阳	1	5	20	30	#NULL!	#NULL!	#NULL!	#NULL!	#NULL!	3	1	1	2	0	#NULL!	#NULL!	4	2	2	8	2	2	2	4	3	3	4	2	2	2	3	4	7.2	#NULL!	23.2	170	68	#NULL!	#NULL!	120	83	窦性心动过缓	23.5294	4.41	141.2	104.5	#NULL!
5510281511	固原	原州	1	1	#NULL!	#NULL!	#NULL!	#NULL!	#NULL!	#NULL!	#NULL!	3	1	3	2	0	#NULL!	#NULL!	4	1	1	1	1	2	2	3	3	3	3	2	2	2	2	2	10.2	#NULL!	#NULL!	160	58	#NULL!	#NULL!	160	71	正常心电图	22.6562	#NULL!	#NULL!	#NULL!	#NULL!
1007121251	银川		1	1	#NULL!	#NULL!	20	20	#NULL!	#NULL!	5	3	1	1	1	0	1	3	3	2	3	6	2	2	2	3	3	3	3	2	1	2	2	3	9.7	#NULL!	12.2	171	75	96	99	160	89	1.窦性心律过缓；2.电轴不偏；3.T波低平倒置	25.6489	4.31	140	101	24.3
1007161232	银川	兴庆	1	1	#NULL!	#NULL!	#NULL!	#NULL!	#NULL!	#NULL!	#NULL!	3	1	3	2	0	#NULL!	#NULL!	4	1	4	5	#NULL!	2	2	3	3	3	3	1	1	2	1	2	6.5	10	14.8	170	50	76	80	120	74	正常心电图	17.301	3.94	139	101	25.4
1008201232	银川	灵武	1	9	10	30	#NULL!	30	#NULL!	#NULL!	4	3	1	1	3	0	#NULL!	#NULL!	1	1	4	4	2	2	2	3	3	3	3	1	1	1	1	2	11.1	9.8	16.9	180	96	99	100	122	69	正常心电图	29.6296	4.2	138	103	22.9
1010151251	银川	兴庆	1	3	10	#NULL!	30	#NULL!	2	#NULL!	#NULL!	3	1	2	1	1	1	3	4	1	3	2	2	3	1	3	3	3	3	2	2	2	2	2	24.8	#NULL!	45.1	177	50	#NULL!	#NULL!	179	85	窦性心律，电轴不偏，未见明显ST-T改变	15.9597	4.18	129	82	31.2
1011031271	银川	金凤	1	4	#NULL!	#NULL!	#NULL!	#NULL!	#NULL!	#NULL!	#NULL!	3	1	1	3	0	2	3	1	1	3	6	2	2	2	4	4	4	3	2	1	3	1	2	10.2	8.6	12.3	162	64	80	96	95	67	窦性心律；电轴不偏；无明显ST-T改变	24.3865	4.48	138	99	27.3
1012131251	银川	金凤	2	1	20	22	#NULL!	#NULL!	#NULL!	#NULL!	#NULL!	3	1	1	2	0	1	3	1	2	3	2	1	3	2	2	2	2	2	2	2	2	2	2	11.2	#NULL!	22.8	176	77	93	100	130	75	1.窦性心律；2.ST段抬高	24.858	4.41	140	103	22.5
1111041652	银川	西夏	1	1	#NULL!	#NULL!	#NULL!	#NULL!	#NULL!	#NULL!	#NULL!	3	2	3	2	0	#NULL!	3	3	1	4	3	1	3	2	3	3	3	3	2	2	2	2	2	11.5	22.6	7	163	55	#NULL!	#NULL!	142	80	正常心电图	20.7008	4.4	140.8	104.9	29.2
1506171372	银川	西夏	1	3	#NULL!	22	2	27	#NULL!	#NULL!	4	2	4	2	1	0	#NULL!	3	1	1	3	6	2	2	2	3	3	3	3	3	1	2	1	2	6.3	6.7	52.48	177	75	#NULL!	#NULL!	125	85	1.窦性心律；2.心电轴右偏	23.9395	3.77	139.6	106.2	22.9
1507241353	银川	兴庆	2	3	#NULL!	#NULL!	#NULL!	#NULL!	#NULL!	#NULL!	#NULL!	3	1	2	2	0	5	1	1	1	3	6	1	2	2	3	3	3	3	1	1	1	1	1	5	5.8	19.55	164	53	#NULL!	#NULL!	103	79	正常心电图	19.7055	3.55	140.4	106.3	27.1
1509151375	银川	兴庆	1	9	#NULL!	#NULL!	#NULL!	#NULL!	#NULL!	#NULL!	#NULL!	3	1	2	1	0	1	3	4	1	4	6	2	2	2	4	4	4	4	2	2	2	1	2	14.2	10.5	8.85	169	72	#NULL!	#NULL!	146	86	1.窦性心律；2.心电轴左偏；3.顺钟向转位	25.2092	3.82	138.6	105.9	24.7
1511101727	银川	兴庆	2	9	#NULL!	#NULL!	#NULL!	#NULL!	#NULL!	#NULL!	#NULL!	3	1	1	3	0	#NULL!	3	4	1	1	8	#NULL!	3	2	4	4	4	4	2	2	2	1	2	15.8	13.8	#NULL!	165	70	#NULL!	#NULL!	159	81	正常心电图	25.7117	#NULL!	#NULL!	#NULL!	#NULL!
1511191374	吴忠	红寺堡	2	1	20	23	#NULL!	#NULL!	#NULL!	#NULL!	#NULL!	3	1	1	3	1	1	3	1	1	4	2	1	2	2	5	5	5	5	3	3	3	3	3	7.8	12.8	16.49	175	80	#NULL!	#NULL!	100	59	1.窦性心律；2.室性早搏	26.1224	3.59	141.9	107.5	26.4
1512191352	银川	金凤	2	1	#NULL!	#NULL!	#NULL!	30	#NULL!	#NULL!	3	3	1	1	3	0	1	3	1	2	4	5	1	3	1	5	5	5	5	4	4	4	3	3	6.4	9.3	14.08	170	87.5	#NULL!	#NULL!	119	74	1.窦性心律；2.左前分支阻滞；3.T波异常	30.2768	4.36	137.3	99.6	29.1
1604081532	银川	贺兰	1	1	5	20	#NULL!	#NULL!	2	18	#NULL!	3	1	3	2	0	2	2	2	1	3	5	2	3	2	4	4	4	3	3	1	2	2	2	10.7	19.4	12	172	81	#NULL!	#NULL!	150	90	窦性心律，左前支传导阻滞	27.3797	4.08	138	103	24.9
1605221541	银川	贺兰	1	1	#NULL!	#NULL!	#NULL!	#NULL!	#NULL!	#NULL!	#NULL!	3	1	1	2	0	1	3	4	1	2	3	1	2	2	4	4	3	2	3	2	3	3	3	11.8	17.1	11.2	159	76	#NULL!	#NULL!	150	80	窦性心律，无ST-T改变	30.0621	3.79	142	102	26
4406101392	中卫	沙坡头	1	1	#NULL!	#NULL!	#NULL!	#NULL!	#NULL!	#NULL!	#NULL!	3	2	3	2	0	#NULL!	#NULL!	4	1	1	4	2	3	2	4	4	4	3	2	1	3	3	2	12.1	13.6	#NULL!	155	50	81	93	114	80	窦性心律，非特异性T波异常	20.8117	3.68	139.7	100.3	#NULL!
4406261391	中卫	沙坡头	1	1	#NULL!	#NULL!	#NULL!	#NULL!	#NULL!	#NULL!	#NULL!	3	1	2	3	0	2	3	4	1	1	6	1	2	2	4	3	3	3	2	2	2	2	2	10.3	13.5	10.2	165	65	#NULL!	#NULL!	155	83	正常心电图	23.8751	#NULL!	#NULL!	#NULL!	#NULL!
4906241412	中卫	海原	2	1	#NULL!	#NULL!	#NULL!	#NULL!	#NULL!	#NULL!	#NULL!	3	2	1	3	0	#NULL!	#NULL!	4	1	1	3	2	2	2	5	4	4	4	3	3	3	3	3	7.6	15.8	19.3	168	60	60	85	140	90	正常心电图	21.2585	3.61	137.8	103.6	29.3
4908101421	中卫	海原	1	1	#NULL!	#NULL!	#NULL!	#NULL!	#NULL!	#NULL!	#NULL!	4	3	1	3	0	#NULL!	#NULL!	4	1	2	10	2	2	2	3	3	3	3	2	2	2	2	2	7.6	8.4	8.1	162	60	#NULL!	#NULL!	120	70	正常心电图	22.8624	4.23	143.5	103.2	30.1
5305111522	固原	原州	1	1	#NULL!	#NULL!	#NULL!	#NULL!	#NULL!	#NULL!	#NULL!	3	2	3	3	0	1	2	4	1	1	4	3	3	1	5	5	5	5	3	3	3	2	4	8.6	#NULL!	21.6	170	62	#NULL!	#NULL!	97	48	正常心电图	21.4533	3.89	138.5	100.7	#NULL!
5309071481	固原	原州	2	1	#NULL!	#NULL!	#NULL!	#NULL!	#NULL!	#NULL!	#NULL!	3	2	1	3	0	5	3	1	1	4	2	1	2	2	3	4	3	3	2	2	3	3	3	17.43	16.8	19.3	161	60	#NULL!	#NULL!	151	83	正常心电图	23.1473	3.8	135.4	98.2	#NULL!
5310151512	吴忠	红寺堡	2	1	#NULL!	#NULL!	#NULL!	#NULL!	#NULL!	#NULL!	#NULL!	3	2	1	2	0	1	3	1	2	2	3	2	3	2	4	4	4	4	3	2	3	3	3	7.5	9.2	12.8	162	58	#NULL!	#NULL!	124	91	正常心电图	22.1003	4.12	142.9	105.8	#NULL!
1006241233	银川	兴庆	2	6	#NULL!	#NULL!	#NULL!	#NULL!	#NULL!	#NULL!	#NULL!	3	2	1	3	0	1	2	1	2	4	5	2	3	2	3	3	3	3	1	1	2	3	3	7.4	6.9	16.5	172	90	105	120	119	84	1.窦性心律；2.轻度ST-T改变；3.T波异常	30.4218	4.51	141	102	27.3
1008101231	中卫	中宁	1	1	#NULL!	#NULL!	#NULL!	#NULL!	#NULL!	#NULL!	#NULL!	3	1	1	3	0	#NULL!	3	4	1	4	4	2	3	2	3	2	3	2	1	1	2	1	2	4.4	11.8	16.7	160	53	77	84	141	77	窦性心律；电轴不偏；无明显ST-T改变	20.7031	3.73	141	99	26.5
1009201232	银川	兴庆	1	9	#NULL!	#NULL!	#NULL!	#NULL!	#NULL!	#NULL!	#NULL!	3	1	1	3	0	2	3	1	2	4	3	1	2	2	4	4	4	4	2	2	4	4	4	14.8	13.1	18.8	163	53	81	91	140	80	窦性心律	19.9481	4.15	142	101	23.4
1010201252	银川	西夏	2	2	8	#NULL!	30	#NULL!	#NULL!	#NULL!	#NULL!	3	1	3	2	0	1	3	4	1	4	1	1	3	2	3	3	3	3	3	2	3	2	3	8.5	#NULL!	9.9	178	69	84	95	117	78	1.窦性心律；2.电轴不偏；3无SY-T改变	21.7776	4.18	141	100	26.4
1011041251	银川	兴庆	1	1	#NULL!	#NULL!	#NULL!	#NULL!	#NULL!	#NULL!	#NULL!	4	1	2	3	0	#NULL!	#NULL!	1	2	2	6	#NULL!	2	2	5	5	5	5	4	3	4	4	4	13.1	#NULL!	18.3	157	56.5	83	93	151	64	1.窦性心律2.电轴不偏3.部分导联T波低平	22.9218	4.16	139	102	25.2
1011051231	中卫	海原	2	4	10	37	3	#NULL!	#NULL!	#NULL!	#NULL!	3	1	3	3	0	1	3	4	1	1	10	2	3	2	2	2	2	2	1	1	1	1	2	8.5	#NULL!	7.7	175	75	#NULL!	#NULL!	121	88	正常心电图	24.4898	3.93	144	107	25.5
1012051231	吴忠	同心	1	2	5	18	#NULL!	5	#NULL!	#NULL!	5	3	3	1	3	0	3	2	1	1	1	5	2	3	2	4	4	4	4	2	2	1	1	2	20	16.9	13.4	186	95	120	123	140	84	正常心电图	27.4598	3.81	137	101	25.1
1012071251	银川	兴庆	1	9	#NULL!	#NULL!	#NULL!	#NULL!	#NULL!	#NULL!	#NULL!	3	1	1	2	0	#NULL!	3	4	1	4	3	2	3	2	3	3	3	3	2	2	2	2	2	22.3	#NULL!	9.8	160	80	97	107	156	91	1.窦性心律；2.电轴不偏；3.无明显ST-T改变	31.25	4.1	138	101	26.7
1012081252	银川	兴庆	1	9	#NULL!	#NULL!	#NULL!	#NULL!	#NULL!	#NULL!	#NULL!	3	1	1	2	0	#NULL!	3	4	1	2	4	#NULL!	3	2	3	3	3	3	2	2	2	2	2	7.4	#NULL!	7.6	154	57	83	92	144	75	1.窦性心律2.电轴不偏3.1度房室传导阻滞4.无明显ST-T	24.0344	4.54	143	103	29.6
1012201251	银川	兴庆	1	6	#NULL!	#NULL!	#NULL!	#NULL!	#NULL!	#NULL!	#NULL!	3	1	1	3	0	#NULL!	3	3	1	3	3	1	3	1	3	3	3	3	2	2	2	2	2	18.1	#NULL!	13	158	60	80	96	124	74	1.窦性心律；2.无明显ST-T改变；3.电轴不偏	24.0346	4.17	139	103	21.9
1012231231	银川	兴庆	1	9	#NULL!	#NULL!	#NULL!	#NULL!	#NULL!	#NULL!	#NULL!	3	1	1	3	0	1	3	1	1	4	5	1	2	2	2	2	2	2	1	1	1	1	2	28.8	9.8	9.9	178	65	83	89	160	83	1.窦性心律；2.V1、ST-T段压低	20.5151	4.38	133	96	22
1107191651	银川	金凤	2	1	#NULL!	#NULL!	#NULL!	#NULL!	#NULL!	#NULL!	#NULL!	3	1	3	2	0	#NULL!	3	4	1	1	6	3	2	2	2	3	3	3	2	1	1	1	1	12.8	13	7.2	158	53	#NULL!	#NULL!	149	89	窦性心律，左心室高电压，ST-T改变	21.2306	3.7	138.1	103.5	29.3
1110131651	银川	西夏	2	1	#NULL!	#NULL!	#NULL!	#NULL!	#NULL!	#NULL!	#NULL!	3	2	1	2	0	#NULL!	3	4	1	3	3	2	3	2	3	4	4	4	3	3	2	3	3	#NULL!	9.1	#NULL!	138	60	#NULL!	#NULL!	169	83	正常心电图	31.506	#NULL!	#NULL!	#NULL!	#NULL!
1111041643	银川	西夏	1	9	#NULL!	#NULL!	#NULL!	#NULL!	#NULL!	#NULL!	#NULL!	3	1	3	3	0	#NULL!	3	1	1	4	2	2	2	2	4	4	4	4	2	2	3	3	3	8.9	11.3	12.4	155	64	#NULL!	#NULL!	135	70	正常心电图	26.6389	4.3	141	106.1	33.3
1501041373	吴忠	青铜峡	1	1	#NULL!	#NULL!	#NULL!	#NULL!	#NULL!	#NULL!	#NULL!	3	1	1	3	0	#NULL!	3	4	1	4	4	2	2	2	5	5	5	4	3	3	3	4	3	16.6	#NULL!	#NULL!	165	60	#NULL!	#NULL!	158	88	正常心电图	22.0386	#NULL!	#NULL!	#NULL!	#NULL!
1501161352	银川	金凤	1	4	#NULL!	#NULL!	12	30	#NULL!	#NULL!	4	3	1	1	3	0	1	3	1	1	4	7	1	1	2	4	4	4	4	2	2	2	2	2	14	11.4	18.37	178	73	#NULL!	#NULL!	148	85	1.窦性心律；2.预激综合征	23.04	3.67	141.1	103.1	26.2
1507091358	银川	兴庆	2	1	#NULL!	#NULL!	#NULL!	#NULL!	#NULL!	#NULL!	#NULL!	3	2	3	2	0	#NULL!	3	1	2	4	4	3	2	2	4	4	4	4	3	3	3	3	3	11.2	11.5	16.9	165	50	#NULL!	#NULL!	121	77	正常心电图	18.3655	3.96	137.1	102.1	27.1
1507091359	中卫	中宁	1	5	#NULL!	#NULL!	#NULL!	#NULL!	#NULL!	#NULL!	#NULL!	3	1	3	2	0	5	3	2	3	2	1	#NULL!	2	2	5	5	5	5	1	1	1	1	1	10.3	9	19.65	155	65.5	#NULL!	#NULL!	135	94	窦性心律；T波异常	27.2633	4.18	144.3	109.5	30
1510141357	银川	兴庆	1	9	#NULL!	#NULL!	#NULL!	#NULL!	#NULL!	#NULL!	#NULL!	3	1	3	3	0	1	3	4	1	4	6	3	4	2	3	3	3	3	1	1	1	1	1	8.2	9.1	14.8	164	67	#NULL!	#NULL!	130	71	正常心电图	24.9108	3.58	141.4	105.1	29.2
1512171372	银川	兴庆	1	9	20	#NULL!	#NULL!	50	#NULL!	#NULL!	1	3	1	1	3	0	1	3	1	1	4	3	#NULL!	2	2	4	4	4	4	1	1	1	2	2	6.7	9.2	58.6	176	75	#NULL!	#NULL!	145	94	正常心电图	24.2123	4.58	137.6	103	19.5
1512171373	银川	兴庆	1	9	#NULL!	#NULL!	#NULL!	#NULL!	#NULL!	#NULL!	#NULL!	3	1	1	3	0	#NULL!	3	4	1	4	3	3	2	2	5	5	5	5	3	3	3	4	4	9.1	16.8	13.13	158	53	#NULL!	#NULL!	134	67	正常心电图	21.2306	4.06	142.3	107.3	28.2
1512211374	吴忠	盐池	1	4	#NULL!	#NULL!	#NULL!	30	#NULL!	#NULL!	3	3	1	1	3	0	5	3	4	1	1	5	#NULL!	2	2	4	4	4	4	2	2	2	2	2	7.9	75.27	9.49	170	70	#NULL!	#NULL!	128	90	1.窦性心律；2.心电轴左偏；3.顺钟向转位	24.2215	3.56	140.4	102.4	29.6
1607151541	银川	贺兰	1	1	10	20	#NULL!	#NULL!	#NULL!	#NULL!	#NULL!	3	1	2	1	0	#NULL!	#NULL!	2	1	1	10	3	2	2	5	5	5	5	3	3	4	3	4	#NULL!	#NULL!	30.2	172	80	#NULL!	#NULL!	110	60	窦性心律；ST段压低	27.0416	3.08	138	96	28.3
4402121391	中卫	沙坡头	1	9	#NULL!	#NULL!	#NULL!	#NULL!	#NULL!	#NULL!	#NULL!	3	1	1	2	0	1	3	4	1	1	5	2	2	2	3	3	3	3	2	1	2	2	2	8.3	10.3	12.7	160	61	72	86	120	80	窦性心动过缓，完全性右束支传导阻滞	23.8281	4.08	139.9	103.4	26
4404291401	中卫	沙坡头	1	1	#NULL!	#NULL!	#NULL!	#NULL!	#NULL!	#NULL!	#NULL!	2	3	3	2	0	#NULL!	3	4	1	3	#NULL!	3	1	4	4	4	4	4	2	2	3	2	2	17.59	27.5	6.28	160	51	#NULL!	#NULL!	100	60	正常心电图	19.9219	4.49	138.3	104.7	#NULL!
4411051381	中卫	沙坡头	1	1	#NULL!	#NULL!	#NULL!	#NULL!	#NULL!	#NULL!	#NULL!	3	2	1	3	0	#NULL!	3	2	1	1	3	2	3	2	4	3	3	4	3	2	3	3	2	9.38	#NULL!	16.8	178	80	#NULL!	#NULL!	120	84	正常心电图	25.2493	4.03	140.2	102.2	#NULL!
4907101413	中卫	海原	2	1	#NULL!	#NULL!	#NULL!	#NULL!	#NULL!	#NULL!	#NULL!	4	2	1	3	0	1	1	2	2	1	2	2	2	2	4	4	3	3	4	4	3	3	3	10.2	11.3	21.3	165	70	75	78	116	80	正常心电图	25.7117	3.82	139.8	103.7	27.5
5302121521	固原	原州	2	1	#NULL!	#NULL!	#NULL!	#NULL!	#NULL!	#NULL!	#NULL!	3	1	1	2	0	2	3	1	1	1	4	2	2	2	4	4	4	3	2	1	2	1	3	#NULL!	13.2	17.6	160	79	#NULL!	#NULL!	167	83	异位心律，心房纤颤	30.8594	3.95	139.7	110	#NULL!
5305061482	固原	原州	1	1	#NULL!	#NULL!	#NULL!	#NULL!	#NULL!	#NULL!	#NULL!	3	1	1	2	0	5	2	4	2	2	8	2	2	2	5	5	4	4	4	4	3	2	2	10.7	#NULL!	12.5	160	59	#NULL!	#NULL!	147	80	窦性心律，电轴左偏	23.0469	4.37	138.3	104.2	#NULL!
5306011481	中卫	海原	1	1	#NULL!	#NULL!	#NULL!	#NULL!	#NULL!	#NULL!	#NULL!	3	2	1	2	0	#NULL!	#NULL!	4	2	#NULL!	8	2	2	2	5	4	3	5	3	4	3	4	4	9.2	#NULL!	23.9	170	68	#NULL!	#NULL!	160	87	正常心电图	23.5294	#NULL!	#NULL!	#NULL!	#NULL!
5310041511	固原	原州	2	1	#NULL!	#NULL!	#NULL!	#NULL!	#NULL!	#NULL!	#NULL!	3	2	2	2	0	1	3	4	1	3	2	2	3	2	4	4	4	4	3	3	3	2	2	9	11.2	11.1	165	66	#NULL!	#NULL!	134	57	正常心电图	24.2424	3.65	138.7	103.9	#NULL!
5312261482	中卫	海原	2	#NULL!	#NULL!	#NULL!	#NULL!	#NULL!	#NULL!	#NULL!	#NULL!	3	3	1	3	0	1	3	1	1	4	8	2	2	1	4	4	4	4	3	3	3	3	3	13.3	13.1	26.7	158	64	#NULL!	#NULL!	137	70	正常心电图	25.6369	4.19	140	103	#NULL!
1007271232	银川	金凤	2	1	18	16	#NULL!	#NULL!	#NULL!	#NULL!	#NULL!	3	1	2	3	0	1	2	4	1	3	6	2	3	2	2	3	3	2	1	1	2	1	2	17.7	15.9	19.9	173	65	91	94	142	96	正常心电图	21.7181	3.99	136	96	26.7
1008261231	银川	兴庆	2	4	1	25	#NULL!	#NULL!	#NULL!	#NULL!	#NULL!	3	1	1	2	0	1	3	1	1	4	6	1	2	2	3	3	3	3	1	1	1	1	2	16.5	14.3	14.8	172	73	80	86	124	86	1.窦性心律；2.电轴不偏；3.无明显ST-T改变	24.6755	3.98	138	99	27.7
1010301232	银川	兴庆	2	9	#NULL!	#NULL!	#NULL!	#NULL!	#NULL!	#NULL!	#NULL!	3	2	3	3	0	3	2	1	1	1	4	1	3	2	3	3	3	3	2	1	2	1	2	#NULL!	#NULL!	9.9	175	95	#NULL!	#NULL!	123	80	1.窦性心律2.异常左偏电轴3.不排除前壁心肌梗死	31.0204	4.23	139	103	25.8
1011061233	银川	兴庆	1	9	#NULL!	#NULL!	#NULL!	#NULL!	#NULL!	#NULL!	#NULL!	3	1	1	1	0	2	3	4	1	1	8	2	3	2	3	3	3	3	2	2	3	2	2	8.2	7.3	7.7	160	84	106	108	97	71	正常心电图	32.8125	#NULL!	#NULL!	#NULL!	#NULL!
1012231232	银川	金凤	1	9	#NULL!	#NULL!	#NULL!	#NULL!	#NULL!	#NULL!	#NULL!	3	2	1	3	0	#NULL!	3	1	1	4	4	2	2	2	3	3	3	3	2	1	2	2	2	#NULL!	#NULL!	#NULL!	162	63	93	97	144	94	正常心电图	24.0055	#NULL!	#NULL!	#NULL!	23.2
1110301651	银川	贺兰	1	9	#NULL!	#NULL!	#NULL!	#NULL!	#NULL!	#NULL!	#NULL!	3	1	1	2	0	#NULL!	3	3	1	4	3	2	3	1	3	3	3	3	2	2	2	3	3	12.9	12.9	8.2	163	72	#NULL!	#NULL!	138	93	窦性心律；不完全右束支传导阻滞	27.0993	4.4	137.8	100	29.8
1501041371	固原	泾源	2	1	#NULL!	#NULL!	#NULL!	#NULL!	#NULL!	#NULL!	#NULL!	2	1	1	2	0	#NULL!	3	4	1	4	3	#NULL!	2	2	4	4	4	4	3	3	4	4	4	12.3	11.7	11.98	165	66	#NULL!	#NULL!	145	80	1.窦性心律；2.T波异常	24.2424	3.34	143.4	106.1	32.6
1506241371	固原	原州	1	4	#NULL!	#NULL!	#NULL!	#NULL!	#NULL!	#NULL!	#NULL!	3	1	1	2	0	1	3	4	1	#NULL!	5	2	2	2	4	4	4	4	3	3	3	3	3	6.6	8.3	10.67	176	76	#NULL!	#NULL!	138	65	1.窦性心动过缓；2.完全性左束支传导阻滞	24.5351	3.97	139	107.8	28
1508111376	石嘴山	平罗	1	1	2	65	#NULL!	#NULL!	#NULL!	#NULL!	#NULL!	3	1	3	3	0	2	3	4	1	4	5	2	2	2	4	4	4	4	3	3	3	3	3	7.3	#NULL!	8.94	160	56	#NULL!	#NULL!	139	77	1.窦性心律；2.T波异常	21.875	4.63	140.6	104.8	32.9
1511261375	银川	永宁	1	1	#NULL!	#NULL!	#NULL!	#NULL!	#NULL!	#NULL!	#NULL!	3	1	1	3	0	2	3	3	1	2	3	4	1	2	5	5	5	5	3	3	3	4	4	33.3	14.5	9.46	165	60	#NULL!	#NULL!	150	82	正常心电图	22.0386	4.4	141.6	108.5	28.2
1511261711	银川	贺兰	1	3	20	18	#NULL!	30	#NULL!	#NULL!	4	3	1	2	2	0	1	3	1	1	1	10	3	3	2	3	3	3	3	1	1	1	1	1	23.3	#NULL!	10.2	#NULL!	#NULL!	#NULL!	#NULL!	163	87	窦性心律；左前分支阻滞；极度顺钟向转位；V1V2呈QS型	22	3.88	142.5	105.1	31.1
1606041542	银川	贺兰	1	9	#NULL!	#NULL!	#NULL!	#NULL!	#NULL!	#NULL!	#NULL!	3	1	3	3	1	#NULL!	#NULL!	3	1	4	1	#NULL!	2	2	4	4	3	4	3	3	2	2	3	8.5	14.1	17.4	150	62	#NULL!	#NULL!	138	59	窦性心律，异常Q波且T波低平	27.5556	3.93	143	102	25.7
3811041311	吴忠	利通	1	2	4	41	#NULL!	#NULL!	#NULL!	#NULL!	#NULL!	4	1	3	3	0	4	1	1	2	1	1	3	2	1	5	5	4	3	2	2	2	3	3	#NULL!	#NULL!	#NULL!	#NULL!	#NULL!	#NULL!	#NULL!	#NULL!	#NULL!		#NULL!	#NULL!	#NULL!	#NULL!	#NULL!
4405071382	中卫	沙坡头	1	1	#NULL!	#NULL!	#NULL!	#NULL!	#NULL!	#NULL!	#NULL!	3	1	3	2	0	1	3	4	1	2	11	1	2	2	4	4	3	4	3	2	3	2	3	8.6	11.3	6.7	172	71	#NULL!	#NULL!	149	71	完全性右束支传导阻滞；T波异常	23.9995	#NULL!	#NULL!	#NULL!	#NULL!
4405081391	中卫	沙坡头	1	1	#NULL!	#NULL!	#NULL!	#NULL!	#NULL!	#NULL!	#NULL!	3	1	3	2	0	3	3	2	2	2	6	2	2	2	4	4	3	3	2	1	2	1	2	7.8	11.1	20	162	53.5	#NULL!	#NULL!	100	70	窦性心动过缓	20.3856	4.29	153.7	115.6	26.5
4405131381	中卫	沙坡头	1	1	#NULL!	#NULL!	#NULL!	#NULL!	#NULL!	#NULL!	#NULL!	3	1	3	2	0	1	2	4	2	2	10	1	2	2	3	3	4	3	3	3	3	2	4	8.9	18.5	14.8	165	56	#NULL!	#NULL!	131	82	正常心电图	20.5693	#NULL!	#NULL!	#NULL!	#NULL!
4405131382	中卫	沙坡头	1	1	#NULL!	#NULL!	#NULL!	#NULL!	#NULL!	#NULL!	#NULL!	3	1	3	2	0	#NULL!	#NULL!	4	1	1	10	2	2	2	4	4	4	4	3	3	4	4	4	11.2	17.6	17.5	172	75	#NULL!	#NULL!	170	88	正常心电图	25.3515	#NULL!	#NULL!	#NULL!	#NULL!
4405171382	中卫	沙坡头	1	1	#NULL!	#NULL!	#NULL!	#NULL!	#NULL!	#NULL!	#NULL!	3	2	3	2	0	#NULL!	#NULL!	4	1	2	10	2	2	2	4	4	4	4	3	3	3	2	3	8.3	10.4	31.8	164	50	#NULL!	#NULL!	146	81	正常心电图	18.5901	#NULL!	#NULL!	#NULL!	#NULL!
4406091391	中卫	沙坡头	1	6	#NULL!	#NULL!	#NULL!	#NULL!	#NULL!	#NULL!	#NULL!	3	1	1	3	0	#NULL!	#NULL!	1	1	1	8	2	3	2	4	3	3	3	2	1	2	2	2	17.1	#NULL!	13.3	175	65	70	92	97	65	正常心电图	21.2245	#NULL!	#NULL!	#NULL!	#NULL!
4410041401	中卫	沙坡头	1	1	#NULL!	#NULL!	#NULL!	#NULL!	#NULL!	#NULL!	#NULL!	3	1	3	3	0	#NULL!	#NULL!	4	1	1	4	2	2	2	4	4	5	4	3	2	3	3	4	6.6	#NULL!	19.6	165	67	#NULL!	#NULL!	149	88	正常心电图	24.6097	3.69	141.8	106.4	22.3
4410061403	中卫	沙坡头	1	1	#NULL!	#NULL!	10	#NULL!	10	#NULL!	#NULL!	3	2	3	3	0	2	2	2	1	2	6	2	3	2	3	3	3	3	3	2	2	2	2	10.76	#NULL!	14.1	168	65	#NULL!	#NULL!	112	75	陈旧性心梗	23.03	3.72	141.3	107.1	23.5
4901091413	中卫	海原	1	1	#NULL!	#NULL!	#NULL!	#NULL!	#NULL!	#NULL!	#NULL!	3	1	3	2	0	#NULL!	#NULL!	4	1	1	2	3	2	2	4	4	4	4	4	4	3	3	3	7.3	13.5	7.2	156	65	#NULL!	#NULL!	130	90	窦性心律；ST-T段轻度压低	26.7094	3.24	142.2	105.9	27.1
5304241521	固原	原州	1	1	#NULL!	#NULL!	#NULL!	#NULL!	#NULL!	#NULL!	#NULL!	3	1	2	3	0	3	2	1	2	2	7	2	3	2	4	4	4	4	3	3	4	4	4	12.6	20.7	13.9	174	62	#NULL!	#NULL!	161	84	正常心电图	20.4783	4.15	137	100	#NULL!
5306111481	固原	原州	2	5	#NULL!	#NULL!	10	#NULL!	#NULL!	#NULL!	#NULL!	2	1	1	2	0	5	2	4	1	2	8	2	2	2	5	4	3	4	4	3	2	3	3	9.2	#NULL!	11.9	165	59	#NULL!	#NULL!	130	82	窦性心律，电轴左偏	21.6713	4.29	140.2	101.2	#NULL!
5309161521	吴忠	红寺堡	2	1	#NULL!	#NULL!	#NULL!	#NULL!	#NULL!	#NULL!	#NULL!	3	2	2	3	0	#NULL!	#NULL!	4	1	3	4	3	2	2	3	4	3	4	3	3	4	4	4	7.5	14.3	16	155	65	84	92	136	71	正常心电图	27.0552	4.32	139.6	104	#NULL!
1001091232	银川	兴庆	1	2	20	29	#NULL!	#NULL!	#NULL!	#NULL!	#NULL!	3	1	1	3	0	2	2	1	1	3	4	2	3	2	3	3	3	3	1	1	1	1	1	7.3	11	17.9	179	92	102	106	157	88	1.窦性心律；2.电轴不偏；3.无明显ST-T改变	28.7132	4.41	143	102	26.5
1001201231	银川	金凤	2	1	#NULL!	#NULL!	#NULL!	#NULL!	#NULL!	#NULL!	#NULL!	3	1	1	2	0	3	2	1	1	1	7	1	3	2	3	3	3	3	1	1	2	1	2	9.2	8.7	12.7	160	80	106	106	157	87	1.窦性心律；2.偶发异位性早搏；3.中度ST段压低	31.25	3.95	145	98	25.7
1009201233	银川	兴庆	3	9	#NULL!	#NULL!	#NULL!	40	#NULL!	#NULL!	5	3	1	1	3	0	3	3	1	2	3	5	2	2	2	3	3	3	3	1	1	1	2	2	12.6	10.9	14.3	171	70	89	99	129	67	窦性心律	23.939	3.61	140	99	24.6
1011251221	银川	兴庆区	1	2	#NULL!	#NULL!	#NULL!	#NULL!	#NULL!	#NULL!	#NULL!	3	1	1	3	0	1	3	4	1	1	6	1	3	2	3	3	3	3	1	1	1	1	1	9.1	#NULL!	9.3	152	68	90	97	151	81	窦性心律；电轴不偏；不完全性右束支传导阻滞	29.4321	4.05	146	103	24.8
1012031242	银川	金凤	1	2	10	21	1	#NULL!	1	58	#NULL!	3	1	2	2	0	#NULL!	#NULL!	1	1	#NULL!	3	4	#NULL!	2	3	3	3	3	2	2	2	2	2	7.46	11.5	7	172	60	92	100	125	57	1.窦性心律；2.完全性右束支传导阻滞	20.2812	5.88	136	100	23.8
1508261351	银川	兴庆	1	9	60	20	#NULL!	#NULL!	#NULL!	#NULL!	#NULL!	3	1	2	1	0	#NULL!	3	1	1	1	8	#NULL!	3	2	5	5	5	5	3	3	3	3	3	28.3	#NULL!	16.47	174	65	#NULL!	#NULL!	113	65	1.窦性心律；2.房性早搏	21.4692	3.51	140.3	104.5	25.5
1509041375	银川	兴庆	1	9	#NULL!	#NULL!	#NULL!	#NULL!	#NULL!	#NULL!	#NULL!	3	1	3	3	0	#NULL!	3	4	1	1	8	2	2	2	4	4	4	4	2	2	2	2	2	16.6	#NULL!	12.95	156	55	#NULL!	#NULL!	167	84	正常心电图	22.6003	4.31	137.1	105.1	29
1510281352	银川	贺兰	1	3	#NULL!	#NULL!	#NULL!	#NULL!	#NULL!	#NULL!	#NULL!	3	2	1	2	0	#NULL!	3	1	1	4	5	#NULL!	4	1	3	3	3	3	1	1	1	2	2	18.9	#NULL!	12.26	#NULL!	60	#NULL!	#NULL!	120	70	窦性心律，肢导低电压	22.31	4.2	141.7	106.7	28.5
1511121341	银川	永宁	1	1	#NULL!	#NULL!	#NULL!	#NULL!	#NULL!	#NULL!	#NULL!	2	1	2	2	1	#NULL!	3	4	1	3	8	2	4	2	4	4	4	4	1	1	3	3	3	9.3	11.5	10.34	164	67	#NULL!	#NULL!	129	89	正常心电图	24.9108	3.94	143.8	106.7	29.1
1511261373	吴忠	盐池	1	2	40	17	#NULL!	13	#NULL!	#NULL!	4	2	4	2	3	0	2	3	1	3	1	3	#NULL!	3	2	5	5	5	5	3	3	3	3	3	20	11.87	12.76	170	65	#NULL!	#NULL!	122	77	1.窦性心律；2.V2r波递增不良	22.4913	4.5	143.7	107.1	30.1
1605131531	银川	贺兰	1	1	#NULL!	#NULL!	#NULL!	#NULL!	#NULL!	#NULL!	#NULL!	3	1	1	3	0	#NULL!	#NULL!	4	1	2	3	2	2	2	3	3	3	3	2	2	2	2	2	8	17.1	16.7	162	61	#NULL!	#NULL!	140	80	正常心电图	23.2434	4.22	143	100	23
2706081551	石嘴山	大武口	1	9	#NULL!	#NULL!	#NULL!	#NULL!	#NULL!	#NULL!	#NULL!	3	1	1	3	0	#NULL!	3	1	1	4	2	1	2	2	4	4	4	4	2	2	3	3	3	6.5	8.8	25.4	161	52	#NULL!	#NULL!	116	67	正常心电图	20.061	4.5	140	107	27.3
2708051553	石嘴山	大武口	1	1	#NULL!	#NULL!	#NULL!	#NULL!	#NULL!	#NULL!	#NULL!	2	4	3	2	0	1	3	1	1	4	6	1	2	1	5	5	5	5	2	2	4	4	4	10.8	14.36	10.7	158	83.7	#NULL!	#NULL!	129	88	T波异常	33.5283	4.06	140.4	98.4	29
3808071261	吴忠	利通	2	3	#NULL!	#NULL!	#NULL!	#NULL!	#NULL!	#NULL!	#NULL!	3	1	1	2	0	1	2	2	2	4	2	2	2	2	5	5	5	5	4	2	3	4	4	#NULL!	#NULL!	11.6	175	75	#NULL!	#NULL!	124	80	窦性心律，逆钟向转位	24.4898	4.4	138.6	104.6	26.4
4403131381	中卫	沙坡头	1	1	#NULL!	#NULL!	#NULL!	#NULL!	#NULL!	#NULL!	#NULL!	3	1	1	2	0	#NULL!	#NULL!	4	1	1	12	2	2	2	3	4	3	4	3	2	3	2	3	8.1	9.8	4	165	75	#NULL!	#NULL!	176	78	窦性心律；频发室性早搏，二联律，三联律，ST异常	27.5482	4.29	139.7	104.3	18.5
4405311402	中卫	沙坡头	1	1	#NULL!	#NULL!	#NULL!	#NULL!	#NULL!	#NULL!	#NULL!	3	1	3	3	0	#NULL!	3	4	1	4	#NULL!	1	2	2	4	4	4	4	2	2	3	2	2	17.8	24.6	12.4	158	62	82	#NULL!	120	80	正常心电图	24.8358	4.3	134.8	98.5	#NULL!
4406011381	中卫	沙坡头	1	1	#NULL!	#NULL!	#NULL!	#NULL!	#NULL!	#NULL!	#NULL!	3	1	3	2	0	#NULL!	#NULL!	4	1	1	12	2	2	2	3	4	3	4	3	2	3	2	3	8.6	13.2	20.8	163	59	#NULL!	#NULL!	137	79	正常心电图	22.2063	3.85	140.1	105.1	22.4
4901021422	中卫	海原	2	1	#NULL!	#NULL!	#NULL!	#NULL!	#NULL!	#NULL!	#NULL!	4	3	1	3	0	#NULL!	#NULL!	4	1	1	6	2	2	2	4	4	4	4	3	3	3	2	2	13.2	11	23.5	160	70	#NULL!	#NULL!	130	80	窦性心律；频发室性早搏	27.3437	3.93	140.9	102.8	30.4
5301141511	中卫	海原	1	1	#NULL!	#NULL!	#NULL!	#NULL!	#NULL!	#NULL!	#NULL!	3	1	1	3	0	1	3	1	2	3	2	2	2	2	5	5	5	5	3	3	3	3	3	18	21.3	24.4	170	70	#NULL!	#NULL!	120	80	正常心电图	24.2215	3.72	144.7	108.4	#NULL!
5303211511	固原	原州	2	9	#NULL!	#NULL!	#NULL!	#NULL!	#NULL!	#NULL!	#NULL!	2	#NULL!	1	3	0	#NULL!	#NULL!	4	2	1	#NULL!	1	3	1	3	3	3	3	3	2	2	2	3	18	24	13.4	160	74	#NULL!	#NULL!	120	80	正常心电图	28.9062	4.01	144.8	103.9	#NULL!
5304211521	固原	原州	1	1	20	20	#NULL!	20	#NULL!	#NULL!	4	3	1	1	3	0	1	3	4	1	4	8	3	2	2	3	3	3	3	3	3	3	3	3	#NULL!	21.4	32.3	168	74	#NULL!	#NULL!	130	87	正常心电图	26.2188	3.77	139.8	105.1	#NULL!
5305111521	固原	原州	1	1	#NULL!	#NULL!	#NULL!	#NULL!	#NULL!	#NULL!	#NULL!	3	3	1	3	0	1	2	4	1	1	3	3	2	1	4	4	3	4	4	4	3	4	4	12.2	#NULL!	30.7	168	70	#NULL!	#NULL!	161	91	正常心电图	24.8016	4.37	139.4	103.3	#NULL!
1007061211	银川	金凤	2	1	#NULL!	#NULL!	#NULL!	#NULL!	#NULL!	#NULL!	#NULL!	3	1	3	2	0	1	3	4	1	4	3	2	2	2	4	4	4	3	3	1	4	3	4	17.02	#NULL!	14	158	65	92	101	141	88	1.窦性心律；2.电轴不偏；3.无明显ST-T改变	26.0375	4.27	140	104	26.8
1009091251	石嘴山	惠农	1	3	15	21	#NULL!	#NULL!	#NULL!	#NULL!	#NULL!	3	1	1	2	0	5	2	3	1	3	2	2	3	2	4	4	4	4	3	2	2	2	2	9.2	10.2	9.5	165	62	86	91	144	91	窦性心律，电轴左偏，ST-T段改变	22.7732	4.19	144	105	22.4
1010111232	银川	兴庆	2	9	5	23	19	#NULL!	#NULL!	#NULL!	#NULL!	3	2	3	2	0	3	2	1	1	1	6	1	2	1	3	3	3	3	1	1	2	1	2	8.4	7.3	9.7	163	75	103	105	143	63	窦性心律，T波低平	28.2284	4.45	141	106	23.2
1011131233	银川	兴庆	1	3	#NULL!	#NULL!	#NULL!	#NULL!	#NULL!	#NULL!	#NULL!	3	1	1	2	0	#NULL!	#NULL!	4	2	3	5	#NULL!	3	2	3	3	3	2	3	1	2	2	2	10.7	#NULL!	17.3	167	70	81	87	138	89	正常心电图	25.0995	4.14	141	102	24.9
1107021641	银川	西夏	1	9	#NULL!	#NULL!	#NULL!	#NULL!	#NULL!	#NULL!	#NULL!	3	1	3	3	1	#NULL!	#NULL!	1	1	3	5	#NULL!	4	2	4	5	4	4	4	4	4	4	4	11.2	13.2	8.6	163	70	#NULL!	#NULL!	129	92	1.窦性心律；2.ST-T改变	26.3465	4	136.7	101.9	31.5
1501071371	中卫	海原	2	1	#NULL!	#NULL!	#NULL!	#NULL!	#NULL!	#NULL!	#NULL!	3	1	1	2	0	#NULL!	3	4	2	4	3	1	2	2	5	5	5	5	2	3	2	2	3	10.6	9	8.1	168	105	#NULL!	#NULL!	130	95		37.2024	4.12	144.7	104.9	29.9
1511061722	银川	兴庆	1	9	#NULL!	#NULL!	#NULL!	#NULL!	#NULL!	#NULL!	#NULL!	3	1	3	2	0	#NULL!	3	4	1	1	9	3	2	1	4	4	4	4	2	2	2	1	2	14.3	7.9	16.3	154	45	#NULL!	#NULL!	86	46	窦性心律，房性早搏	18.9745	4.54	130.4	99.1	26.7
1511061728	银川	兴庆	1	9	#NULL!	#NULL!	#NULL!	17	#NULL!	#NULL!	4	3	1	3	2	0	1	3	4	1	4	6	2	2	1	4	4	4	4	3	3	3	3	3	10.5	9.7	15.94	163	53	#NULL!	#NULL!	135	95	窦性心律，T波异常	19.9481	4.47	141	105.2	30
3808131284	吴忠	利通	1	1	#NULL!	#NULL!	#NULL!	#NULL!	#NULL!	#NULL!	#NULL!	2	1	3	3	0	1	3	4	1	1	2	1	2	2	5	5	5	5	4	4	4	4	4	19.1	#NULL!	8.7	160	50	#NULL!	#NULL!	154	87		19.5312	4.3	139.7	103.5	23.6
4401311392	中卫	沙坡头	1	1	#NULL!	#NULL!	20	#NULL!	#NULL!	#NULL!	#NULL!	3	2	3	2	0	5	3	4	1	1	8	1	3	2	4	4	3	2	2	2	3	2	2	16.5	20.1	12.2	170	66	#NULL!	#NULL!	130	90	窦性心动过速，偶发室性早搏	22.8374	4.46	131.1	95	22.1
4405041381	中卫	沙坡头	1	1	20	18	#NULL!	30	#NULL!	#NULL!	4	3	2	2	3	0	1	3	1	2	1	2	2	2	1	4	3	4	3	3	3	2	4	2	7.8	11.1	11	168	60	#NULL!	#NULL!	155	87	正常心电图	21.2585	#NULL!	#NULL!	#NULL!	#NULL!
4405291381	中卫	沙坡头	1	1	#NULL!	#NULL!	#NULL!	#NULL!	#NULL!	#NULL!	#NULL!	3	3	1	2	0	#NULL!	#NULL!	4	2	3	11	2	2	2	4	4	4	4	3	2	4	4	4	21.3	22.3	4.22	165	60	#NULL!	#NULL!	136	93	窦性心律，T波异常	22.0386	3.75	137.2	103.2	#NULL!
4412251382	中卫	沙坡头	1	1	#NULL!	#NULL!	#NULL!	#NULL!	#NULL!	#NULL!	#NULL!	3	1	2	3	0	#NULL!	#NULL!	2	2	1	10	3	3	2	3	3	4	3	3	2	3	3	2	12.9	9.2	15.4	163	97	#NULL!	#NULL!	150	90	1.窦性心律；2.非特异性T波异常	36.5087	3.81	139.6	104.1	24.9
5305121511	固原	原州	1	#NULL!	#NULL!	16	#NULL!	30	#NULL!	#NULL!	5	4	1	1	2	0	#NULL!	#NULL!	4	1	#NULL!	#NULL!	2	2	2	4	3	3	3	3	2	3	3	3	16	15	14	#NULL!	#NULL!	#NULL!	#NULL!	140	95	正常心电图	#NULL!	4.55	139.9	102.5	#NULL!
5306031481	固原	原州	1	1	#NULL!	#NULL!	#NULL!	#NULL!	#NULL!	#NULL!	#NULL!	2	1	1	2	0	5	2	4	2	2	8	2	2	2	3	5	4	3	2	4	3	2	2	8	#NULL!	13.7	160	51	#NULL!	#NULL!	112	76	窦性心律，ST-T改变	19.9219	4.63	141.4	103.7	#NULL!
5309291511	固原	原州	1	1	#NULL!	#NULL!	#NULL!	#NULL!	#NULL!	#NULL!	#NULL!	3	1	1	3	0	#NULL!	3	1	1	2	5	2	2	1	4	3	3	4	4	3	4	4	4	13	13	11.2	150	57	#NULL!	#NULL!	120	70	正常心电图	25.3333	4.26	141.1	105.5	#NULL!
5310201511	固原	原州	1	1	#NULL!	#NULL!	#NULL!	#NULL!	#NULL!	#NULL!	#NULL!	3	3	3	2	0	1	3	2	1	2	2	1	3	2	4	4	4	4	3	3	2	3	2	8.7	11.2	17	158	61	#NULL!	#NULL!	153	54	正常心电图	24.4352	3.77	140.1	104.5	#NULL!
1007291233	银川	金凤	1	9	#NULL!	#NULL!	#NULL!	#NULL!	#NULL!	#NULL!	#NULL!	3	1	3	2	0	#NULL!	3	4	1	4	5	1	3	2	3	3	3	3	1	1	1	1	2	10.6	12.7	16.6	163	70	101	103	120	68	1.窦性心律；2.电轴左偏；3.未见明显ST-T改变	26.3465	4.14	141	99	26.6
1008181232	银川	兴庆	2	9	#NULL!	#NULL!	#NULL!	#NULL!	#NULL!	#NULL!	#NULL!	3	1	1	3	0	3	3	4	1	4	5	1	3	1	2	3	3	2	1	1	2	1	2	31.1	11.7	12.4	164	73.5	88	94	118	68	窦性心律；电轴左偏；完全性右束支传导阻滞	27.3275	4.63	130	92	27.4
1009061231	银川	西夏	1	2	20	18	0	#NULL!	3	20	#NULL!	3	1	3	3	0	2	3	1	1	3	7	2	3	1	3	3	3	3	1	1	1	1	2	9.4	9.2	34.9	168	93.5	97	103	141	94	窦性心律；非特异性T波异常	33.1278	#NULL!	#NULL!	#NULL!	26.8
1011261213	银川	兴庆	3	4	#NULL!	#NULL!	#NULL!	#NULL!	#NULL!	#NULL!	#NULL!	3	1	1	3	1	1	2	1	2	4	12	1	2	2	4	4	3	2	3	1	2	1	1	17.8	13.5	13.6	183	95	#NULL!	#NULL!	156	98	窦性心律；电轴左偏；ST段抬高	28.3675	4.32	140	100	20.4
1012021232	中卫	中宁	1	9	#NULL!	#NULL!	#NULL!	#NULL!	#NULL!	#NULL!	#NULL!	3	1	1	3	0	1	#NULL!	1	2	3	4	2	3	2	3	3	3	3	2	2	3	1	2	17	#NULL!	25.7	#NULL!	#NULL!	#NULL!	#NULL!	147	75	1.窦性心律；2.电轴左偏；3.偶发室上性早搏	#NULL!	4.48	139	97	28.3
1106291651	银川	西夏	1	1	#NULL!	#NULL!	#NULL!	#NULL!	#NULL!	#NULL!	#NULL!	3	1	2	2	0	2	3	4	1	1	6	2	2	1	5	5	5	5	4	4	4	4	4	4	16.2	14.5	172	70	#NULL!	#NULL!	149	99	窦性心动过缓，1度房室传导阻滞	23.6614	3.2	140.1	107.7	26.9
1107031652	银川	兴庆	1	6	20	34	#NULL!	20	#NULL!	#NULL!	5	3	1	1	2	0	5	3	1	1	4	4	2	3	2	5	5	5	5	1	1	1	1	2	11.4	12.6	14.4	168	64	#NULL!	#NULL!	169	112	窦性心动过缓	22.6757	4.1	138.3	104.5	28.9
1511191371	中卫	沙坡头	1	2	#NULL!	#NULL!	#NULL!	#NULL!	#NULL!	#NULL!	#NULL!	3	1	1	3	0	#NULL!	3	2	1	1	2	2	2	1	4	4	4	4	3	3	3	3	3	14	#NULL!	21.6	153	42	#NULL!	#NULL!	93	69	正常心电图	17.9418	3.36	138.5	102.6	28.2
1605201541	银川	贺兰	1	1	#NULL!	#NULL!	#NULL!	#NULL!	#NULL!	#NULL!	#NULL!	3	1	1	2	0	#NULL!	#NULL!	4	1	1	6	2	3	2	2	3	3	2	1	2	3	2	3	6.6	10.6	44.8	172	74	#NULL!	#NULL!	130	90	窦性心律，ST段轻度抬高	25.0135	3.5	137.4	92.1	24.3
1607151542	银川	贺兰	1	9	#NULL!	#NULL!	1	#NULL!	#NULL!	#NULL!	#NULL!	3	1	2	2	0	1	3	4	1	1	5	2	2	2	2	3	2	2	2	1	2	2	3	#NULL!	#NULL!	11.5	165	56	#NULL!	#NULL!	156	90	窦性心动过速；轻度ST-T改变	20.5693	4.52	138.8	100	22.2
4405171381	中卫	沙坡头	1	1	#NULL!	#NULL!	#NULL!	#NULL!	#NULL!	#NULL!	#NULL!	3	1	1	2	0	#NULL!	#NULL!	4	2	1	8	2	2	2	4	3	3	4	2	1	3	3	2	9.8	13.6	12.1	163	55	#NULL!	#NULL!	178	88	正常心电图	20.7008	3.75	142.6	106.5	24.9
4406081391	中卫	沙坡头	1	1	#NULL!	#NULL!	10	#NULL!	10	20	#NULL!	3	2	3	2	0	5	3	4	1	1	5	1	2	2	4	4	3	4	2	2	3	3	3	14.6	14.5	12.4	170	65	#NULL!	#NULL!	154	58	窦性心律；完全性右束支传导阻滞；T波异常	22.4913	#NULL!	#NULL!	#NULL!	#NULL!
4906241411	中卫	沙坡头	1	1	#NULL!	#NULL!	#NULL!	#NULL!	#NULL!	#NULL!	#NULL!	4	1	3	2	0	1	3	4	1	2	3	2	1	2	5	5	4	4	3	3	3	3	3	11.2	14.8	13.7	165	63	#NULL!	#NULL!	120	80	正常心电图	23.1405	3.94	141.7	108.2	25.6
4907081411	中卫	海原	2	1	#NULL!	#NULL!	#NULL!	#NULL!	#NULL!	#NULL!	#NULL!	4	2	1	3	0	1	1	1	2	4	3	2	2	2	4	4	4	4	3	3	3	3	3	13	#NULL!	18	158	60	#NULL!	#NULL!	120	82	正常心电图	24.0346	3.33	138.9	104	26.8
5310041512	固原	原州	2	1	#NULL!	#NULL!	#NULL!	#NULL!	#NULL!	#NULL!	#NULL!	3	2	2	1	0	2	3	1	1	1	2	2	3	2	4	4	4	4	3	3	2	2	3	9.8	21.4	5.9	155	51	#NULL!	#NULL!	123	84	正常心电图	21.2279	4.27	134.4	96.8	#NULL!
5312261481	固原	原州	2	1	#NULL!	#NULL!	#NULL!	#NULL!	#NULL!	#NULL!	#NULL!	3	1	1	2	0	5	3	1	1	1	5	2	3	1	4	4	3	3	2	1	2	1	2	16	18	16.9	158	72	#NULL!	#NULL!	130	80	窦性心律	28.8415	4.12	139.8	104.3	#NULL!
1010131273	银川	兴庆	2	9	#NULL!	#NULL!	#NULL!	#NULL!	#NULL!	#NULL!	#NULL!	3	1	1	3	0	3	2	1	1	4	6	#NULL!	3	2	3	3	3	3	2	1	2	1	2	8.2	10.4	15	164	60	84	95	128	91	正常心电图	22.3081	4.3	141	103	23.7
1011071231	银川	金凤	2	9	#NULL!	#NULL!	#NULL!	#NULL!	#NULL!	#NULL!	#NULL!	3	2	1	3	0	3	2	1	1	1	10	1	3	1	3	3	3	3	2	1	2	1	2	#NULL!	16.09	6.7	#NULL!	#NULL!	#NULL!	#NULL!	110	56	窦性心律；电轴不偏；ST段轻度压低	#NULL!	4.98	132	93	26.1
1011191231	银川	兴庆	2	9	#NULL!	#NULL!	#NULL!	#NULL!	#NULL!	#NULL!	#NULL!	3	1	1	3	0	3	2	4	1	4	5	1	3	2	3	3	3	3	2	1	2	2	2	8.1	7.6	3.1	145	47	91	97	120	45	1.窦性心律；2.心电轴不偏；3.无明显ST-T改变	22.3543	3.95	140	101	24.1
1507031352	银川	永宁	2	1	#NULL!	#NULL!	#NULL!	#NULL!	#NULL!	#NULL!	#NULL!	3	1	1	2	0	#NULL!	#NULL!	4	1	1	8	#NULL!	3	2	4	4	4	4	3	3	3	3	3	12.4	11.7	20.04	153	60	#NULL!	#NULL!	133	85	正常心电图	25.6312	3.68	139.2	104.7	27.2
1511081362	银川	兴庆	2	9	#NULL!	#NULL!	#NULL!	#NULL!	#NULL!	#NULL!	#NULL!	3	1	3	3	0	1	3	4	1	4	3	3	2	1	5	5	5	4	4	4	4	4	4	9.4	8	18.97	163	65	#NULL!	#NULL!	144	77	正常心电图	24.4646	3.82	139.5	107.5	22.7
3808131287	吴忠	利通	2	1	#NULL!	#NULL!	#NULL!	#NULL!	#NULL!	#NULL!	#NULL!	3	1	3	2	0	#NULL!	#NULL!	1	1	1	2	2	2	1	5	5	5	5	4	4	4	4	4	#NULL!	#NULL!	28	156	49	#NULL!	#NULL!	130	80		20.1348	#NULL!	#NULL!	#NULL!	#NULL!
4403021381	中卫	沙坡头	1	1	#NULL!	#NULL!	#NULL!	#NULL!	#NULL!	#NULL!	#NULL!	3	1	3	2	0	1	3	4	1	1	11	1	3	2	4	4	3	4	2	3	2	4	3	22.4	17.6	22.9	173	73	#NULL!	#NULL!	120	75	窦性心律；ST-T异常	24.3911	3.99	136.9	101.2	25
5303021481	固原	泾源	1	1	#NULL!	#NULL!	#NULL!	#NULL!	#NULL!	#NULL!	#NULL!	3	3	3	3	0	3	2	1	1	3	3	2	2	2	4	4	4	4	4	4	4	4	4	28.7	24	14	155	50	#NULL!	#NULL!	150	97	正常心电图	20.8117	3.96	139.4	104.3	#NULL!
5303181511	固原	原州	2	1	#NULL!	#NULL!	#NULL!	#NULL!	#NULL!	#NULL!	#NULL!	2	2	1	3	0	5	3	2	#NULL!	#NULL!	#NULL!	2	3	1	3	2	2	2	3	2	3	1	2	18.3	#NULL!	20.9	170	80	#NULL!	#NULL!	135	83	正常心电图	27.6817	3.26	139.9	102.4	#NULL!
5308261481	固原	原州	2	1	#NULL!	#NULL!	#NULL!	#NULL!	#NULL!	#NULL!	#NULL!	3	1	1	2	0	2	3	1	1	1	3	2	3	1	4	3	3	3	1	1	3	3	3	11.2	12.3	9	157	57	#NULL!	#NULL!	148	78	窦性心律；房颤伴室内差异传导	23.1247	3.59	140.2	104.3	#NULL!
5312121491	固原	原州	1	#NULL!	5	16	#NULL!	35	#NULL!	#NULL!	4	3	3	2	1	0	5	3	4	1	1	8	3	2	1	3	3	3	3	2	2	2	2	2	#NULL!	8	24.5	169	78	#NULL!	#NULL!	110	86	正常心电图	27.31	3.95	141.4	102.9	#NULL!
1009061251	银川市	贺兰	1	1	#NULL!	#NULL!	#NULL!	#NULL!	#NULL!	#NULL!	#NULL!	3	1	1	2	0	4	2	4	1	3	2	2	2	1	4	4	4	4	3	3	3	3	3	16.8	14.3	13.9	160	55	88	101	144	78	窦性心动过速，ST压低，T波低平，1度房室传导阻滞	21.4844	3	127	89	17.4
1010101232	银川	兴庆	1	#NULL!	#NULL!	#NULL!	#NULL!	#NULL!	#NULL!	#NULL!	#NULL!	3	2	2	3	0	5	2	1	1	1	6	2	3	2	2	2	2	2	1	1	1	1	1	11.4	12.1	14.1	185	88	92	98	122	85	正常	25.7122	4.11	141	104	21.1
1107021651	银川	兴庆	1	6	#NULL!	#NULL!	#NULL!	#NULL!	#NULL!	#NULL!	#NULL!	3	1	2	3	0	5	3	4	1	4	6	1	2	2	4	4	4	4	1	1	3	2	2	11.2	6.1	20.8	183	90	#NULL!	#NULL!	132	92	正常心电图	26.8745	4.2	139	103.5	36
1507061351	银川	兴庆	1	1	#NULL!	#NULL!	#NULL!	#NULL!	#NULL!	#NULL!	#NULL!	3	1	1	2	0	5	3	4	2	4	8	4	3	2	4	4	4	4	1	1	1	1	1	19.3	22	#NULL!	160	64	#NULL!	#NULL!	151	75	正常心电图	25	#NULL!	#NULL!	#NULL!	#NULL!
1511151353	银川	兴庆	1	9	#NULL!	#NULL!	7	#NULL!	7	40	#NULL!	3	1	1	2	0	#NULL!	3	1	2	4	3	2	2	2	2	2	2	2	2	2	2	1	2	5.9	8.2	5.72	167	67.5	#NULL!	#NULL!	139	80	正常心电图	24.2031	3.99	141.9	105.6	26.7
1605301543	银川	贺兰	1	1	10	25	#NULL!	30	#NULL!	#NULL!	3	2	3	2	3	0	2	#NULL!	1	2	1	1	2	2	1	4	4	4	4	3	3	3	4	3	17.3	17.3	15.6	175	62	#NULL!	#NULL!	90	60	窦性心动过缓	20.2449	4.35	138	98	25.3
4404021381	中卫	沙坡头	1	1	#NULL!	#NULL!	#NULL!	#NULL!	#NULL!	#NULL!	#NULL!	3	2	3	2	0	3	3	4	1	1	2	1	4	1	3	4	3	4	3	3	3	4	3	7.3	11.2	9.87	160	64	#NULL!	#NULL!	151	65	正常心电图	25	4	141.8	104.2	25.5
5301261511	固原	原州	1	#NULL!	#NULL!	#NULL!	#NULL!	#NULL!	#NULL!	#NULL!	#NULL!	3	2	3	2	0	5	1	4	1	2	10	3	2	2	4	4	4	4	2	4	3	2	2	33	36	10	165	55	#NULL!	#NULL!	160	80	正常心电图	20.202	4.2	136.6	105.4	#NULL!
5306231521	固原	原州	2	1	#NULL!	#NULL!	#NULL!	#NULL!	#NULL!	#NULL!	#NULL!	3	2	1	3	0	2	2	4	2	2	2	1	2	2	3	4	4	3	3	1	3	4	3	9.7	12.2	11	158	72	#NULL!	#NULL!	140	83	正常心电图	28.8415	4.75	137.3	99.9	#NULL!
5309281481	固原	原州	2	1	#NULL!	#NULL!	#NULL!	#NULL!	#NULL!	#NULL!	#NULL!	3	1	1	3	0	2	2	1	1	4	3	3	2	2	4	4	4	4	2	1	3	2	3	16.2	18.4	11.1	156	70	#NULL!	#NULL!	126	80	正常心电图	28.764	3.65	138.7	103.9	#NULL!
1007011232	银川	兴庆	1	9	#NULL!	#NULL!	#NULL!	#NULL!	#NULL!	#NULL!	#NULL!	3	2	1	3	0	#NULL!	3	1	1	2	7	2	3	1	1	1	1	1	1	1	1	1	1	18.3	#NULL!	12.1	180	75	98	100	105	68	1.窦性心律；2.1度房室传导阻滞	23.1481	4.18	138	99	24.9
1011191232	中卫	海原	1	1	#NULL!	#NULL!	#NULL!	#NULL!	#NULL!	#NULL!	#NULL!	3	1	3	2	0	3	3	1	1	1	8	#NULL!	3	1	4	4	4	4	3	2	3	2	2	18.8	#NULL!	8.4	155	62	#NULL!	#NULL!	147	73	1.窦性心律；2.电轴不偏；3.ST段广泛抬高	25.8065	4.08	142	104	24.7
1510231356	银川	金凤	1	1	#NULL!	#NULL!	#NULL!	#NULL!	#NULL!	#NULL!	#NULL!	3	1	1	2	0	5	3	1	1	4	8	3	4	2	3	3	3	3	1	1	1	1	1	21.3	15.9	6.58	164	70	#NULL!	#NULL!	135	83	正常心电图	26.0262	4.05	137.2	103.1	27.1
5309261511	固原	原州	2	1	#NULL!	#NULL!	#NULL!	#NULL!	#NULL!	#NULL!	#NULL!	3	1	1	3	0	5	3	4	1	1	#NULL!	2	2	2	4	3	3	3	3	2	2	3	4	21	17	5.9	162	40	#NULL!	#NULL!	130	80	正常心电图	15.2416	4.27	134.4	96.8	#NULL!
1507151352	石嘴山	平罗	2	1	#NULL!	#NULL!	#NULL!	#NULL!	#NULL!	#NULL!	#NULL!	3	1	1	3	0	1	3	4	2	4	3	2	4	1	4	4	4	4	3	3	3	3	3	10.4	21.4	#NULL!	170	72	#NULL!	#NULL!	90	67	正常心电图	24.9135	#NULL!	#NULL!	#NULL!	#NULL!
3808131288	吴忠	利通	2	1	#NULL!	#NULL!	#NULL!	#NULL!	#NULL!	#NULL!	#NULL!	3	1	3	2	0	4	1	1	1	1	2	2	2	2	5	5	5	5	4	4	4	4	4	#NULL!	#NULL!	#NULL!	153	59	#NULL!	#NULL!	151	88	窦性心律；ST-T改变	25.204	#NULL!	#NULL!	#NULL!	#NULL!
4401141391	中卫	沙坡头	1	1	#NULL!	#NULL!	#NULL!	#NULL!	#NULL!	#NULL!	#NULL!	2	2	3	2	0	#NULL!	3	4	1	1	8	1	2	2	4	4	3	3	2	2	2	2	2	8.8	12.2	3.3	160	60	80	86	120	70	正常心电图	23.4375	4.07	138.5	101.2	#NULL!
4403131382	中卫	沙坡头	1	1	#NULL!	#NULL!	#NULL!	#NULL!	#NULL!	#NULL!	#NULL!	3	2	3	2	0	3	3	4	1	1	1	2	3	1	4	4	3	3	3	3	2	2	3	16.83	20.5	34	170	69	#NULL!	#NULL!	139	66	正常心电图	23.8754	3.79	140.9	105.2	22.6
4404031402	中卫	沙坡头	1	1	#NULL!	#NULL!	#NULL!	#NULL!	#NULL!	#NULL!	#NULL!	2	3	1	3	0	#NULL!	3	4	1	1	10	2	3	1	3	4	4	4	2	2	2	1	2	25.99	23.7	14.4	162	65	#NULL!	#NULL!	110	80	T波异常	24.7676	4.04	141.4	108.6	20.2
1508201377	银川	兴庆	1	9	#NULL!	#NULL!	#NULL!	#NULL!	#NULL!	#NULL!	#NULL!	3	1	1	3	1	2	3	4	1	4	8	#NULL!	2	1	3	3	3	3	1	1	1	1	2	#NULL!	16.6	14.18	#NULL!	52.5	#NULL!	#NULL!	132	86	正常心电图	#NULL!	3.35	142.6	106.4	30
4401111381	中卫	沙坡头	1	1	#NULL!	#NULL!	#NULL!	#NULL!	#NULL!	#NULL!	#NULL!	3	2	3	2	0	#NULL!	#NULL!	4	1	1	#NULL!	2	4	1	4	4	4	4	3	3	3	3	3	8.1	9.2	#NULL!	165	71	#NULL!	#NULL!	140	70	正常心电图	26.079	3.93	140	99.7	#NULL!
4404011381	中卫	沙坡头	1	1	#NULL!	#NULL!	#NULL!	#NULL!	#NULL!	#NULL!	#NULL!	3	2	3	2	0	5	3	2	2	1	1	2	2	1	4	4	4	3	3	3	3	3	3	12	20.5	11.9	174	75	#NULL!	#NULL!	130	96	正常心电图	24.7721	4.24	138.8	104.1	18.4
5306131521	固原	原州	2	1	#NULL!	#NULL!	#NULL!	#NULL!	#NULL!	#NULL!	#NULL!	3	2	1	3	0	2	2	4	2	2	2	1	2	2	3	4	4	3	3	1	4	3	3	18.1	#NULL!	8.7	160	60	#NULL!	#NULL!	130	64	正常心电图	23.4375	3.87	140.3	104.3	#NULL!
5306291521	固原	彭阳	1	1	#NULL!	#NULL!	#NULL!	#NULL!	#NULL!	#NULL!	#NULL!	3	2	1	3	0	2	2	4	2	2	2	1	2	2	3	4	4	3	3	1	3	3	3	7.8	#NULL!	28.6	162	50	#NULL!	#NULL!	141	70	窦性心律；T波改变	19.052	4.09	139.2	97.6	#NULL!
1007291232	银川	兴庆	2	1	#NULL!	#NULL!	#NULL!	#NULL!	#NULL!	#NULL!	#NULL!	3	1	1	2	0	3	2	1	2	4	4	#NULL!	3	2	3	3	3	3	2	1	2	1	3	15.2	16.6	15.4	160	59	91	96	95	58	正常心电图	23.0469	3.8	141	97	28.2
3808131283	吴忠	利通	2	4	30	25	#NULL!	#NULL!	3	#NULL!	#NULL!	3	1	3	1	0	3	3	1	1	1	7	3	2	1	5	5	5	5	4	4	4	4	4	11.6	20.2	14.3	175	69	#NULL!	#NULL!	117	75	窦性心律；肢导低电压	22.5306	4.02	139.1	104.7	25
3809021263	吴忠	利通	1	4	#NULL!	#NULL!	#NULL!	#NULL!	#NULL!	#NULL!	5	3	1	1	2	0	1	2	1	1	1	12	2	2	1	5	5	5	5	3	2	3	3	4	10	18.9	#NULL!	160	46	#NULL!	#NULL!	129	85	窦性心律；T波改变	17.9687	4.19	136.4	102.6	#NULL!
4405021381	中卫	沙坡头	1	1	#NULL!	#NULL!	#NULL!	#NULL!	#NULL!	#NULL!	#NULL!	2	3	2	2	0	#NULL!	#NULL!	4	2	4	1	2	3	2	3	3	3	3	3	3	3	2	3	20.6	18	19.45	160	62	#NULL!	#NULL!	145	90	窦性心律，ST段压低，非特异性ST-T异常	24.2187	2.67	134.8	90.6	20.9
5305061481	固原	原州	1	1	#NULL!	#NULL!	#NULL!	#NULL!	#NULL!	#NULL!	#NULL!	3	2	3	3	0	#NULL!	#NULL!	4	1	4	2	1	2	1	5	5	5	5	4	4	4	4	4	6.79	#NULL!	17	153	50	#NULL!	#NULL!	110	68	窦性心动过缓	21.3593	4.39	137	103.4	#NULL!
1107181651	银川	西夏	1	9	#NULL!	#NULL!	#NULL!	#NULL!	#NULL!	#NULL!	#NULL!	3	1	1	3	0	#NULL!	3	1	1	2	4	1	2	2	4	4	3	3	2	2	3	1	1	23.9	17.3	13.7	#NULL!	#NULL!	#NULL!	#NULL!	#NULL!	#NULL!		#NULL!	3.7	136.4	102.4	29.2
1109011571	银川	西夏	1	9	#NULL!	#NULL!	#NULL!	#NULL!	#NULL!	#NULL!	#NULL!	3	1	1	3	0	#NULL!	3	1	1	4	2	1	3	1	4	4	3	3	3	2	2	3	3	5.2	8.3	12.4	150	54	90	92	171	88	窦性心律；1度房室传导阻滞；T波改变；QT间期延长	24	4.1	141	108	31.2
4412261401	中卫	沙坡头	1	1	#NULL!	#NULL!	#NULL!	#NULL!	#NULL!	#NULL!	#NULL!	4	1	2	3	0	#NULL!	3	2	1	3	2	#NULL!	3	2	4	4	4	4	3	3	3	3	3	16.27	25.4	5.7	168	62.5	83	#NULL!	110	60	正常心电图	22.1443	3.65	141.9	109.5	22.8
5302251481	吴忠	红寺堡	2	1	#NULL!	#NULL!	#NULL!	#NULL!	#NULL!	#NULL!	#NULL!	3	3	1	2	0	3	2	3	3	4	2	1	2	1	4	4	4	4	3	3	3	3	3	6.7	17.2	16.1	165	57	#NULL!	#NULL!	120	80	正常心电图	20.9366	3.96	137	104.6	#NULL!
1011181232	石嘴山	惠农	1	5	#NULL!	#NULL!	#NULL!	#NULL!	#NULL!	#NULL!	#NULL!	3	2	1	3	0	#NULL!	3	1	1	1	8	1	4	2	2	2	2	2	1	1	1	1	1	7.5	6.6	7.4	171	#NULL!	#NULL!	#NULL!	160	100	1.窦性心律；2.非特异性T波异常；3中度左室电压增高	#NULL!	3.52	144	103	28.4
4402141381	中卫	沙坡头	1	1	#NULL!	#NULL!	#NULL!	#NULL!	#NULL!	#NULL!	#NULL!	3	2	2	3	0	#NULL!	#NULL!	3	2	1	1	2	3	1	3	3	3	3	3	3	2	3	4	7.3	11.2	10	163	50	#NULL!	#NULL!	124	80	正常心电图	18.8189	4.55	138.7	103.4	22.4
4405071381	中卫	沙坡头	1	1	#NULL!	#NULL!	#NULL!	#NULL!	#NULL!	#NULL!	#NULL!	3	2	3	3	0	#NULL!	#NULL!	2	2	1	2	2	4	1	3	3	3	3	3	3	3	3	3	15.4	22.8	75.2	172	60	#NULL!	#NULL!	106	62	1.窦性心律；2.心动过速	20.2812	3.82	132.4	96.4	20.3
1510281356	银川	兴庆	1	9	#NULL!	#NULL!	#NULL!	#NULL!	#NULL!	#NULL!	#NULL!	3	1	2	2	0	#NULL!	3	4	1	4	4	2	3	2	2	2	2	2	1	1	1	1	1	9.1	7.7	14	153	38	#NULL!	#NULL!	130	73	正常心电图	16.2331	4.34	142.8	105.1	29.2
1011261212	石嘴山	惠农	1	1	#NULL!	#NULL!	#NULL!	#NULL!	#NULL!	#NULL!	#NULL!	3	1	2	3	0	2	3	1	1	4	6	#NULL!	3	2	3	3	3	2	2	1	2	1	1	16.75	#NULL!	21.4	#NULL!	70	#NULL!	#NULL!	146	77	窦性心律；电轴不偏；ST段轻度压低	#NULL!	4.79	135	98	26.2
5304171529	固原	原州	2	1	10	21	#NULL!	#NULL!	#NULL!	#NULL!	5	3	1	1	2	0	2	3	1	1	1	3	2	3	1	5	3	3	4	3	1	2	2	2	23	17.9	9.8	170	65	#NULL!	#NULL!	174	90	窦性心律，陈旧性前壁心肌梗塞	22.4913	4.08	144.3	107	#NULL!
5303211512	固原	原州	1	1	#NULL!	#NULL!	#NULL!	#NULL!	#NULL!	#NULL!	#NULL!	3	1	3	2	0	#NULL!	#NULL!	4	1	3	#NULL!	1	3	1	1	1	1	1	3	3	3	3	3	15	20	11.6	#NULL!	#NULL!	#NULL!	#NULL!	#NULL!	#NULL!		#NULL!	3.98	137.1	101.5	#NULL!
1605301541	银川	贺兰	1	2	10	19	#NULL!	#NULL!	1	8	#NULL!	3	1	1	2	0	#NULL!	#NULL!	1	1	1	#NULL!	1	3	2	3	3	2	2	2	1	2	2	2	13.2	#NULL!	14.6	170	58	#NULL!	#NULL!	110	70	正常心电图	20.0692	3.28	142.6	103.3	24.8
1205091451	银川	灵武	2	1	#NULL!	#NULL!	#NULL!	#NULL!	#NULL!	#NULL!	#NULL!	3	1	3	2	0	4	1	2	1	1	5	2	3	1	5	5	5	5	3	3	4	4	4	9.7	17.2	12.6	170	65	#NULL!	#NULL!	134	84	正常心电图	22.4913	4.2	139	100	28.3
4403081401	中卫	沙坡头	1	1	#NULL!	#NULL!	#NULL!	#NULL!	#NULL!	#NULL!	#NULL!	3	1	2	3	0	#NULL!	3	4	1	3	#NULL!	1	2	1	3	3	3	3	2	2	3	1	2	16.66	18.9	4.05	156	50	#NULL!	#NULL!	120	80	窦性心动过速	20.5457	5.07	127.6	91.7	16.2
1507071374	吴忠	同心	2	1	#NULL!	#NULL!	#NULL!	#NULL!	#NULL!	#NULL!	#NULL!	2	3	2	3	0	#NULL!	3	4	1	4	8	2	3	2	4	4	4	4	3	3	3	2	3	6.3	8.4	8.2	156	#NULL!	#NULL!	#NULL!	196	132	1.窦性心动过速；2.电轴左偏；3.顺钟向转位；ST段异常	#NULL!	4.45	139.2	106	27.3
1009091231	银川	兴庆	2	3	#NULL!	#NULL!	#NULL!	#NULL!	#NULL!	#NULL!	#NULL!	3	1	2	3	0	1	3	1	1	1	5	#NULL!	2	2	2	3	3	3	2	1	3	2	2	20.3	#NULL!	18.5	160	63	#NULL!	#NULL!	139	72	窦性心律；电轴不偏；1度房室传导阻滞	24.6094	3.9	139	96	24.5
[truncated: 118 more columns]
